# Supplementary material for: Early replication fragile sites are associated with cancer-related CNVs and SNVs in human embryonic stem cells
Source: Stem Cell Reports. 2026 Jun 18;21(7):102968. doi: 10.1016/j.stemcr.2026.102968 (PMC13385439; doi:10.1016/j.stemcr.2026.102968)
Supplement: Data S1. ERFS sites [file mmc2.xlsx]

## Sheet: ERFS_sites in H9
Early replication fragile sites in H9 cells
chr	start	end
chr1	1013473	1014294
chr1	1273964	1274642
chr1	1371811	1375588
chr1	1431868	1435624
chr1	1504745	1505426
chr1	1891485	1894756
chr1	1918964	1919834
chr1	6393176	6393901
chr1	6414282	6420215
chr1	6447033	6449350
chr1	6486359	6491607
chr1	6519785	6520450
chr1	8811467	8811751
chr1	8816998	8818193
chr1	8848678	8849502
chr1	9824034	9825843
chr1	9835219	9836778
chr1	9859137	9860026
chr1	9875040	9875603
chr1	9910159	9910964
chr1	9942986	9943540
chr1	10209882	10210751
chr1	10398440	10399551
chr1	10430123	10431150
chr1	10450209	10450658
chr1	10472049	10475430
chr1	11043347	11045847
chr1	11052835	11054156
chr1	11099380	11099942
chr1	11719371	11719978
chr1	11735880	11736622
chr1	11748873	11749584
chr1	11762144	11762622
chr1	11883043	11883462
chr1	11893825	11899172
chr1	11908533	11909631
chr1	11934295	11945072
chr1	11979662	11980750
chr1	12019185	12020057
chr1	12046700	12052778
chr1	12063120	12064492
chr1	15800025	15801160
chr1	15834598	15836346
chr1	16145211	16146755
chr1	16181767	16182373
chr1	16206312	16207040
chr1	16212427	16217901
chr1	16351951	16352892
chr1	16367091	16367912
chr1	16960716	16963603
chr1	17450576	17450854
chr1	17516077	17522423
chr1	17540264	17541226
chr1	21574522	21575084
chr1	21607735	21608364
chr1	21944236	21944877
chr1	23567690	23569245
chr1	23598460	23599037
chr1	24724665	24730829
chr1	24744911	24745602
chr1	26306331	26306727
chr1	26318070	26322269
chr1	26336109	26337084
chr1	26345551	26351258
chr1	26410055	26411011
chr1	26416704	26419209
chr1	26431965	26432519
chr1	26471482	26473208
chr1	26500236	26501589
chr1	26856344	26857471
chr1	26862879	26865552
chr1	26889676	26890583
chr1	26959559	26960785
chr1	26966779	26972675
chr1	26991370	26999513
chr1	27012611	27013394
chr1	27031389	27032034
chr1	27058709	27059285
chr1	27070203	27071405
chr1	27349558	27351713
chr1	27365715	27367343
chr1	27391487	27392115
chr1	27489746	27490681
chr1	27496679	27497287
chr1	27525699	27528580
chr1	27557101	27558284
chr1	27592858	27593500
chr1	27614880	27617048
chr1	27868953	27873507
chr1	28246970	28247447
chr1	28259327	28260583
chr1	28517932	28519078
chr1	28552585	28553663
chr1	28581576	28583018
chr1	28591925	28593032
chr1	28642594	28643383
chr1	28736371	28737207
chr1	29181278	29182196
chr1	31238770	31240107
chr1	31705248	31705885
chr1	31714564	31716086
chr1	32013348	32014815
chr1	32072591	32073558
chr1	32108018	32108788
chr1	32179319	32180163
chr1	32199608	32206309
chr1	32221912	32222813
chr1	32239683	32241648
chr1	32248309	32248760
chr1	32273935	32275561
chr1	32291837	32292842
chr1	32336283	32336788
chr1	32351158	32351973
chr1	32361574	32362642
chr1	32394010	32395030
chr1	32400975	32401443
chr1	32448370	32449391
chr1	32612041	32612618
chr1	32650906	32651682
chr1	32678306	32678740
chr1	32701535	32703765
chr1	32712053	32716945
chr1	32724674	32725640
chr1	32737070	32743040
chr1	32753592	32765927
chr1	32876591	32878889
chr1	35588271	35591064
chr1	36096840	36100224
chr1	36149115	36162335
chr1	36175795	36176642
chr1	36187814	36188425
chr1	36320913	36322021
chr1	36369267	36374678
chr1	36385536	36386995
chr1	36400729	36401985
chr1	37931282	37932124
chr1	37967237	37967661
chr1	37989461	37990335
chr1	39016743	39017063
chr1	39026000	39026763
chr1	39076715	39081477
chr1	39098424	39098836
chr1	39104803	39105393
chr1	42958660	42962869
chr1	42978359	42979070
chr1	43005923	43008942
chr1	43069570	43070236
chr1	43649572	43650682
chr1	44739434	44740194
chr1	44784222	44786656
chr1	44793248	44794116
chr1	44799765	44800365
chr1	44807188	44813986
chr1	44820221	44820820
chr1	44826589	44827449
chr1	45339733	45340646
chr1	45499516	45500731
chr1	45508670	45509170
chr1	45549229	45551238
chr1	45583395	45585030
chr1	46180274	46183720
chr1	46197974	46203811
chr1	51989402	51991042
chr1	52032699	52033809
chr1	53220221	53220922
chr1	53238258	53239007
chr1	54498766	54500326
chr1	62194448	62195249
chr1	62228286	62229073
chr1	63662240	63663123
chr1	63728657	63729272
chr1	63739759	63740089
chr1	63746160	63747724
chr1	63773666	63775169
chr1	89994893	89995585
chr1	112700344	112707742
chr1	112715292	112723500
chr1	112743414	112744633
chr1	112758072	112759139
chr1	112793871	112795458
chr1	112804207	112809815
chr1	112849511	112855042
chr1	112911397	112911629
chr1	112923442	112924207
chr1	112955416	112957073
chr1	113043723	113044359
chr1	113072696	113073704
chr1	114001691	114003509
chr1	114080914	114081696
chr1	150256914	150260290
chr1	150266147	150269319
chr1	150281861	150282941
chr1	150293728	150294154
chr1	150321199	150321769
chr1	150363656	150364346
chr1	150472261	150473226
chr1	150487206	150487695
chr1	150515194	150516046
chr1	150534019	150538532
chr1	150548812	150550787
chr1	150561069	150562500
chr1	150579332	150579971
chr1	150604960	150605399
chr1	150629142	150629883
chr1	150635242	150635510
chr1	150979358	150982313
chr1	151006321	151009102
chr1	151047696	151048830
chr1	151131186	151133825
chr1	151145214	151147293
chr1	151155845	151166867
chr1	151188864	151190538
chr1	151195969	151198829
chr1	151281443	151283430
chr1	151300773	151301299
chr1	151327057	151328279
chr1	151346914	151347465
chr1	153633638	153634457
chr1	153658572	153659185
chr1	153670573	153671061
chr1	153678398	153680356
chr1	153693442	153698593
chr1	153727539	153728191
chr1	153746304	153746762
chr1	153771993	153776477
chr1	153783436	153783868
chr1	153922649	153923722
chr1	153946517	153947153
chr1	153957844	153967839
chr1	153977023	153978022
chr1	153985485	153986439
chr1	154970724	154974974
chr1	154983066	154983391
chr1	155000931	155001444
chr1	155017253	155017819
chr1	155047556	155051942
chr1	155061416	155071326
chr1	155166000	155175013
chr1	155193168	155194883
chr1	155207054	155209496
chr1	155226834	155228059
chr1	155239779	155245199
chr1	155250446	155262582
chr1	155268933	155278584
chr1	155294533	155301101
chr1	155308608	155309924
chr1	155590581	155591276
chr1	155606430	155610247
chr1	155745392	155745825
chr1	155910731	155911506
chr1	155977636	155979213
chr1	155989049	155989957
chr1	156002981	156007559
chr1	156015170	156021013
chr1	156026034	156030310
chr1	156053096	156055491
chr1	156060817	156066284
chr1	156076650	156083440
chr1	156096496	156097953
chr1	156104992	156106831
chr1	156114224	156116218
chr1	156123560	156130838
chr1	156139971	156141753
chr1	156149617	156151010
chr1	156160449	156162972
chr1	156172672	156181998
chr1	156193539	156194483
chr1	156207903	156213660
chr1	156282269	156286157
chr1	156291345	156299192
chr1	156338049	156338856
chr1	156356866	156357693
chr1	156367287	156369498
chr1	156401925	156402423
chr1	156419830	156422973
chr1	156429031	156430603
chr1	156445523	156449072
chr1	156456360	156457738
chr1	156490219	156490906
chr1	156498918	156510069
chr1	156591473	156592417
chr1	156601206	156601750
chr1	156619278	156626033
chr1	156641931	156642735
chr1	156667947	156673808
chr1	156682089	156682441
chr1	156689444	156693541
chr1	156728162	156734566
chr1	156740622	156741433
chr1	156746731	156752358
chr1	156760234	156760620
chr1	156767217	156768110
chr1	160098401	160101593
chr1	160109168	160109613
chr1	160115618	160116120
chr1	160162396	160162786
chr1	160169622	160170116
chr1	160224618	160225120
chr1	160239704	160240243
chr1	160261915	160262616
chr1	160284774	160285187
chr1	160342950	160343706
chr1	160359260	160367519
chr1	160374767	160376438
chr1	160398821	160401583
chr1	161132024	161133207
chr1	161158969	161160045
chr1	161165855	161167077
chr1	161176773	161177867
chr1	161217826	161218722
chr1	161225971	161227782
chr1	162069414	162070551
chr1	193105059	193105697
chr1	200302239	200302892
chr1	200330951	200331245
chr1	200378897	200379255
chr1	200392977	200393519
chr1	200409791	200410345
chr1	200888254	200893896
chr1	201888202	201889074
chr1	201894494	201896154
chr1	202710244	202712344
chr1	204359270	204367423
chr1	204377314	204378482
chr1	204493336	204495072
chr1	204515866	204516720
chr1	205222634	205229899
chr1	205284298	205285175
chr1	205294006	205301915
chr1	205313439	205325545
chr1	205343400	205344535
chr1	205350704	205357099
chr1	205375847	205376158
chr1	205430528	205430991
chr1	205448868	205457574
chr1	205472946	205485720
chr1	205500879	205506053
chr1	205528732	205534551
chr1	205567856	205570154
chr1	205591665	205592363
chr1	205631179	205632435
chr1	205658983	205662111
chr1	205669639	205671343
chr1	205678957	205680883
chr1	205693296	205694143
chr1	205701110	205701576
chr1	212857804	212859115
chr1	212928577	212929156
chr1	212938775	212939282
chr1	212950145	212950812
chr1	224175561	224176400
chr1	224182938	224184052
chr1	224203521	224203788
chr1	224212566	224214000
chr1	224329851	224330477
chr1	224340880	224341336
chr1	224352500	224357482
chr1	225767745	225771094
chr1	225777375	225778165
chr1	225823608	225824280
chr1	225845533	225846359
chr1	225875629	225890836
chr1	225898514	225899507
chr1	225923662	225924863
chr1	225939234	225941085
chr1	225950844	225951249
chr1	226082934	226084129
chr1	226109604	226112088
chr1	226121638	226122211
chr1	226135179	226136624
chr1	232110440	232110959
chr1	235160952	235161534
chr1	244341876	244342270
chr1	244371064	244371398
chr10	1048681	1049606
chr10	1056395	1057254
chr10	13299368	13302530
chr10	21315084	21316328
chr10	21327715	21328318
chr10	21336518	21336990
chr10	21494224	21497255
chr10	21507202	21510436
chr10	21525719	21526590
chr10	21533663	21535402
chr10	63629669	63630955
chr10	68471661	68472238
chr10	68527180	68529074
chr10	68560299	68561606
chr10	70440725	70442520
chr10	70469102	70469575
chr10	72248524	72249166
chr10	72254916	72261401
chr10	72272838	72274140
chr10	72297779	72304108
chr10	72310423	72310914
chr10	73625219	73626293
chr10	73646738	73648591
chr10	73810945	73812146
chr10	73874318	73876520
chr10	73887224	73889228
chr10	73906770	73911524
chr10	73931979	73932818
chr10	73965680	73967568
chr10	73997539	73998259
chr10	75209980	75211023
chr10	77949097	77949630
chr10	86756118	86756991
chr10	86939229	86939885
chr10	86953876	86955088
chr10	86966768	86972007
chr10	86980079	86980754
chr10	87038157	87038977
chr10	91908162	91909296
chr10	91923660	91924265
chr10	93272842	93273565
chr10	97400879	97401339
chr10	97407072	97407670
chr10	97632999	97633890
chr10	100373069	100373873
chr10	100968995	100970311
chr10	100996501	100998249
chr10	102055586	102056272
chr10	102065050	102066290
chr10	102115022	102121491
chr10	102132673	102134065
chr10	102394029	102394890
chr10	102410668	102411123
chr10	102432026	102435883
chr10	102449411	102451571
chr10	102460977	102463476
chr10	102627601	102630293
chr10	102660873	102661552
chr10	102669472	102679286
chr10	103192558	103193789
chr10	103276496	103278284
chr10	109923117	109923731
chr10	110007343	110008546
chr10	112898431	112899149
chr10	133357506	133358046
chr10	133373176	133373609
chr11	267728	271109
chr11	300129	307264
chr11	313353	314559
chr11	319564	321224
chr11	355794	356377
chr11	560275	560909
chr11	571504	576450
chr11	695083	695732
chr11	720414	720911
chr11	762680	765468
chr11	809129	809833
chr11	818993	819478
chr11	843921	844796
chr11	910737	911374
chr11	2992036	2993147
chr11	3797312	3798124
chr11	3807770	3808797
chr11	8682325	8682996
chr11	9314279	9314939
chr11	9364013	9364743
chr11	9460395	9461039
chr11	9572906	9573910
chr11	9601126	9601982
chr11	9607204	9607629
chr11	9613315	9614532
chr11	9663673	9664903
chr11	9765365	9766365
chr11	10303266	10308258
chr11	10351556	10352513
chr11	10366530	10367208
chr11	14381013	14381505
chr11	14422413	14422979
chr11	27471811	27473003
chr11	27506426	27507129
chr11	45917809	45922624
chr11	46253346	46254394
chr11	46278038	46281701
chr11	46290462	46297249
chr11	46338778	46339654
chr11	46345189	46346363
chr11	46351991	46357812
chr11	46379438	46381066
chr11	46700309	46701131
chr11	46845609	46846510
chr11	47184996	47185925
chr11	47214427	47215374
chr11	47248561	47249207
chr11	47257374	47259934
chr11	47268516	47270262
chr11	47407903	47408925
chr11	47415752	47418974
chr11	47552431	47553622
chr11	47565076	47566365
chr11	47578504	47579360
chr11	47594172	47595368
chr11	47767061	47767976
chr11	50412166	50413219
chr11	57514121	57516026
chr11	57530227	57531076
chr11	57637566	57639886
chr11	57646820	57650208
chr11	57657316	57657832
chr11	57666892	57668498
chr11	57741147	57741748
chr11	61361639	61362337
chr11	61392355	61392889
chr11	61508115	61508700
chr11	61701302	61705258
chr11	61717712	61719006
chr11	62553258	62556935
chr11	62573664	62575616
chr11	62591492	62594027
chr11	62601593	62603182
chr11	62612348	62613470
chr11	62646629	62647152
chr11	62664835	62672716
chr11	62678681	62679352
chr11	62706034	62709530
chr11	62727187	62728485
chr11	62753865	62754710
chr11	62761138	62761988
chr11	62769603	62771843
chr11	62786443	62792034
chr11	62805101	62805814
chr11	62831056	62832770
chr11	62839105	62842632
chr11	62880409	62881849
chr11	62906191	62909853
chr11	63830045	63832884
chr11	63838664	63839351
chr11	63888247	63888911
chr11	63909676	63910363
chr11	63938167	63939251
chr11	63985973	63986991
chr11	63998684	63999782
chr11	64007276	64008075
chr11	64053541	64054165
chr11	64164745	64166574
chr11	64185071	64186265
chr11	64225348	64226168
chr11	64240661	64242372
chr11	64269326	64271770
chr11	64284320	64284836
chr11	64300538	64306363
chr11	64331709	64332249
chr11	64340765	64341360
chr11	64729982	64730430
chr11	64759722	64760553
chr11	64778499	64779162
chr11	65066363	65067411
chr11	65084155	65084748
chr11	65213404	65214064
chr11	65225075	65226066
chr11	65261531	65262346
chr11	65291631	65292328
chr11	65301526	65302315
chr11	65310447	65317523
chr11	65333453	65334512
chr11	65354084	65355893
chr11	65380733	65382728
chr11	65416392	65419371
chr11	65435592	65436367
chr11	65454799	65460137
chr11	65471201	65479179
chr11	65487671	65492175
chr11	65497381	65497935
chr11	65507913	65508507
chr11	65524248	65525496
chr11	65539693	65541319
chr11	65546475	65553931
chr11	65560257	65560841
chr11	65569761	65570656
chr11	65591825	65592328
chr11	65606770	65607951
chr11	65859224	65860650
chr11	65867769	65868156
chr11	65888058	65888925
chr11	65911689	65915971
chr11	66289069	66289768
chr11	66311940	66317361
chr11	66344832	66348276
chr11	66371184	66372262
chr11	66408512	66414270
chr11	66438498	66439162
chr11	66466210	66467269
chr11	66479902	66480700
chr11	66545819	66546921
chr11	66592380	66593674
chr11	66616140	66617236
chr11	66677584	66678737
chr11	66694818	66695334
chr11	66727324	66729169
chr11	66843020	66843702
chr11	67078071	67082327
chr11	67288819	67289749
chr11	67302732	67303561
chr11	67317258	67322558
chr11	67353118	67354040
chr11	68010110	68010823
chr11	68020572	68021492
chr11	68030215	68030939
chr11	68127827	68129014
chr11	68439160	68440252
chr11	68446911	68447837
chr11	68459708	68460934
chr11	72080313	72081209
chr11	72764374	72764953
chr11	72793766	72794107
chr11	73361908	73362627
chr11	75350801	75352571
chr11	75554309	75554955
chr11	94740938	94741534
chr11	108121245	108121955
chr11	118400873	118401968
chr11	118434736	118436498
chr11	118530594	118532011
chr11	118571881	118572889
chr11	118620878	118622653
chr11	118634612	118635522
chr11	118658487	118662880
chr11	118678871	118679955
chr11	118689262	118690800
chr11	118887433	118888247
chr11	118907256	118912849
chr11	118928120	118930522
chr11	119030521	119031050
chr11	119056481	119057654
chr11	119084738	119085701
chr11	119095053	119095771
chr11	119101157	119101917
chr11	119107004	119107685
chr11	119121172	119121946
chr11	119148906	119150271
chr11	119168708	119169571
chr11	126268596	126269455
chr11	126282546	126283706
chr12	2834729	2835439
chr12	2845898	2846605
chr12	2958920	2964360
chr12	6335819	6342092
chr12	6363391	6364136
chr12	6371033	6376809
chr12	6605994	6606642
chr12	6613160	6614532
chr12	6619904	6620700
chr12	6635613	6636385
chr12	6646687	6647532
chr12	6662692	6663468
chr12	6688562	6689826
chr12	6723811	6724735
chr12	6752745	6753846
chr12	6764088	6766378
chr12	6778794	6779395
chr12	6789446	6793260
chr12	6866968	6873916
chr12	6891074	6891568
chr12	6904711	6905242
chr12	6913927	6915782
chr12	6925381	6926194
chr12	6937653	6938211
chr12	6944260	6946912
chr12	6960923	6963206
chr12	6970207	6971056
chr12	7871389	7873292
chr12	7890727	7890971
chr12	19402243	19402510
chr12	31362266	31363190
chr12	32361852	32362297
chr12	32399016	32400176
chr12	32418631	32419866
chr12	32679022	32679832
chr12	47715384	47718056
chr12	47757762	47759115
chr12	47765422	47767307
chr12	47779004	47779839
chr12	48681669	48682690
chr12	48956588	48957864
chr12	48966033	48966288
chr12	49623079	49624044
chr12	50110879	50112601
chr12	50166840	50167843
chr12	51855793	51856615
chr12	51863282	51873707
chr12	52964743	52965740
chr12	53048144	53054556
chr12	53213391	53221652
chr12	53232378	53233278
chr12	53241645	53242549
chr12	53251640	53252756
chr12	53441246	53441732
chr12	53492758	53493474
chr12	53500874	53501651
chr12	54214774	54218259
chr12	54227509	54229229
chr12	54259293	54259674
chr12	54279526	54280950
chr12	54288471	54289363
chr12	54300746	54304655
chr12	54324992	54325389
chr12	54358901	54359604
chr12	54378792	54379913
chr12	54385759	54390875
chr12	55729005	55730273
chr12	55736963	55738536
chr12	55745351	55746138
chr12	55940084	55940725
chr12	55966680	55967245
chr12	55973566	55974531
chr12	55996865	55997774
chr12	56007185	56008130
chr12	56020629	56021868
chr12	56041611	56042376
chr12	56079063	56080864
chr12	56104017	56105216
chr12	56117990	56118815
chr12	56127901	56128804
chr12	56158024	56158642
chr12	56188825	56190674
chr12	56221377	56224648
chr12	56266709	56267839
chr12	56299813	56300602
chr12	56315619	56316631
chr12	56333107	56339301
chr12	56630093	56636475
chr12	56645721	56646183
chr12	56687914	56689618
chr12	56724797	56725626
chr12	56735087	56737063
chr12	56751926	56752409
chr12	57078065	57078978
chr12	57087516	57093717
chr12	57110151	57112573
chr12	57127148	57128388
chr12	57242846	57243847
chr12	57449578	57461708
chr12	57475558	57476578
chr12	62602467	62603762
chr12	76030252	76032081
chr12	79452644	79453153
chr12	79710823	79711360
chr12	104790246	104790785
chr12	110280599	110281937
chr12	111404971	111405835
chr12	111599540	111600080
chr12	111834539	111836053
chr12	111841867	111843019
chr12	112125353	112125950
chr12	112418627	112419397
chr12	118103366	118104346
chr12	120110600	120111325
chr12	120116638	120117479
chr12	120194465	120196044
chr12	120201106	120201601
chr12	120228238	120231880
chr12	120290789	120292571
chr12	120317283	120317768
chr12	120342051	120342514
chr12	120437775	120438500
chr12	120446127	120446824
chr12	120469026	120470255
chr12	120495607	120496422
chr12	121626169	121627445
chr12	121658701	121659587
chr12	121686963	121687460
chr12	124939552	124941132
chr12	131895852	131896598
chr13	28308034	28308359
chr13	28494144	28495674
chr13	45311176	45311967
chr13	51146987	51153372
chr13	51221951	51223091
chr13	51311700	51312129
chr13	51347003	51348440
chr13	55606066	55606530
chr13	99606025	99606990
chr13	99614406	99614987
chr13	99625033	99626384
chr13	99685673	99686427
chr13	99694287	99694555
chr13	99792218	99792730
chr13	99971206	99972105
chr13	99980785	99981677
chr13	99989682	99991882
chr13	99997037	99998099
chr13	100020052	100020445
chr13	114341104	114341576
chr14	21455779	21456484
chr14	21476652	21477622
chr14	21510834	21511612
chr14	21525749	21526638
chr14	22929105	22930967
chr14	22956836	22958138
chr14	22977735	22982920
chr14	23006729	23007294
chr14	23034573	23034894
chr14	23052280	23058383
chr14	23071380	23071792
chr14	23094579	23095753
chr14	23161105	23163520
chr14	23537619	23538983
chr14	23567537	23569995
chr14	24135709	24147682
chr14	24160930	24161635
chr14	39203718	39204531
chr14	64986741	64987512
chr14	68978830	68980304
chr14	69013842	69015141
chr14	69036958	69038471
chr14	73136276	73137078
chr14	73269738	73270445
chr14	74302632	74303089
chr14	74326496	74326999
chr14	74348445	74349458
chr14	76913301	76919196
chr14	76924221	76925212
chr14	76941743	76956715
chr14	76984436	76985081
chr14	92106160	92106770
chr14	100192771	100193490
chr14	100285003	100285799
chr14	102046267	102046833
chr14	102077380	102078652
chr14	102087137	102088733
chr14	102524583	102525140
chr14	102545275	102546298
chr14	102760680	102761507
chr14	102927565	102928139
chr14	103354661	103355055
chr14	103512597	103518975
chr14	103562092	103563277
chr14	104665779	104666504
chr14	104677520	104682250
chr14	104724956	104725708
chr14	104749183	104753254
chr14	104768455	104769200
chr14	104816439	104828008
chr14	104843161	104844913
chr14	105300832	105301798
chr15	39782413	39782938
chr15	39933598	39934547
chr15	39976369	39976864
chr15	40038514	40039461
chr15	40044481	40056228
chr15	40069067	40070037
chr15	40103386	40109433
chr15	40301484	40309192
chr15	40322769	40323615
chr15	40405596	40406232
chr15	40421796	40422242
chr15	40754503	40755654
chr15	40807081	40807914
chr15	40843866	40846262
chr15	40857392	40859724
chr15	40873418	40874357
chr15	40893760	40894541
chr15	40899843	40911484
chr15	40928531	40929269
chr15	40952761	40953569
chr15	41416665	41417713
chr15	41493173	41495803
chr15	41511192	41514135
chr15	41543938	41544594
chr15	41559767	41564858
chr15	43510387	43511745
chr15	43517291	43518749
chr15	43775638	43777679
chr15	43791950	43792591
chr15	57306262	57307358
chr15	63041882	63042637
chr15	63048032	63049179
chr15	63068955	63069573
chr15	63083097	63083718
chr15	63089044	63089688
chr15	63599633	63600993
chr15	64151346	64154032
chr15	64162613	64163534
chr15	64381137	64381668
chr15	64387653	64388080
chr15	64776337	64776790
chr15	64807219	64811063
chr15	64825389	64826162
chr15	64835717	64841769
chr15	64893873	64894968
chr15	64905342	64906124
chr15	64911510	64912805
chr15	64989369	64990172
chr15	65300906	65301611
chr15	65354994	65356081
chr15	65365229	65365546
chr15	65376888	65378495
chr15	65384862	65386104
chr15	65395666	65402370
chr15	65410969	65415559
chr15	65421115	65422753
chr15	65517270	65517838
chr15	65530247	65530909
chr15	66356416	66356853
chr15	68256610	68257295
chr15	74461013	74461660
chr15	74588444	74588862
chr15	74614670	74621530
chr15	74768165	74771267
chr15	74799990	74800642
chr15	74821234	74821542
chr15	74842462	74843197
chr15	74872837	74874098
chr15	74889468	74890644
chr15	74906401	74907209
chr15	74937588	74938495
chr15	74950666	74951273
chr15	74956760	74958799
chr15	75624965	75626294
chr15	75639975	75640735
chr15	75660943	75661367
chr15	75823952	75824510
chr15	77496707	77497623
chr15	77510066	77510843
chr15	84594845	84595213
chr15	84715816	84716549
chr15	84747595	84749399
chr15	84783670	84784446
chr15	90838347	90845655
chr15	90859481	90859984
chr15	92808525	92809622
chr15	101068561	101069539
chr16	53373	54163
chr16	352684	354174
chr16	379151	384308
chr16	589341	590122
chr16	630080	631201
chr16	636420	637824
chr16	695090	695994
chr16	800755	801410
chr16	1979069	1984107
chr16	1992330	1993096
chr16	2009828	2010114
chr16	2022785	2023837
chr16	2047436	2048237
chr16	2136049	2136418
chr16	2178358	2178839
chr16	2205183	2215407
chr16	2223122	2223727
chr16	2500717	2501895
chr16	2530853	2538079
chr16	2980205	2980816
chr16	3003914	3014163
chr16	3020882	3038711
chr16	3046063	3047597
chr16	3058118	3059953
chr16	3098686	3106862
chr16	3123970	3124895
chr16	3645459	3646086
chr16	4285086	4299458
chr16	4307462	4310142
chr16	4350755	4351462
chr16	4392219	4393336
chr16	4402514	4409799
chr16	4416365	4417108
chr16	4425491	4426103
chr16	4616007	4616839
chr16	4733931	4734699
chr16	4766907	4769053
chr16	4924600	4925340
chr16	4937236	4937715
chr16	4943199	4945108
chr16	4957757	4958669
chr16	8863527	8869104
chr16	8983625	8984104
chr16	9008233	9013503
chr16	21520231	21521975
chr16	22190211	22196178
chr16	22205987	22207360
chr16	22297066	22297989
chr16	22335575	22336270
chr16	22374417	22375401
chr16	28846137	28846834
chr16	29656786	29657132
chr16	29663073	29667102
chr16	29678893	29679674
chr16	29691601	29695213
chr16	29743983	29746135
chr16	29784968	29791039
chr16	29805039	29805896
chr16	29810988	29817186
chr16	29825493	29825971
chr16	29862673	29863863
chr16	29996123	30001488
chr16	30011869	30012173
chr16	30091671	30096745
chr16	30354930	30360010
chr16	30370291	30371480
chr16	30377564	30379236
chr16	30394793	30400836
chr16	30407121	30409654
chr16	30557828	30558647
chr16	30947947	30954080
chr16	30996898	30997802
chr16	31025863	31026229
chr16	31042069	31042755
chr16	67659876	67660885
chr16	67666257	67675382
chr16	67718829	67719454
chr16	67841686	67847712
chr16	67857734	67857979
chr16	67893094	67893761
chr16	68234218	68245663
chr16	68732126	68738582
chr16	69071957	69072478
chr16	69132013	69133057
chr16	69186735	69187179
chr16	69330386	69331020
chr16	69339286	69340321
chr16	69726392	69727018
chr16	69754531	69755152
chr16	70289264	70289686
chr16	70380571	70382016
chr16	70408014	70408611
chr16	70428037	70428804
chr16	70437035	70439667
chr16	70450709	70454938
chr16	70590022	70592387
chr16	70703411	70703776
chr16	74606386	74607392
chr16	74998609	75000282
chr16	75245112	75245724
chr16	75287650	75288080
chr16	81403626	81404249
chr16	81711842	81713965
chr16	81724969	81730960
chr16	84629467	84629944
chr16	84699578	84700525
chr16	88634123	88640065
chr16	88650872	88651692
chr16	88662918	88673083
chr16	88681076	88686861
chr16	88812090	88816355
chr16	89490570	89491117
chr16	89507704	89508864
chr16	89564601	89566221
chr16	89599374	89603138
chr16	89700148	89702415
chr16	89827834	89829140
chr16	89873113	89874557
chr16	89909990	89910681
chr17	752024	752840
chr17	979521	980536
chr17	1399935	1400526
chr17	1456273	1456757
chr17	1516447	1517152
chr17	1604643	1605400
chr17	1627949	1628726
chr17	1684402	1685102
chr17	1714629	1716653
chr17	1730920	1736742
chr17	1762067	1763536
chr17	1769760	1770311
chr17	2303215	2304243
chr17	2336405	2338415
chr17	2723714	2724188
chr17	2755239	2756659
chr17	4142695	4144178
chr17	4395977	4397121
chr17	4900408	4900984
chr17	4949134	4951033
chr17	4966996	4973261
chr17	4986857	4987963
chr17	7214120	7220117
chr17	7251711	7252836
chr17	7280646	7281856
chr17	7294664	7295352
chr17	7306907	7307790
chr17	7329002	7330599
chr17	7336624	7337325
chr17	7366906	7367386
chr17	7380825	7384492
chr17	7393687	7395074
chr17	7403825	7404712
chr17	7440482	7445879
chr17	7455460	7456332
chr17	7478684	7485052
chr17	7579198	7584079
chr17	7589900	7591013
chr17	7614863	7615596
chr17	7627418	7632914
chr17	7650063	7651034
chr17	8152152	8157046
chr17	8163097	8164528
chr17	8175831	8177233
chr17	8209972	8210667
chr17	8221353	8224002
chr17	8288327	8289298
chr17	8295139	8295848
chr17	16353513	16353877
chr17	16477494	16477933
chr17	17706165	17711552
chr17	17752128	17752730
chr17	17780877	17781670
chr17	17823482	17824390
chr17	17835925	17840554
chr17	17859969	17860695
chr17	17878005	17882936
chr17	17921444	17922033
chr17	18151256	18158677
chr17	18183118	18184074
chr17	18224200	18225463
chr17	18257456	18261110
chr17	18268012	18268611
chr17	19004841	19005717
chr17	19386683	19387676
chr17	28570968	28577336
chr17	28598781	28599856
chr17	28705790	28712546
chr17	28717633	28719746
chr17	28725700	28729023
chr17	28743236	28743785
chr17	28812223	28812919
chr17	28842306	28842992
chr17	28854461	28855293
chr17	28861504	28865685
chr17	28879043	28880922
chr17	28896945	28903480
chr17	28951564	28959411
chr17	28967974	28968877
chr17	28985674	28987055
chr17	29003372	29006376
chr17	29018617	29032592
chr17	29037815	29043385
chr17	29196937	29197720
chr17	29369971	29370284
chr17	29389974	29391437
chr17	30824133	30825144
chr17	30831862	30832521
chr17	32007271	32008205
chr17	32266817	32268106
chr17	32274961	32281422
chr17	32302907	32305580
chr17	32341707	32342302
chr17	35119340	35120140
chr17	37065254	37068043
chr17	37081807	37083652
chr17	37107458	37107888
chr17	37488959	37491420
chr17	38330034	38334271
chr17	38351521	38352070
chr17	38401933	38404891
chr17	38414592	38415970
chr17	38429007	38429484
chr17	38440810	38453400
chr17	38484394	38484796
chr17	38508405	38510538
chr17	38558195	38560979
chr17	38824874	38825655
chr17	38869351	38869940
chr17	39194604	39198023
chr17	39223193	39226121
chr17	39231651	39232496
chr17	39239790	39245213
chr17	39450998	39451369
chr17	39461463	39462077
chr17	39555651	39555945
chr17	39573593	39574319
chr17	39592046	39592482
chr17	39605078	39607024
chr17	39652574	39653363
chr17	39687794	39688126
chr17	39695152	39696960
chr17	39729984	39730818
chr17	39737490	39741079
chr17	39754251	39754847
chr17	40013604	40018957
chr17	40026860	40027515
chr17	40075277	40076026
chr17	40099071	40113770
chr17	40121637	40123575
chr17	40139964	40140782
chr17	40177209	40178908
chr17	40190432	40192000
chr17	40307104	40309613
chr17	41728227	41740356
chr17	41775723	41777541
chr17	41785994	41787027
chr17	41792847	41794042
chr17	41800662	41802134
chr17	41811769	41813130
chr17	41835616	41836603
chr17	41863270	41865512
chr17	41919060	41920116
chr17	41930252	41930834
chr17	41959161	41966133
chr17	42017181	42020270
chr17	42387828	42389164
chr17	42411645	42415453
chr17	42421805	42423473
chr17	42458514	42459129
chr17	42519772	42520308
chr17	42536046	42537504
chr17	42547968	42548751
chr17	42554247	42555128
chr17	42561799	42567878
chr17	42998161	42998761
chr17	43021883	43028082
chr17	43315126	43316992
chr17	43322290	43322624
chr17	43368372	43369495
chr17	43545460	43546501
chr17	44084245	44087653
chr17	44095510	44096279
chr17	44110779	44111484
chr17	44123747	44124134
chr17	44137876	44142598
chr17	44168353	44171122
chr17	44186489	44187449
chr17	44200080	44200893
chr17	44374501	44376239
chr17	44774997	44795619
chr17	44899159	44900192
chr17	44911227	44911957
chr17	45060680	45061562
chr17	45143407	45148956
chr17	45160932	45162017
chr17	45171966	45173140
chr17	45182422	45183009
chr17	45197288	45198150
chr17	45235880	45236377
chr17	45246832	45248184
chr17	45256746	45263866
chr17	45316378	45317626
chr17	45364360	45365313
chr17	45384828	45385782
chr17	45404975	45405966
chr17	45425638	45431965
chr17	47649178	47650792
chr17	47694216	47701374
chr17	47970687	47971520
chr17	47991446	47995639
chr17	48003175	48003974
chr17	48012168	48027020
chr17	48036740	48038026
chr17	48047747	48048902
chr17	48892099	48893318
chr17	48907992	48909214
chr17	48960878	48964722
chr17	48995768	48997234
chr17	49003748	49004293
chr17	50151829	50152460
chr17	50178037	50183730
chr17	50200015	50201887
chr17	50209497	50210046
chr17	50668169	50669065
chr17	50707224	50707909
chr17	50719261	50719853
chr17	57849836	57850577
chr17	57874452	57875499
chr17	57881031	57881791
chr17	57892342	57899491
chr17	57935573	57936264
chr17	75033619	75035306
chr17	75046511	75047252
chr17	75087517	75089345
chr17	75109232	75114489
chr17	75130634	75131902
chr17	75154300	75154812
chr17	75172064	75172321
chr17	75182681	75183194
chr17	75205049	75205966
chr17	75240242	75241104
chr17	75261383	75262160
chr17	75267585	75271680
chr17	75288882	75289750
chr17	75763967	75765601
chr17	75844831	75845479
chr17	75855127	75856309
chr17	75876358	75878022
chr17	75904673	75905456
chr17	75914891	75915462
chr17	76027223	76029769
chr17	76103144	76104308
chr17	76121050	76122652
chr17	76132009	76135346
chr17	76585471	76586240
chr17	78278103	78281851
chr17	78313836	78318162
chr17	78341544	78343236
chr17	78351491	78353734
chr17	78360497	78366784
chr17	81537408	81538100
chr17	81666351	81667158
chr17	81683363	81684143
chr17	81860627	81861310
chr17	81891698	81892240
chr17	81911595	81911845
chr17	82031999	82037820
chr17	82077107	82077945
chr17	82494280	82496214
chr18	839211	839689
chr18	3611335	3611648
chr18	3623568	3624477
chr18	23259674	23260622
chr18	46098020	46098352
chr18	46104244	46104750
chr18	46152525	46153461
chr18	48937283	48939886
chr18	48997945	48998846
chr18	49011202	49021998
chr18	58762116	58769009
chr18	58781675	58785673
chr18	58806780	58808643
chr18	58847204	58847861
chr19	530906	531607
chr19	773063	773489
chr19	796859	797489
chr19	900229	900681
chr19	925213	933597
chr19	1026260	1028487
chr19	1039761	1045470
chr19	1062056	1063564
chr19	1082044	1082899
chr19	1103797	1104496
chr19	1122927	1123500
chr19	1205306	1205749
chr19	1248251	1249000
chr19	1275772	1280234
chr19	1415285	1415613
chr19	1444888	1445570
chr19	1905184	1905805
chr19	1929144	1930345
chr19	2034846	2035507
chr19	2061624	2062360
chr19	2096392	2097193
chr19	2151631	2152057
chr19	4007224	4007650
chr19	4327416	4328910
chr19	4342368	4343665
chr19	4471650	4472218
chr19	4534906	4540099
chr19	4556151	4557141
chr19	4597399	4598799
chr19	4633331	4639723
chr19	4669683	4670457
chr19	4678754	4679576
chr19	4867622	4878505
chr19	5680369	5681291
chr19	5686428	5690524
chr19	7943420	7944274
chr19	8001999	8002725
chr19	8027469	8029535
chr19	8036208	8054406
chr19	8208375	8209385
chr19	8240239	8240820
chr19	8268802	8270574
chr19	8301814	8308392
chr19	8320985	8325134
chr19	8333694	8343482
chr19	8352644	8354154
chr19	8363791	8367649
chr19	8390006	8391007
chr19	8413026	8413438
chr19	8502212	8506817
chr19	8512205	8514265
chr19	8525418	8526129
chr19	10194270	10195336
chr19	10251845	10252666
chr19	10258434	10259625
chr19	10292237	10292694
chr19	10332999	10333948
chr19	10339438	10339708
chr19	10517083	10518048
chr19	10543554	10547170
chr19	10565843	10569217
chr19	10643014	10645105
chr19	10653579	10654533
chr19	10695342	10696301
chr19	10701409	10702271
chr19	10712026	10719007
chr19	10864308	10864995
chr19	10870601	10871436
chr19	10928342	10928990
chr19	11090095	11090838
chr19	11137809	11143629
chr19	11155519	11156115
chr19	12695995	12696896
chr19	12703355	12703750
chr19	12736890	12737961
chr19	12748742	12752469
chr19	12765914	12778449
chr19	12796640	12807087
chr19	12825637	12832851
chr19	12838168	12841338
chr19	12847230	12852284
chr19	12865448	12867780
chr19	12880826	12891591
chr19	12937550	12938624
chr19	12945727	12946322
chr19	13149996	13151983
chr19	13774431	13774841
chr19	13794798	13795599
chr19	13817229	13818490
chr19	13825304	13826301
chr19	13846655	13851625
chr19	13861720	13864379
chr19	14136338	14137586
chr19	14361966	14364027
chr19	14405704	14406682
chr19	14418984	14419619
chr19	14450253	14451080
chr19	14496028	14497791
chr19	14505479	14506108
chr19	14517856	14519003
chr19	16471924	16472526
chr19	16495907	16496627
chr19	17209453	17210132
chr19	17226125	17226773
chr19	17235016	17236472
chr19	17246030	17248579
chr19	17260783	17261287
chr19	17281645	17283071
chr19	17292492	17294419
chr19	17302614	17309973
chr19	17327747	17328183
chr19	17340389	17341095
chr19	17403171	17404300
chr19	17419808	17425343
chr19	17576556	17580236
chr19	17605933	17606943
chr19	18192737	18193171
chr19	18202893	18204494
chr19	18223914	18233325
chr19	18254986	18255674
chr19	18281563	18293083
chr19	18304468	18304988
chr19	18322902	18323367
chr19	18396369	18397622
chr19	18521849	18522674
chr19	18543706	18544132
chr19	18588476	18597068
chr19	18603568	18604067
chr19	18636112	18637145
chr19	18932260	18933103
chr19	18939765	18940520
chr19	18961599	18962233
chr19	19105421	19106379
chr19	19120114	19121075
chr19	19134746	19138518
chr19	19261194	19262035
chr19	19272760	19273348
chr19	19366642	19367322
chr19	19385245	19385913
chr19	34254211	34254870
chr19	34359186	34366133
chr19	35643162	35645034
chr19	36111142	36115682
chr19	36127612	36128334
chr19	36139604	36141766
chr19	37906332	37907432
chr19	38251026	38256689
chr19	38264076	38264809
chr19	38300707	38305508
chr19	38402919	38403623
chr19	38412878	38418659
chr19	38425536	38426162
chr19	38433546	38435106
chr19	38613878	38624525
chr19	38869813	38870531
chr19	39390735	39391654
chr19	39397401	39406960
chr19	39412222	39415614
chr19	39445424	39445863
chr19	39474016	39474576
chr19	39480466	39481464
chr19	39497976	39499517
chr19	39507047	39507645
chr19	40777663	40778912
chr19	41159559	41159794
chr19	41172534	41176301
chr19	41218646	41231405
chr19	41884078	41888287
chr19	41958394	41959681
chr19	42075867	42076382
chr19	42095726	42099820
chr19	42108395	42114572
chr19	42242556	42243319
chr19	42268052	42269187
chr19	42301969	42302818
chr19	42325360	42326290
chr19	42386940	42387567
chr19	42396765	42402233
chr19	44905408	44905960
chr19	44911109	44915448
chr19	44926510	44927504
chr19	44951411	44955670
chr19	45001211	45002265
chr19	45178005	45178990
chr19	45338550	45341678
chr19	45370067	45370559
chr19	45395902	45406753
chr19	45443073	45443889
chr19	45485334	45485864
chr19	45667934	45671373
chr19	45676783	45678059
chr19	45691804	45692923
chr19	45717298	45718477
chr19	45730351	45731109
chr19	45769369	45771112
chr19	45779318	45780098
chr19	45800314	45800708
chr19	45862917	45864671
chr19	45876656	45877313
chr19	46850420	46850956
chr19	46859917	46860525
chr19	47012887	47013482
chr19	47019386	47019792
chr19	47047711	47048292
chr19	47112743	47113780
chr19	47130673	47131591
chr19	47157511	47158073
chr19	47227229	47231688
chr19	47240808	47241520
chr19	47256563	47257762
chr19	47273282	47274600
chr19	47289560	47290203
chr19	47381922	47382350
chr19	47406880	47407674
chr19	47427141	47430517
chr19	47447120	47447929
chr19	47600078	47600699
chr19	47713274	47713824
chr19	47742904	47743881
chr19	47765592	47766354
chr19	47778088	47778720
chr19	48320125	48321985
chr19	48330266	48339406
chr19	48363199	48364494
chr19	48398692	48400615
chr19	48468904	48469303
chr19	48584060	48589498
chr19	48614351	48624581
chr19	48629607	48630467
chr19	48637160	48638464
chr19	48713827	48714589
chr19	48810911	48812718
chr19	48835667	48837765
chr19	48868648	48869012
chr19	48881599	48882118
chr19	48887461	48888345
chr19	48895969	48896522
chr19	48933508	48933898
chr19	48954753	48955461
chr19	49476091	49476591
chr19	49495968	49501147
chr19	49512448	49513481
chr19	49527785	49534422
chr19	49555820	49557081
chr19	49589800	49590520
chr19	49640167	49642107
chr19	49672162	49680870
chr19	49890246	49890874
chr19	53823857	53824299
chr19	53838864	53839218
chr19	53865869	53867843
chr19	53879201	53882305
chr19	53889620	53890190
chr19	53898351	53899356
chr19	53941902	53947847
chr19	53978051	53981824
chr19	54011741	54012214
chr19	54095814	54097082
chr19	54114716	54115713
chr19	54137018	54137741
chr19	54172931	54173467
chr19	55062341	55063320
chr19	55069234	55069608
chr19	55075758	55092941
chr19	55146600	55147279
chr19	55156200	55161041
chr19	55301724	55305633
chr19	55338749	55341490
chr19	55353818	55354611
chr19	55384591	55385847
chr19	55392580	55393171
chr19	55407583	55408341
chr19	58362248	58363041
chr19	58380511	58381260
chr19	58386718	58387328
chr19	58395142	58401543
chr19	58518862	58520252
chr19	58572810	58575943
chr2	20231324	20232060
chr2	23939455	23940916
chr2	24010082	24016270
chr2	24021295	24021901
chr2	24047186	24049984
chr2	25251341	25252724
chr2	27049949	27052254
chr2	27071467	27072879
chr2	27085721	27087112
chr2	27250181	27255349
chr2	27262637	27265262
chr2	27281998	27283118
chr2	27306258	27308756
chr2	27322467	27323378
chr2	36753642	36753961
chr2	36965848	36967085
chr2	37156175	37157527
chr2	42493725	42495091
chr2	42567888	42568896
chr2	43178561	43180303
chr2	43207588	43210995
chr2	43217576	43220172
chr2	44167832	44168864
chr2	47272067	47272783
chr2	47310333	47314149
chr2	47368984	47370008
chr2	47402863	47403499
chr2	70085065	70088496
chr2	70102364	70102887
chr2	70108641	70109345
chr2	70123133	70125311
chr2	70141021	70142947
chr2	70190468	70191250
chr2	70248307	70249052
chr2	70257649	70258782
chr2	71453510	71456312
chr2	74178815	74179062
chr2	74188232	74188707
chr2	74198369	74199262
chr2	84925688	84927156
chr2	85064893	85067349
chr2	85076534	85078900
chr2	85089613	85090318
chr2	85132806	85135423
chr2	85409909	85421272
chr2	174787939	174789183
chr2	197499651	197500588
chr2	197515757	197516556
chr2	197591511	197592039
chr2	201972454	201973384
chr2	202034814	202036083
chr2	202237916	202238857
chr2	202265362	202266070
chr2	202356933	202358181
chr2	202373223	202376218
chr2	207796721	207797525
chr2	216081491	216082110
chr2	216498460	216499201
chr2	219492504	219498923
chr2	219506883	219510132
chr2	219543365	219544335
chr2	219551392	219553008
chr2	231190052	231191070
chr2	231198292	231198998
chr2	231370040	231371687
chr2	231405975	231412938
chr2	231568265	231574206
chr2	231621078	231621538
chr2	231634700	231635097
chr2	231640637	231643051
chr2	231662105	231666995
chr2	231672665	231674978
chr2	231680136	231680791
chr2	231701444	231708415
chr2	231713693	231716628
chr2	232432450	232433130
chr2	237613851	237614798
chr2	241541016	241542145
chr20	309869	310653
chr20	324111	327498
chr20	346773	348271
chr20	354322	354960
chr20	380723	382465
chr20	407192	409126
chr20	461770	462689
chr20	652874	653552
chr20	3168338	3174458
chr20	3795871	3800017
chr20	3846229	3847393
chr20	4014910	4015953
chr20	4063586	4064807
chr20	17569267	17570681
chr20	25389908	25391120
chr20	25407519	25407945
chr20	31563018	31573315
chr20	31578499	31581775
chr20	31587513	31588234
chr20	31593502	31596441
chr20	31610578	31613379
chr20	32647825	32653174
chr20	32664715	32665600
chr20	32672830	32681821
chr20	32742693	32744310
chr20	32761767	32762474
chr20	32779488	32781250
chr20	32807611	32808124
chr20	32819782	32820540
chr20	34311383	34312882
chr20	34979722	34984562
chr20	35663886	35665405
chr20	35698934	35699813
chr20	35742095	35742679
chr20	36573064	36575560
chr20	36585808	36586063
chr20	36605041	36606198
chr20	37251357	37252447
chr20	37258117	37258591
chr20	37289530	37290054
chr20	37328626	37336602
chr20	38599531	38602307
chr20	45833669	45834515
chr20	45856962	45858075
chr20	45890215	45891556
chr20	45910869	45912458
chr20	45934350	45939330
chr20	46008628	46014482
chr20	49040873	49047044
chr20	50112645	50113266
chr20	50153761	50154258
chr20	50171814	50172845
chr20	50189895	50190962
chr20	63653214	63658920
chr20	63835154	63836827
chr20	63846297	63848382
chr21	6369074	6372595
chr21	8219651	8220446
chr21	8239051	8239429
chr21	8434862	8435424
chr21	8442232	8443598
chr21	8449641	8453531
chr21	8466451	8466948
chr21	9819056	9819497
chr21	31558729	31560025
chr21	33491394	33491978
chr21	42820113	42820558
chr21	42878828	42879706
chr21	42892795	42893677
chr21	42973520	42974726
chr21	43767926	43768890
chr22	11931197	11932464
chr22	17171301	17172368
chr22	17194203	17199700
chr22	17258024	17267048
chr22	17272608	17272840
chr22	17628512	17629186
chr22	17638285	17639067
chr22	19122172	19122996
chr22	19854699	19855677
chr22	19881216	19881883
chr22	23750735	23751692
chr22	23838794	23839628
chr22	23846577	23849839
chr22	23856888	23858428
chr22	23883747	23895787
chr22	23913685	23914233
chr22	26512165	26512787
chr22	26642969	26648448
chr22	26657171	26659242
chr22	26672170	26673464
chr22	29267834	29268610
chr22	31496215	31497057
chr22	35350639	35352800
chr22	35371750	35381369
chr22	35399861	35400511
chr22	35426036	35426850
chr22	36387920	36388591
chr22	36409914	36410628
chr22	36426448	36426919
chr22	36454854	36455679
chr22	36481369	36482153
chr22	37545524	37546702
chr22	37601813	37602222
chr22	37608452	37609233
chr22	37675093	37677390
chr22	37686311	37686748
chr22	37696535	37697421
chr22	37802174	37808195
chr22	37817640	37819145
chr22	37843772	37849692
chr22	38283542	38283984
chr22	38325721	38326413
chr22	38335994	38336618
chr22	38422728	38423496
chr22	38485973	38487610
chr22	38512859	38513304
chr22	38569714	38571038
chr22	39169926	39180136
chr22	39214298	39216234
chr22	39230092	39230948
chr22	39290659	39292915
chr22	39309240	39312235
chr22	39456458	39456907
chr22	39501940	39502729
chr22	40346080	40346985
chr22	40370148	40371012
chr22	40636001	40637340
chr22	40651813	40652480
chr22	40679162	40690812
chr22	40714287	40714698
chr22	41196956	41197898
chr22	41237309	41238802
chr22	41245738	41246615
chr22	41285740	41286477
chr22	41381052	41387828
chr22	41396263	41404275
chr22	41413533	41418517
chr22	41429321	41438584
chr22	41444166	41448631
chr22	41468422	41469521
chr22	41482006	41482430
chr22	41512537	41513274
chr22	41544052	41544727
chr22	41560316	41561804
chr22	41589259	41590388
chr22	41596869	41597733
chr22	41919676	41920470
chr22	41928288	41929190
chr22	42614617	42615651
chr22	44737746	44743514
chr22	45014235	45015006
chr22	50498337	50498811
chr3	9749498	9750405
chr3	9769510	9770321
chr3	9792276	9793546
chr3	9986498	9987175
chr3	10008691	10011546
chr3	10115411	10116152
chr3	32780582	32781726
chr3	32939600	32940210
chr3	37990414	37999431
chr3	38024210	38029958
chr3	42581601	42582511
chr3	45688311	45689653
chr3	46565698	46566541
chr3	46976319	46979964
chr3	46987509	46988178
chr3	47009116	47010612
chr3	47370917	47371868
chr3	47472706	47476302
chr3	47512729	47513869
chr3	47521022	47522890
chr3	47781409	47782455
chr3	47802471	47803784
chr3	48087476	48089431
chr3	48125234	48130766
chr3	48151436	48152401
chr3	48158021	48160304
chr3	48188181	48189002
chr3	48429701	48430633
chr3	48439877	48440516
chr3	48446409	48447062
chr3	48472806	48473570
chr3	48500710	48508037
chr3	48556796	48561443
chr3	48609172	48609986
chr3	48635173	48636184
chr3	48656292	48656967
chr3	48663533	48664265
chr3	49007320	49008284
chr3	49339640	49340734
chr3	49358005	49359057
chr3	49455069	49461861
chr3	49469257	49470847
chr3	49539518	49540793
chr3	49686395	49687210
chr3	49802539	49806146
chr3	49856244	49856987
chr3	49898983	49904274
chr3	49910192	49911008
chr3	49929336	49930172
chr3	49939661	49940649
chr3	50088781	50089735
chr3	50105996	50112558
chr3	50145194	50154765
chr3	50210746	50212914
chr3	50220283	50228139
chr3	50235831	50246838
chr3	50260358	50265223
chr3	50292384	50292940
chr3	50299016	50303768
chr3	50321187	50322752
chr3	50337006	50351295
chr3	50359258	50365555
chr3	50503730	50504364
chr3	50515746	50516604
chr3	50648373	50652963
chr3	52197544	52198534
chr3	52245905	52246810
chr3	52278354	52279034
chr3	53236147	53236769
chr3	53270022	53273622
chr3	53347128	53347965
chr3	57130545	57131191
chr3	57179821	57180182
chr3	57969765	57970263
chr3	58008017	58009415
chr3	58019921	58022044
chr3	112333095	112333368
chr3	124887190	124887878
chr3	125211671	125213320
chr3	125219371	125219723
chr3	129249280	129249879
chr3	129278514	129279777
chr3	129305629	129306040
chr3	129626494	129633274
chr3	155270750	155271358
chr3	155309622	155310044
chr3	155356375	155357050
chr3	184314439	184314891
chr3	190120255	190121092
chr3	190176876	190177581
chr4	705327	705778
chr4	781644	782491
chr4	1745945	1748781
chr4	1792559	1793286
chr4	1809804	1810548
chr4	1856080	1857217
chr4	1870171	1870942
chr4	2535437	2536550
chr4	2731903	2733895
chr4	2756077	2769211
chr4	2801054	2801549
chr4	40335026	40335593
chr4	40629589	40630801
chr4	49512701	49514643
chr4	49577321	49578209
chr4	68376236	68376527
chr4	86934723	86936198
chr4	87965589	87966726
chr4	88007014	88007742
chr4	92303768	92306173
chr4	112636926	112637538
chr4	112705111	112706678
chr4	118835765	118836236
chr4	121711635	121712066
chr4	122775995	122776335
chr4	122899621	122900140
chr4	128600959	128601677
chr4	128802920	128803564
chr4	152935728	152937042
chr4	153248901	153249661
chr4	170089299	170091726
chr4	185838066	185838607
chr4	185867700	185867939
chr5	55534299	55535462
chr5	55613178	55613788
chr5	55625387	55625745
chr5	74865803	74867065
chr5	80097202	80098055
chr5	80255409	80256483
chr5	90529168	90530194
chr5	90535725	90536130
chr5	90558404	90559120
chr5	116778029	116778453
chr5	116864143	116864391
chr5	134411518	134412422
chr5	134458924	134467188
chr5	134503255	134512827
chr5	134526797	134528101
chr5	134534507	134542014
chr5	134586010	134592489
chr5	134632369	134633051
chr5	134648448	134649374
chr5	134738094	134738800
chr5	134758348	134759238
chr5	134874070	134874653
chr5	138439508	138440451
chr5	138458734	138465645
chr5	138491775	138494052
chr5	138500874	138504506
chr5	138542934	138543936
chr5	139341538	139342447
chr5	139392115	139393148
chr5	139403605	139404409
chr5	139438925	139439849
chr5	139454490	139463095
chr5	139481149	139486764
chr5	139513466	139518434
chr5	139523583	139526712
chr5	139560753	139561514
chr5	139709219	139710258
chr5	139733809	139739339
chr5	139745426	139747046
chr5	139765577	139766196
chr5	139774786	139775609
chr5	141680905	141682460
chr5	141692189	141693636
chr5	141701473	141702967
chr5	141795363	141795911
chr5	141838305	141838750
chr5	141849131	141850176
chr5	141878607	141879361
chr5	141923363	141924162
chr5	141945487	141945930
chr5	141968788	141969559
chr5	142235170	142236323
chr5	142279938	142280634
chr5	142325341	142326707
chr5	142356593	142357428
chr5	146182409	146183267
chr5	146203278	146203989
chr5	147509019	147510303
[truncated: 406 more rows]

## Sheet: annotation of ERFS
Annotation of early replication fragile sites
chromsome_name	start	end	width	annotation	geneId	transcriptId	distanceToTSS
chr1	1273965	1274642	678	Promoter (<=1kb)	UBE2J2	XM_047444339.1	-111
chr1	1371812	1375588	3777	Promoter (<=1kb)	AURKAIP1	NM_001127229.2	0
chr1	1431869	1435624	3756	Promoter (<=1kb)	LINC01770	NR_125994.1	0
chr1	1504746	1505426	681	Intron (XM_005244806.4/ATAD3B, intron 15 of 15)	ATAD3A	XM_047424290.1	-6736
chr1	1891486	1894756	3271	Promoter (<=1kb)	GNB1-DT	NR_168264.1	306
chr1	1918965	1919834	870	Promoter (<=1kb)	TMEM52	NM_178545.4	0
chr1	6393177	6393901	725	Promoter (<=1kb)	ACOT7	NM_007274.4	0
chr1	6414283	6420215	5933	Promoter (<=1kb)	HES2	NM_019089.5	0
chr1	6447034	6449350	2317	Promoter (<=1kb)	ESPN	XM_047431542.1	0
chr1	6486360	6491607	5248	Promoter (<=1kb)	PLEKHG5	NM_001042664.1	0
chr1	6519786	6520450	665	Promoter (<=1kb)	PLEKHG5	NM_198681.4	0
chr1	8811468	8811751	284	Intron (NM_001042681.2/RERE, intron 1 of 22)	RERE	NM_001042681.2	5889
chr1	8816999	8818193	1195	Promoter (<=1kb)	RERE	NM_001042681.2	0
chr1	8848679	8849502	824	Distal Intergenic	MIR6728	NR_106786.1	17088
chr1	9824035	9825843	1809	Promoter (<=1kb)	CLSTN1	XM_047449470.1	0
chr1	9835220	9836778	1559	Distal Intergenic	CLSTN1	NM_014944.4	-10694
chr1	9859138	9860026	889	Intron (XM_047425766.1/CTNNBIP1, intron 4 of 4)	LOC105376717	XR_946952.3	8473
chr1	9875041	9875603	563	Promoter (2-3kb)	CTNNBIP1	XM_047425766.1	2344
chr1	9910160	9910964	805	Promoter (<=1kb)	CTNNBIP1	NM_001012329.2	0
chr1	9942987	9943540	554	Promoter (<=1kb)	LZIC	NM_001316975.2	0
chr1	10209883	10210751	869	Promoter (<=1kb)	KIF1B	NM_183416.4	0
chr1	10398441	10399551	1111	Promoter (<=1kb)	PGD	NM_001304451.2	0
chr1	10430124	10431150	1027	Promoter (<=1kb)	CENPS	NM_199294.3	0
chr1	10450210	10450658	449	Promoter (<=1kb)	CORT	NM_001302.5	179
chr1	10472050	10475430	3381	Promoter (<=1kb)	DFFA	NM_004401.3	0
chr1	11043348	11045847	2500	Promoter (1-2kb)	MASP2	NM_006610.4	1392
chr1	11052836	11054156	1321	Distal Intergenic	MASP2	NM_139208.3	-5597
chr1	11099381	11099942	562	Promoter (<=1kb)	EXOSC10	NM_001001998.3	0
chr1	11719372	11719978	607	3' UTR	AGTRAP	NM_001040194.2	-16158
chr1	11735881	11736622	742	Promoter (<=1kb)	AGTRAP	NM_001040194.2	0
chr1	11748874	11749584	711	Intron (NM_001040194.2/AGTRAP, intron 4 of 4)	C1orf167	NM_001010881.2	-12609
chr1	11762145	11762622	478	Promoter (<=1kb)	C1orf167	NM_001010881.2	0
chr1	11883044	11883462	419	Distal Intergenic	SBF1P2	SBF1P2	5275
chr1	11893826	11899172	5347	Distal Intergenic	RNU5E-1	NR_002754.2	-8982
chr1	11908534	11909631	1098	Promoter (<=1kb)	RNU5E-4P	RNU5E-4P	296
chr1	11934296	11945072	10777	Promoter (<=1kb)	PLOD1	NM_000302.4	0
chr1	11979663	11980750	1088	Promoter (<=1kb)	MFN2	NM_001127660.2	0
chr1	12019186	12020057	872	Promoter (<=1kb)	MIIP	NM_021933.4	0
chr1	12046701	12052778	6078	Distal Intergenic	RN7SL649P	RN7SL649P	-9687
chr1	12063121	12064492	1372	Promoter (<=1kb)	TNFRSF8	NM_001243.5	0
chr1	15800026	15801160	1135	Distal Intergenic	UQCRHL	NM_001089591.2	6489
chr1	15834599	15836346	1748	Exon (NR_024279.1/SPEN-AS1, exon 2 of 2)	RPS16P1	RPS16P1	6387
chr1	16145212	16146755	1544	Intron (XM_047448259.1/EPHA2, intron 3 of 16)	EPHA2	XM_047448259.1	6710
chr1	16181768	16182373	606	Intron (XR_007065487.1/EPHA2-AS1, intron 3 of 4)	EPHA2	XM_017000537.2	-25699
chr1	16206313	16207040	728	Exon (NM_153213.5_2/ARHGEF19, exon 6 of 16)	ARHGEF19	NM_153213.5_2	5612
chr1	16212428	16217901	5474	Promoter (<=1kb)	ARHGEF19	NM_153213.5_2	0
chr1	16351952	16352892	941	Promoter (<=1kb)	FBXO42	NM_018994.3_2	0
chr1	16367092	16367912	821	Promoter (<=1kb)	SZRD1	NM_001114600.3_2	0
chr1	16960717	16963603	2887	Exon (XM_006711058.4/CROCC, exon 26 of 36)	LOC105376806	XR_947003.3	-12258
chr1	17450577	17450854	278	Promoter (<=1kb)	LOC124904837	XR_007067433.1	814
chr1	17516078	17522423	6346	Promoter (<=1kb)	ARHGEF10L	XM_006710728.1	0
chr1	17540265	17541226	962	Promoter (<=1kb)	ARHGEF10L	XM_047424112.1	420
chr1	21574523	21575084	562	Intron (NM_001369804.2/ALPL, intron 9 of 11)	LINC02596	XR_947046.3	-11364
chr1	21607736	21608364	629	Exon (NM_001145658.3/RAP1GAP, exon 17 of 25)	LINC02596	XR_947046.3	21288
chr1	21944237	21944877	641	Distal Intergenic	HSPG2	XM_047419090.1	-6927
chr1	23567691	23569245	1555	Intron (XR_007065537.1/LOC124903876, intron 2 of 2)	ID3	NM_002167.5_2	-8190
chr1	23598461	23599037	577	Distal Intergenic	LOC107984928	XR_007065540.1	-20754
chr1	24724666	24730829	6164	Distal Intergenic	CLIC4	NM_013943.3	-14618
chr1	24744912	24745602	691	Promoter (<=1kb)	CLIC4	NM_013943.3	0
chr1	26306332	26306727	396	Promoter (<=1kb)	UBXN11	NM_001077262.2	0
chr1	26318071	26322269	4199	Promoter (<=1kb)	UBXN11	NM_145345.3	0
chr1	26336110	26337084	975	Exon (XM_011541673.3/CRYBG2, exon 11 of 20)	RPL34P4	RPL34P4	9469
chr1	26345552	26351258	5707	Promoter (<=1kb)	CRYBG2	XM_011541673.3	0
chr1	26410056	26411011	956	Promoter (<=1kb)	LIN28A	NM_024674.6	0
chr1	26416705	26419209	2505	Intron (NM_024674.6/LIN28A, intron 2 of 3)	LIN28A	XM_011542148.3	5888
chr1	26431966	26432519	554	Promoter (<=1kb)	DHDDS	NM_001243564.2	0
chr1	26471483	26473208	1726	Promoter (<=1kb)	HMGN2	NM_005517.4	0
chr1	26500237	26501589	1353	Distal Intergenic	DPPA2P2	DPPA2P2_2	18675
chr1	26856345	26857471	1127	3' UTR	SFN	NM_006142.5	-5678
chr1	26862880	26865552	2673	Promoter (<=1kb)	SFN	NM_006142.5	0
chr1	26889677	26890583	907	Promoter (<=1kb)	GPN2	NM_018066.4	0
chr1	26959560	26960785	1226	Promoter (<=1kb)	KDF1	NM_152365.3	0
chr1	26966780	26972675	5896	Distal Intergenic	KDF1	XM_011540622.3	-6312
chr1	26991371	26999513	8143	Promoter (<=1kb)	TRNP1	NM_001013642.3	0
chr1	27012612	27013394	783	Promoter (<=1kb)	TENT5B	NM_052943.4	0
chr1	27031390	27032034	645	Promoter (<=1kb)	LOC101928391	XR_947115.2	0
chr1	27058710	27059285	576	Intron (XR_947115.2/LOC101928391, intron 5 of 5)	LOC101928391	XR_947114.4	13992
chr1	27070204	27071405	1202	Distal Intergenic	LOC101928391	XR_947114.4	25486
chr1	27349559	27351713	2155	Promoter (1-2kb)	SYTL1	XM_047432582.1	1754
chr1	27365716	27367343	1628	Promoter (<=1kb)	MAP3K6	NM_001297609.2	0
chr1	27391488	27392115	628	Promoter (<=1kb)	GPR3	NM_005281.4	-507
chr1	27489747	27490681	935	Promoter (<=1kb)	WASF2	NM_001201404.3	0
chr1	27496680	27497287	608	Distal Intergenic	WASF2	NM_006990.5	-6513
chr1	27525700	27528580	2881	Promoter (<=1kb)	LOC105376892	XR_007065561.1	0
chr1	27557102	27558284	1183	Intron (XM_047418015.1/AHDC1, intron 3 of 6)	AHDC1	XM_047418015.1	2525
chr1	27592859	27593500	642	5' UTR	AHDC1	XM_047418020.1	2581
chr1	27614881	27617048	2168	Exon (NM_001042747.2/FGR, exon 7 of 13)	FGR	NM_001042747.2	9203
chr1	27868954	27873507	4554	Promoter (<=1kb)	THEMIS2	NM_001039477.3	0
chr1	28246971	28247447	477	Distal Intergenic	ATP5IF1	NM_178191.3_2	10847
chr1	28259328	28260583	1256	Promoter (<=1kb)	SESN2	XM_047431519.1	0
chr1	28517933	28519078	1146	Promoter (<=1kb)	RCC1	NM_001048194.4	0
chr1	28552586	28553663	1078	Promoter (<=1kb)	TRNAU1AP	NM_017846.5	0
chr1	28581577	28583018	1442	Promoter (<=1kb)	SNHG12	NR_024127.2	0
chr1	28591926	28593032	1107	Promoter (<=1kb)	RAB42	NM_001193532.3	0
chr1	28642595	28643383	789	Promoter (<=1kb)	TAF12	NM_001135218.2	0
chr1	28736372	28737207	836	Promoter (<=1kb)	YTHDF2	NM_001173128.2	0
chr1	29181279	29182196	918	Promoter (<=1kb)	SRSF4	NM_005626.5	0
chr1	31238771	31240107	1337	Promoter (<=1kb)	NKAIN1	NM_024522.3	0
chr1	31705249	31705885	637	Promoter (1-2kb)	COL16A1	XR_001736983.2	-1232
chr1	31714565	31716086	1522	Distal Intergenic	COL16A1	XR_001736983.2	-10548
chr1	32013349	32014815	1467	Promoter (<=1kb)	KHDRBS1	NM_001271878.2	0
chr1	32072592	32073558	967	Promoter (<=1kb)	TMEM39B	XM_047423842.1	0
chr1	32108019	32108788	770	Promoter (<=1kb)	KPNA6	NM_012316.5	0
chr1	32179320	32180163	844	Promoter (<=1kb)	TXLNA	NM_001376858.1	0
chr1	32199609	32206309	6701	Promoter (<=1kb)	CCDC28B	NM_001301011.2	0
chr1	32221913	32222813	901	Promoter (<=1kb)	EIF3I	NM_003757.4	0
chr1	32239684	32241648	1965	Promoter (<=1kb)	MTMR9LP	NR_026850.1	62
chr1	32248310	32248760	451	Promoter (1-2kb)	FAM167B	NM_032648.3	1088
chr1	32273936	32275561	1626	Promoter (<=1kb)	LCK	NM_001042771.3	0
chr1	32291838	32292842	1005	Promoter (<=1kb)	HDAC1	NM_004964.3	0
chr1	32336284	32336788	505	Promoter (<=1kb)	MARCKSL1	NR_052852.2	-51
chr1	32351159	32351973	815	Promoter (<=1kb)	LOC105378629	XR_947156.3	0
chr1	32361575	32362642	1068	Promoter (<=1kb)	FAM229A	NM_001167676.2	0
chr1	32394011	32395030	1020	Promoter (<=1kb)	BSDC1	NM_001143888.3	0
chr1	32400976	32401443	468	Promoter (1-2kb)	GAPDHP20	GAPDHP20	1740
chr1	32448371	32449391	1021	Distal Intergenic	RN7SL122P	RN7SL122P	-8444
chr1	32612042	32612618	577	Promoter (<=1kb)	LOC102723870	XR_426677.5	0
chr1	32650907	32651682	776	Promoter (<=1kb)	RBBP4	NM_001135255.2	0
chr1	32678307	32678740	434	Intron (NM_001135255.2/RBBP4, intron 11 of 11)	SYNC	XM_047431221.1	18689
chr1	32701536	32703765	2230	Promoter (<=1kb)	SYNC	NM_001161708.2	0
chr1	32712054	32716945	4892	Distal Intergenic	SYNC	XM_024450013.2	-8461
chr1	32724675	32725640	966	Distal Intergenic	KIAA1522	NM_020888.3	-16190
chr1	32737071	32743040	5970	Promoter (<=1kb)	KIAA1522	NM_020888.3	0
chr1	32753593	32765927	12335	Promoter (<=1kb)	KIAA1522	NM_001369553.1	0
chr1	32876592	32878889	2298	Promoter (<=1kb)	LOC105378631	XR_001737962.2	265
chr1	35588272	35591064	2793	Exon (NM_178548.4/TFAP2E, exon 4 of 7)	TFAP2E-AS1	XR_947182.3	-10494
chr1	36096841	36100224	3384	5' UTR	ADPRS	XM_011541636.3	7949
chr1	36149116	36162335	13220	Promoter (<=1kb)	MAP7D1	NM_001286365.2	0
chr1	36175796	36176642	847	Exon (NM_001286365.2/MAP7D1, exon 6 of 16)	RN7SL131P	RN7SL131P	-15273
chr1	36187815	36188425	611	Distal Intergenic	RN7SL131P	RN7SL131P	-3490
chr1	36320914	36322021	1108	Promoter (1-2kb)	EVA1B	NM_001304762.2	1624
chr1	36369268	36374678	5411	Intron (NM_001282546.2/STK40, intron 1 of 10)	STK40	NM_001282546.2	11246
chr1	36385537	36386995	1459	Promoter (<=1kb)	LOC124904012	XR_007065779.1	0
chr1	36400730	36401985	1256	Promoter (<=1kb)	LOC124904013	XR_007065797.1	0
chr1	37931283	37932124	842	Promoter (<=1kb)	INPP5B	NM_001297434.2	0
chr1	37967238	37967661	424	Intron (NM_001320830.2/SF3A3, intron 13 of 14)	INPP5B	XR_946644.4	-20181
chr1	37989462	37990335	874	Promoter (<=1kb)	SF3A3	NM_001320830.2	0
chr1	39016744	39017063	320	Distal Intergenic	NDUFS5	NM_001184979.2	-9287
chr1	39026001	39026763	763	Promoter (<=1kb)	NDUFS5	NM_001184979.2	0
chr1	39076716	39081477	4762	Distal Intergenic	MACF1	NM_012090.5	-2690
chr1	39098425	39098836	412	Intron (NM_012090.5/MACF1, intron 1 of 92)	MACF1	NM_012090.5	14258
chr1	39104804	39105393	590	Intron (NM_012090.5/MACF1, intron 1 of 92)	RNU6-608P	RNU6-608P	15650
chr1	42958661	42962869	4209	Promoter (<=1kb)	SLC2A1	NM_006516.4	0
chr1	42978360	42979070	711	Intron (NR_033967.1/SLC2A1-DT, intron 3 of 3)	RNU6-880P	RNU6-880P	-12368
chr1	43005924	43008942	3019	Distal Intergenic	RNU6-880P	RNU6-880P	14486
chr1	43069571	43070236	666	Distal Intergenic	LOC124904715	LOC124904715	-45934
chr1	43649573	43650682	1110	Promoter (<=1kb)	KDM4A	NM_014663.3	0
chr1	44739435	44740194	760	Promoter (<=1kb)	KIF2C	NM_001297655.2	0
chr1	44784223	44786656	2434	Promoter (1-2kb)	BEST4	XM_017001023.2	1514
chr1	44793249	44794116	868	Promoter (<=1kb)	BEST4	XM_024446367.1	-421
chr1	44799766	44800365	600	Promoter (<=1kb)	PLK3	XM_047444463.1	-12
chr1	44807189	44813986	6798	Promoter (<=1kb)	BTBD19	XM_011540805.3	0
chr1	44820222	44820820	599	Promoter (<=1kb)	LOC107984952	XR_001738036.3	0
chr1	44826590	44827449	860	Exon (NM_001166292.2/PTCH2, exon 15 of 23)	LOC107984952	XR_001738036.3	6111
chr1	45339734	45340646	913	Promoter (<=1kb)	MUTYH	NM_001048174.2	0
chr1	45499517	45500731	1215	Promoter (<=1kb)	CCDC163	NM_001102601.3	0
chr1	45508671	45509170	500	Exon (NM_001330540.2/MMACHC, exon 4 of 4)	MMACHC	NM_015506.3	8371
chr1	45549230	45551238	2009	Promoter (<=1kb)	AKR1A1	XM_047428790.1	0
chr1	45583396	45585030	1635	Promoter (<=1kb)	NASP	NM_001195193.2	0
chr1	46180275	46183720	3446	5' UTR	P3R3URF-PIK3R3	NM_001303427.2	-3787
chr1	46197975	46203811	5837	Promoter (<=1kb)	LURAP1	NM_001013615.3	0
chr1	51989403	51991042	1640	Promoter (<=1kb)	RAB3B	NM_002867.4	0
chr1	52032700	52033809	1110	Promoter (<=1kb)	KTI12	NM_138417.3	1
chr1	53220222	53220922	701	Promoter (<=1kb)	CZIB	NM_001304759.2	0
chr1	53238259	53239007	749	Promoter (<=1kb)	MAGOH	NM_002370.4	0
chr1	54498767	54500326	1560	Distal Intergenic	LOC105378735	XR_947374.3	-14103
chr1	62194449	62195249	801	Promoter (<=1kb)	L1TD1	NM_001164835.2	0
chr1	62228287	62229073	787	Distal Intergenic	L1TD1	NM_019079.5	33438
chr1	63662241	63663123	883	Distal Intergenic	LOC105378771	XR_947457.3	-5245
chr1	63728658	63729272	615	Distal Intergenic	LOC105378771	XR_947456.2	24787
chr1	63739760	63740089	330	Distal Intergenic	ROR1	NM_001083592.2	-33928
chr1	63746161	63747724	1564	Distal Intergenic	ROR1	NM_001083592.2	-26293
chr1	63773667	63775169	1503	Promoter (<=1kb)	ROR1	NM_001083592.2	0
chr1	89994894	89995585	692	Promoter (<=1kb)	GEMIN8P4	NR_002830.1	0
chr1	112700345	112707742	7398	Promoter (<=1kb)	RHOC	NM_001042679.2	0
chr1	112715293	112723500	8208	Promoter (<=1kb)	PPM1J	NM_005167.7	0
chr1	112743415	112744633	1219	Distal Intergenic	NUTF2P4	XM_047437990.1	-3462
chr1	112758073	112759139	1067	Distal Intergenic	NUTF2P4	XM_047437990.1	9978
chr1	112793872	112795458	1587	Distal Intergenic	NUTF2P4	XM_047437990.1	45777
chr1	112804208	112809815	5608	Distal Intergenic	LINC01356	NR_103746.1	40828
chr1	112849512	112855042	5531	Promoter (<=1kb)	LINC01356	NR_103746.1	0
chr1	112911398	112911629	232	Exon (XR_007066442.1/LOC124904342, exon 2 of 2)	AKR7A2P1	NR_002796.2_2	-11721
chr1	112923443	112924207	765	Promoter (<=1kb)	AKR7A2P1	NR_002796.2_2	93
chr1	112955417	112957073	1657	Promoter (<=1kb)	SLC16A1	NM_001166496.2_2	0
chr1	113043724	113044359	636	Intron (NR_103777.1_2/LRIG2-DT, intron 2 of 2)	LRIG2-DT	NR_103777.1_2	28743
chr1	113072697	113073704	1008	Promoter (<=1kb)	LRIG2	NM_001312686.2	0
chr1	114001692	114003509	1818	Promoter (<=1kb)	RPL13AP10	RPL13AP10	0
chr1	114080915	114081696	782	Distal Intergenic	SYT6	NM_205848.4	70744
chr1	150256915	150260290	3376	Promoter (<=1kb)	CA14	NM_012113.3	0
chr1	150266148	150269319	3172	Promoter (<=1kb)	APH1A	NM_001077628.3	0
chr1	150281862	150282941	1080	Promoter (<=1kb)	CIART	NM_001300838.2	0
chr1	150293729	150294154	426	Promoter (<=1kb)	LOC105371434	XR_922129.4	0
chr1	150321200	150321769	570	Promoter (<=1kb)	PRPF3	XM_011510131.4	0
chr1	150363657	150364346	690	Promoter (<=1kb)	RPRD2	NM_001297673.2	0
chr1	150472262	150473226	965	3' UTR	LOC124904416	XR_007066600.1	-11285
chr1	150487207	150487695	489	Promoter (<=1kb)	TARS2	NM_001271895.2	0
chr1	150515195	150516046	852	Promoter (<=1kb)	FALEC	NR_051960.1	0
chr1	150534020	150538532	4513	Exon (XR_007066599.1/LOC124904415, exon 4 of 5)	ADAMTSL4	NM_025008.5	-10876
chr1	150548813	150550787	1975	Promoter (<=1kb)	ADAMTSL4	NM_025008.5	0
chr1	150561070	150562500	1431	Exon (NR_104133.1/ADAMTSL4-AS1, exon 4 of 4)	RN7SL473P	RN7SL473P	4360
chr1	150579333	150579971	639	Promoter (<=1kb)	LOC107985203	XR_001738230.3	0
chr1	150604961	150605399	439	Distal Intergenic	LOC124900445	LOC124900445	-4342
chr1	150629143	150629883	741	Promoter (<=1kb)	ENSA	NM_207042.2	0
chr1	150635243	150635510	268	Exon (XR_002958362.2/LOC112268239, exon 3 of 3)	LOC112268239	XR_007066603.1	5424
chr1	150979359	150982313	2955	Promoter (<=1kb)	ANXA9	XM_047431983.1	0
chr1	151006322	151009102	2781	Promoter (<=1kb)	MINDY1	NM_001040217.3	0
chr1	151047697	151048830	1134	Promoter (<=1kb)	C1orf56	NM_017860.5	0
chr1	151131187	151133825	2639	Promoter (1-2kb)	LOC124904418	XR_007066619.1	1973
chr1	151145215	151147293	2079	Promoter (<=1kb)	SEMA6C	XM_047431998.1	0
chr1	151155846	151166867	11022	Promoter (<=1kb)	LYSMD1	XM_047420105.1	0
chr1	151188865	151190538	1674	Promoter (<=1kb)	VPS72	NM_001271087.2	0
chr1	151195970	151198829	2860	Promoter (<=1kb)	LOC124904419	XR_007066620.1	0
chr1	151281444	151283430	1987	Promoter (<=1kb)	ZNF687	NM_001304764.2	0
chr1	151300774	151301299	526	Promoter (<=1kb)	RN7SL444P	RN7SL444P	0
chr1	151327058	151328279	1222	Promoter (<=1kb)	PI4KB	XM_011509634.2	0
chr1	151346915	151347465	551	Promoter (<=1kb)	RFX5	NM_001379418.1	0
chr1	153633639	153634457	819	Promoter (<=1kb)	CHTOP	NM_001206612.2	0
chr1	153658573	153659185	613	Promoter (<=1kb)	SNAPIN	NR_052019.1	0
chr1	153670574	153671061	488	Promoter (<=1kb)	ILF2	NM_001267809.2	0
chr1	153678399	153680356	1958	Promoter (<=1kb)	NPR1	XM_017001374.3	0
chr1	153693443	153698593	5151	3' UTR	MIR8083	NR_107050.1	-3650
chr1	153727540	153728191	652	Promoter (<=1kb)	INTS3	NM_001324475.2_2	0
chr1	153746305	153746762	458	Intron (NM_001324475.2_2/INTS3, intron 4 of 30)	LOC124904820	XR_007067416.1	7465
chr1	153771994	153776477	4484	Promoter (<=1kb)	SLC27A3	NM_001317929.4_2	0
chr1	153783437	153783868	432	Distal Intergenic	LOC124904426	XR_007066634.1	-6185
chr1	153922650	153923722	1073	Promoter (<=1kb)	GATAD2B	NM_020699.4_2	0
chr1	153946518	153947153	636	Promoter (<=1kb)	DENND4B	NM_014856.3	0
chr1	153957845	153967839	9995	Promoter (<=1kb)	CREB3L4	XM_017000372.2	0
chr1	153977024	153978022	999	Promoter (<=1kb)	JTB	NM_006694.4	0
chr1	153985486	153986439	954	Promoter (<=1kb)	RAB13	NM_002870.5	0
chr1	154970725	154974974	4250	Promoter (<=1kb)	CKS1B	NM_001826.3	0
chr1	154983067	154983391	325	Promoter (<=1kb)	FLAD1	NM_001184892.2	0
chr1	155000932	155001444	513	Promoter (<=1kb)	ZBTB7B	XM_047421851.1	-306
chr1	155017254	155017819	566	3' UTR	ZBTB7B	XM_047421863.1	5677
chr1	155047557	155051942	4386	Promoter (<=1kb)	ADAM15	NM_001261466.2	0
chr1	155061417	155071326	9910	Promoter (<=1kb)	DCST1-AS1	NR_040773.1	0
chr1	155166001	155175013	9013	Promoter (<=1kb)	KRTCAP2	NM_173852.4	0
chr1	155193169	155194883	1715	Promoter (<=1kb)	THBS3-AS1	XR_007066639.1	-114
chr1	155207055	155209496	2442	Promoter (<=1kb)	MTX1	NM_002455.5_2	0
chr1	155226835	155228059	1225	Promoter (<=1kb)	GBAP1	NR_002188.3_2	0
chr1	155239780	155245199	5420	Promoter (<=1kb)	GBA	NM_000157.4_2	0
chr1	155250447	155262582	12136	Promoter (<=1kb)	FAM189B	NM_001267608.2_2	0
chr1	155268934	155278584	9651	Promoter (<=1kb)	CLK2	NM_001294338.2_2	0
chr1	155294534	155301101	6568	Promoter (<=1kb)	PKLR	NM_181871.4_2	0
chr1	155308609	155309924	1316	Promoter (<=1kb)	FDPS	NM_001135821.2	0
chr1	155590582	155591276	695	Promoter (<=1kb)	LOC284620	LOC284620	42
chr1	155606431	155610247	3817	Promoter (<=1kb)	MSTO1	NM_001256532.1	0
chr1	155745393	155745825	433	Promoter (<=1kb)	MSTO2P	NR_024117.2	0
chr1	155910732	155911506	775	Promoter (<=1kb)	RIT1	NM_001256821.2	0
chr1	155977637	155979213	1577	Promoter (<=1kb)	ARHGEF2	NM_001350111.2	0
chr1	155989050	155989957	908	Promoter (1-2kb)	ARHGEF2-AS1	XR_001738248.2	-1417
chr1	156002982	156007559	4578	Distal Intergenic	ARHGEF2-AS1	XR_001738248.2	11608
chr1	156015171	156021013	5843	Promoter (<=1kb)	LOC105371729	XR_001738249.3	0
chr1	156026035	156030310	4276	Intron (XR_001738249.3/LOC105371729, intron 1 of 2)	LOC105371729	XR_007066652.1	5038
chr1	156053097	156055491	2395	Promoter (<=1kb)	LAMTOR2	NM_001145264.2	0
chr1	156060818	156066284	5467	Promoter (<=1kb)	RAB25	NM_020387.4	0
chr1	156076651	156083440	6790	Promoter (<=1kb)	LMNA	NM_001282625.2	0
chr1	156096497	156097953	1457	Intron (NM_001282625.2/LMNA, intron 3 of 12)	LMNA	NM_001282625.2	13924
chr1	156104993	156106831	1839	Intron (NM_001282625.2/LMNA, intron 3 of 12)	LMNA	XM_047420430.1	-7880
chr1	156114225	156116218	1994	Promoter (<=1kb)	LMNA	XM_047420430.1	0
chr1	156123561	156130838	7278	Promoter (<=1kb)	LMNA	NM_001282624.2	0
chr1	156139972	156141753	1782	3' UTR	SEMA4A	XM_047427664.1	-5620
chr1	156149618	156151010	1393	Promoter (<=1kb)	SEMA4A	XM_047427678.1	0
chr1	156160450	156162972	2523	Exon (XM_047427664.1/SEMA4A, exon 7 of 15)	SEMA4A	NM_001370567.1	5902
chr1	156172673	156181998	9326	3' UTR	LOC124900449	LOC124900449	10178
chr1	156193540	156194483	944	Promoter (<=1kb)	SLC25A44	NM_001286184.2	0
chr1	156207904	156213660	5757	Promoter (<=1kb)	PMF1	NM_001199653.2	0
chr1	156282270	156286157	3888	Promoter (<=1kb)	SMG5	NM_001323614.2	0
chr1	156291346	156299192	7847	Promoter (<=1kb)	GLMP	XM_011509117.4	0
chr1	156338050	156338856	807	Promoter (<=1kb)	CCT3	NM_001008800.3	0
chr1	156356867	156357693	827	Distal Intergenic	RHBG	XM_011509799.3	-8353
chr1	156367288	156369498	2211	Promoter (<=1kb)	RHBG	XM_017001859.2	0
chr1	156401926	156402423	498	Distal Intergenic	MIR9-1	NR_029691.1	18006
chr1	156419831	156422973	3143	Promoter (<=1kb)	MIR9-1	NR_029691.1	0
chr1	156429032	156430603	1572	Promoter (<=1kb)	MIR9-1HG	NR_135260.1	0
chr1	156445524	156449072	3549	Distal Intergenic	MIR9-1HG	NR_135264.1	-15976
chr1	156456361	156457738	1378	Distal Intergenic	MIR9-1HG	NR_135264.1	-26813
chr1	156490220	156490906	687	Promoter (<=1kb)	MEF2D	NM_001271629.2_2	0
chr1	156498919	156510069	11151	Promoter (<=1kb)	MEF2D	XM_005245170.4	0
chr1	156591474	156592417	944	Promoter (<=1kb)	NAXE	NM_144772.3_2	0
chr1	156601207	156601750	544	Promoter (<=1kb)	GPATCH4	NM_015590.4	0
chr1	156619279	156626033	6755	Promoter (<=1kb)	HAPLN2	NM_021817.3_2	0
chr1	156641932	156642735	804	Promoter (<=1kb)	BCAN	NM_198427.2_2	0
chr1	156667948	156673808	5861	3' UTR	NES	NM_006617.2	3599
chr1	156682090	156682441	352	Distal Intergenic	NES	NM_006617.2	-4683
chr1	156689445	156693541	4097	Distal Intergenic	NES	NM_006617.2	-12038
chr1	156728163	156734566	6404	Promoter (<=1kb)	ISG20L2	NM_001303095.1	0
chr1	156740623	156741433	811	Promoter (<=1kb)	MRPL24	NM_024540.4	0
chr1	156746732	156752358	5627	Promoter (<=1kb)	HDGF	XM_011509453.3	0
chr1	156760235	156760620	386	Intron (XM_047418831.1/HDGF, intron 1 of 7)	HDGF	XM_047418831.1	6249
chr1	156767218	156768110	893	Promoter (<=1kb)	HDGF	XM_047418832.1	0
chr1	160098402	160101593	3192	Promoter (<=1kb)	IGSF8	XM_017002839.2	0
chr1	160109169	160109613	445	Distal Intergenic	ATP1A2	NM_000702.4	-6146
chr1	160115619	160116120	502	Promoter (<=1kb)	ATP1A2	NM_000702.4	0
chr1	160162397	160162786	390	Intron (NM_144699.4/ATP1A4, intron 6 of 21)	ATP1A4	XM_011509582.2	9155
chr1	160169623	160170116	494	Intron (NM_144699.4/ATP1A4, intron 10 of 21)	ATP1A4	NM_001001734.2	-7288
chr1	160224619	160225120	502	Exon (NM_015726.4/DCAF8, exon 9 of 14)	LOC729867	NR_123725.1	-15750
chr1	160239705	160240243	539	Exon (NM_015726.4/DCAF8, exon 4 of 14)	DCAF8-DT	NR_147618.1	-21506
chr1	160261916	160262616	701	Promoter (<=1kb)	DCAF8	NM_015726.4	0
chr1	160284775	160285187	413	Promoter (<=1kb)	PEX19	NM_002857.4	0
chr1	160342951	160343706	756	Promoter (<=1kb)	COPA	NM_001098398.2	0
chr1	160359261	160367519	8259	Promoter (<=1kb)	NHLH1	NM_005598.4	0
chr1	160374768	160376438	1671	Distal Intergenic	NHLH1	NM_005598.4	7697
chr1	160398822	160401583	2762	Promoter (<=1kb)	VANGL2	NM_020335.3	0
chr1	161132025	161133207	1183	Promoter (<=1kb)	DEDD	NM_001039712.2	0
chr1	161158970	161160045	1076	Promoter (<=1kb)	USP21	XM_047417982.1	0
chr1	161165856	161167077	1222	Promoter (<=1kb)	PPOX	XM_011509664.2	0
chr1	161176774	161177867	1094	Promoter (<=1kb)	B4GALT3	NM_003779.4	0
chr1	161217827	161218722	896	Exon (NM_004106.2/FCER1G, exon 2 of 5)	FCER1G	NM_004106.2	2532
chr1	161225972	161227782	1811	Promoter (<=1kb)	MIR5187	NR_049819.1	0
chr1	162069415	162070551	1137	Promoter (<=1kb)	NOS1AP	NM_001164757.2	0
chr1	193105060	193105697	638	Promoter (<=1kb)	GLRX2	NM_197962.3	0
chr1	200302240	200302892	653	Distal Intergenic	LOC124904479	XR_007066782.1	-53788
chr1	200330952	200331245	294	Distal Intergenic	LINC00862	NR_040064.1	42547
chr1	200378898	200379255	358	Distal Intergenic	LINC00862	NR_040064.1	-5106
chr1	200392978	200393519	542	Distal Intergenic	ZNF281	NM_001281293.2	16517
chr1	200409792	200410345	554	Promoter (<=1kb)	ZNF281	NM_001281293.2	0
chr1	200888255	200893896	5642	Promoter (<=1kb)	INAVA	NM_018265.4	0
chr1	201888203	201889074	872	Promoter (<=1kb)	SHISA4	NR_030775.2	0
chr1	201894495	201896154	1660	Distal Intergenic	SHISA4	NM_198149.3	5597
chr1	202710245	202712344	2100	Promoter (<=1kb)	SYT2	NM_177402.5	0
chr1	204359271	204367423	8153	Promoter (<=1kb)	PLEKHA6	NM_014935.5	0
chr1	204377315	204378482	1168	Promoter (<=1kb)	PLEKHA6	XM_047449459.1	0
chr1	204493337	204495072	1736	Promoter (<=1kb)	PIK3C2B	NM_001377334.1	0
chr1	204515867	204516720	854	Promoter (<=1kb)	MDM4	NM_001204171.2	0
chr1	205222635	205229899	7265	Promoter (<=1kb)	TMCC2	NM_014858.4	0
chr1	205284299	205285175	877	Distal Intergenic	NUAK2	XM_005245515.5	20364
chr1	205294007	205301915	7909	Distal Intergenic	NUAK2	XM_005245515.5	3624
chr1	205313440	205325545	12106	Promoter (<=1kb)	NUAK2	NM_030952.3	0
chr1	205343401	205344535	1135	5' UTR	SNRPGP10	SNRPGP10	-6686
chr1	205350705	205357099	6395	Promoter (<=1kb)	KLHDC8A	NM_018203.3	0
chr1	205375848	205376158	311	Promoter (2-3kb)	LOC105371698	XR_922462.2	2492
chr1	205430529	205430991	463	Intron (XM_047434586.1/LEMD1, intron 1 of 2)	LEMD1	XM_011510163.3	-8473
chr1	205448869	205457574	8706	Promoter (<=1kb)	BLACAT1	XM_047421189.1	0
chr1	205472947	205485720	12774	Promoter (<=1kb)	TRK-TTT8-1	rna-TRK-TTT8-1	0
chr1	205500880	205506053	5174	Promoter (<=1kb)	CDK18	XM_047422207.1	0
chr1	205528733	205534551	5819	3' UTR	CDK18	XM_017001423.3	16416
chr1	205567857	205570154	2298	Promoter (<=1kb)	MFSD4A	NM_181644.5	0
chr1	205591666	205592363	698	Promoter (<=1kb)	LOC124904491	XR_007066823.1	0
chr1	205631180	205632435	1256	Promoter (<=1kb)	ELK4	NM_001973.4	0
chr1	205658984	205662111	3128	3' UTR	LOC105371701	XR_007066825.1	-18259
chr1	205669640	205671343	1704	Intron (NM_033102.3/SLC45A3, intron 1 of 4)	LOC105371701	XR_007066825.1	-9027
chr1	205678958	205680883	1926	Promoter (<=1kb)	LOC105371701	XR_007066825.1	0
chr1	205693297	205694143	847	Distal Intergenic	LOC105371701	XR_007066824.1	12705
chr1	205701111	205701576	466	Distal Intergenic	LOC105371701	XR_007066824.1	20519
chr1	212857805	212859115	1311	Promoter (<=1kb)	FLVCR1	XM_011509448.2	0
chr1	212928578	212929156	579	Distal Intergenic	LOC124904507	XR_007066874.1	11455
chr1	212938776	212939282	507	Distal Intergenic	VASH2	NM_001136474.3	-11259
chr1	212950146	212950812	667	Promoter (<=1kb)	VASH2	NM_001136474.3	0
chr1	224175562	224176400	839	Promoter (<=1kb)	LOC724084	LOC724084	0
chr1	224182939	224184052	1114	Promoter (<=1kb)	DEGS1	NM_001321541.2	0
chr1	224203522	224203788	267	Distal Intergenic	LOC101927143	NR_110669.1	9491
chr1	224212567	224214000	1434	Promoter (<=1kb)	LOC101927143	NR_110669.1	0
chr1	224329852	224330477	626	Promoter (<=1kb)	NVL	NM_001243146.2	0
chr1	224340881	224341336	456	Distal Intergenic	LOC124904838	XR_007067434.1	4090
chr1	224352501	224357482	4982	Promoter (<=1kb)	CNIH4	XM_047418620.1	0
chr1	225767746	225771094	3349	Distal Intergenic	LOC124904527	XR_007066905.1	-2998
chr1	225777376	225778165	790	Promoter (<=1kb)	SRP9	NM_001130440.2	0
chr1	225823609	225824280	672	Promoter (<=1kb)	EPHX1	NM_001378427.1	0
chr1	225845534	225846359	826	3' UTR	EPHX1	NR_165627.1	20180
chr1	225875630	225890836	15207	Promoter (<=1kb)	LEFTY1	NM_020997.4	0
chr1	225898515	225899507	993	Distal Intergenic	LEFTY1	NM_020997.4	-9369
chr1	225923663	225924863	1201	Promoter (<=1kb)	PYCR2	NM_001271681.2	0
chr1	225939235	225941085	1851	Promoter (<=1kb)	LEFTY2	NM_001172425.3	135
chr1	225950845	225951249	405	Distal Intergenic	LEFTY2	XM_011544266.2	-9625
chr1	226082935	226084129	1195	Promoter (<=1kb)	LINC01703	NR_146920.1	0
chr1	226109605	226112088	2484	Distal Intergenic	LOC112268255	LOC112268255	-15011
chr1	226121639	226122211	573	Distal Intergenic	LOC112268255	LOC112268255	-4888
chr1	226135180	226136624	1445	Distal Intergenic	LOC112268255	LOC112268255	8081
chr1	232110441	232110959	519	Distal Intergenic	LOC105373171	XR_949271.3	51613
chr1	235160953	235161534	582	Promoter (<=1kb)	RBM34	NM_001346738.2	0
chr1	244341877	244342270	394	Distal Intergenic	C1orf100	NM_001012970.3	-10365
chr1	244371065	244371398	334	Intron (NM_001012970.3/C1orf100, intron 2 of 4)	C1orf100	XM_011544128.3	17225
chr10	1048682	1049606	925	Promoter (<=1kb)	IDI1	NM_001317956.2	0
chr10	1056396	1057254	859	Promoter (<=1kb)	IDI1	NM_001317955.2	0
chr10	13299369	13302530	3162	Promoter (<=1kb)	LOC124902377	XR_007062056.1	0
chr10	21315085	21316328	1244	Distal Intergenic	RNU6-15P	RNU6-15P	-5633
chr10	21327716	21328318	603	Distal Intergenic	RNU6-15P	RNU6-15P	5755
chr10	21336519	21336990	472	Distal Intergenic	RNU6-15P	RNU6-15P	14558
chr10	21494225	21497255	3031	Promoter (<=1kb)	MIR1915	NR_031736.1	0
chr10	21507203	21510436	3234	Distal Intergenic	SKIDA1	XM_047425204.1	7840
chr10	21525720	21526590	871	Promoter (<=1kb)	SKIDA1	NM_207371.4	-38
chr10	21533664	21535402	1739	Promoter (<=1kb)	MLLT10	NM_001324296.2	0
chr10	63629670	63630955	1286	Distal Intergenic	MRPL35P2	MRPL35P2	3873
chr10	68471662	68472238	577	Promoter (<=1kb)	DNA2	NM_001080449.3	0
chr10	68527181	68529074	1894	Promoter (<=1kb)	SLC25A16	NM_001324314.2	0
chr10	68560300	68561606	1307	Promoter (<=1kb)	TET1	XR_001747210.2	0
chr10	70440726	70442520	1795	Promoter (<=1kb)	NODAL	NM_018055.5	0
chr10	70469103	70469575	473	Promoter (<=1kb)	PALD1	XM_047425057.1	0
chr10	72248525	72249166	642	Distal Intergenic	LOC124902449	XR_007062188.1	24545
chr10	72254917	72261401	6485	Distal Intergenic	LOC124902449	XR_007062188.1	12310
chr10	72272839	72274140	1302	Promoter (<=1kb)	DDIT4	NM_019058.4	0
chr10	72297780	72304108	6329	Distal Intergenic	DDIT4	NM_019058.4	23856
chr10	72310424	72310914	491	Distal Intergenic	DDIT4	NM_019058.4	36500
chr10	73625220	73626293	1074	Promoter (<=1kb)	USP54	NM_001391953.1	0
chr10	73646739	73648591	1853	Promoter (2-3kb)	SYNPO2L	NM_024875.5	2449
chr10	73810946	73812146	1201	Promoter (<=1kb)	NDST2	NM_001330107.2	0
chr10	73874319	73876520	2202	Promoter (<=1kb)	CAMK2G	NM_001204492.2	0
chr10	73887225	73889228	2004	Promoter (<=1kb)	LOC124902454	XR_007062196.1	235
chr10	73906771	73911524	4754	Promoter (<=1kb)	PLAU	XM_011539866.3	0
chr10	73931980	73932818	839	Distal Intergenic	C10orf55	NR_160938.1	-9203
chr10	73965681	73967568	1888	Distal Intergenic	VCL	NM_014000.3	-30548
chr10	73997540	73998259	720	Promoter (<=1kb)	VCL	NM_014000.3	0
chr10	75209981	75211023	1043	Promoter (<=1kb)	VDAC2	NM_001184783.3	0
chr10	77949098	77949630	533	Distal Intergenic	H2AZP5	H2AZP5	-3865
chr10	86756119	86756991	873	Promoter (<=1kb)	BMPR1A	NM_004329.3	0
chr10	86939230	86939885	656	Intron (NM_024756.3/MMRN2, intron 6 of 6)	SNCG	NM_001330120.2	-15874
chr10	86953877	86955088	1212	Promoter (<=1kb)	SNCG	NM_001330120.2	-671
chr10	86966769	86972007	5239	Promoter (<=1kb)	ADIRF	NM_006829.3	0
chr10	86980080	86980754	675	Intron (NR_171046.1/AGAP11, intron 1 of 10)	LOC124902474	XM_047426123.1	8675
chr10	87038158	87038977	820	Promoter (2-3kb)	RNU6-529P	RNU6-529P	2364
chr10	91908163	91909296	1134	Promoter (<=1kb)	FGFBP3	NM_152429.5	190
chr10	91923661	91924265	605	Promoter (<=1kb)	BTAF1	NM_003972.3	0
chr10	93272843	93273565	723	Distal Intergenic	RPL17P34	RPL17P34	11014
chr10	97400880	97401339	460	Promoter (<=1kb)	RRP12	NM_001284337.2	1
chr10	97407073	97407670	598	Distal Intergenic	RRP12	NM_001145114.1	-5703
chr10	97633000	97633890	891	Promoter (<=1kb)	MORN4	NM_178832.4	0
chr10	100373070	100373873	804	Promoter (<=1kb)	OLMALINC	NR_026762.1	0
chr10	100968996	100970311	1316	Promoter (<=1kb)	SEMA4G	NM_001393925.1	0
chr10	100996502	100998249	1748	Promoter (<=1kb)	LZTS2	NM_001394948.1	0
chr10	102055587	102056272	686	Promoter (<=1kb)	ARMH3	NM_024541.3	0
chr10	102065051	102066290	1240	Promoter (<=1kb)	HPS6	NM_024747.6	0
chr10	102115023	102121491	6469	Promoter (<=1kb)	LDB1	XM_017016867.2	0
chr10	102132674	102134065	1392	Promoter (<=1kb)	PPRC1	XM_006717731.4	0
chr10	102394030	102394890	861	Promoter (<=1kb)	NFKB2	NM_001288724.1	0
chr10	102410669	102411123	455	Promoter (1-2kb)	PSD	NR_073110.2	-1392
chr10	102432027	102435883	3857	Promoter (<=1kb)	CUEDC2	NM_024040.3	0
chr10	102449412	102451571	2160	Promoter (<=1kb)	C10orf95	NM_001363580.1	0
chr10	102460978	102463476	2499	Promoter (<=1kb)	MFSD13A	XM_017016661.2	0
chr10	102627602	102630293	2692	3' UTR	TRIM8	NM_030912.3	-14186
chr10	102660874	102661552	679	Distal Intergenic	LOC105378460	XR_007062273.1	-5743
chr10	102669473	102679286	9814	3' UTR	LOC105378460	XR_007062273.1	-14342
chr10	103192559	103193789	1231	Promoter (<=1kb)	NT5C2	XM_011539537.2	0
chr10	103276497	103278284	1788	Promoter (<=1kb)	INA	NM_032727.4	0
chr10	109923118	109923731	614	Promoter (<=1kb)	XPNPEP1	NM_001324136.1	0
chr10	110007344	110008546	1203	Promoter (<=1kb)	ADD3	NM_001121.4	0
chr10	112898432	112899149	718	Intron (XR_001747706.2/LINC02935, intron 1 of 2)	LINC02935	XR_001747706.2	7400
chr10	133357507	133358046	540	Promoter (<=1kb)	FUOM	XM_011539673.3	0
chr10	133373177	133373609	433	Promoter (<=1kb)	ECHS1	NM_004092.4	0
chr11	267729	271109	3381	Distal Intergenic	NLRP6	XR_930848.2	-7298
chr11	300130	307264	7135	Promoter (<=1kb)	MRPS24P1	MRPS24P1	0
chr11	313354	314559	1206	Promoter (<=1kb)	IFITM1	NM_003641.5	0
chr11	319565	321224	1660	Promoter (<=1kb)	IFITM3	NM_021034.3	0
chr11	355795	356377	583	Distal Intergenic	B4GALNT4	XR_001747858.2	-13122
chr11	560276	560909	634	Promoter (<=1kb)	LMNTD2	NM_173573.3_2	0
chr11	571505	576450	4946	Promoter (<=1kb)	LOC124902805	XM_047428004.1	0
chr11	695084	695732	649	Promoter (<=1kb)	DEAF1	NM_021008.4_2	0
chr11	720415	720911	497	Promoter (<=1kb)	EPS8L2	XM_047427412.1	0
chr11	762681	765468	2788	3' UTR	GATD1	NM_001318818.2	12019
chr11	809130	809833	704	Promoter (<=1kb)	PIDD1	XM_005253005.6	0
chr11	818994	819478	485	Promoter (<=1kb)	PNPLA2	NM_020376.4	80
chr11	843922	844796	875	Promoter (<=1kb)	TSPAN4	NM_001025234.2	0
chr11	910738	911374	637	Promoter (<=1kb)	CHID1	NM_001142674.2	0
chr11	2992037	2993147	1111	Promoter (<=1kb)	NAP1L4	NM_001369378.1_2	0
chr11	3797313	3798124	812	Promoter (<=1kb)	NUP98	NR_157591.1	0
chr11	3807771	3808797	1027	Promoter (<=1kb)	PGAP2	XM_047426776.1	0
chr11	8682326	8682996	671	Promoter (<=1kb)	RPL27A	NM_000990.5	0
chr11	9314280	9314939	660	Promoter (<=1kb)	TMEM41B	NM_015012.4	0
chr11	9364014	9364743	730	Distal Intergenic	IPO7	NM_006391.3	-19909
chr11	9460396	9461039	644	Promoter (<=1kb)	LOC644656	NR_036539.1	0
chr11	9572907	9573910	1004	Promoter (<=1kb)	WEE1	NM_003390.4	0
chr11	9601127	9601982	856	Distal Intergenic	RPL23AP65	RPL23AP65	-4141
chr11	9607205	9607629	425	Promoter (1-2kb)	RPL23AP65	RPL23AP65	1082
chr11	9613316	9614532	1217	Distal Intergenic	RPL23AP65	RPL23AP65	7193
chr11	9663674	9664903	1230	Promoter (<=1kb)	SWAP70	NM_001297714.2	0
chr11	9765366	9766365	1000	Intron (NR_036485.1/SBF2-AS1, intron 1 of 2)	LINC02709	NR_033972.1	-5833
chr11	10303267	10308258	4992	Promoter (<=1kb)	ADM	NM_001124.3	0
chr11	10351557	10352513	957	Intron (NR_103765.1/CAND1.11, intron 2 of 3)	CAND1.11	NR_103765.1	43244
chr11	10366531	10367208	678	Intron (NR_103765.1/CAND1.11, intron 2 of 3)	RNU6ATAC33P	RNU6ATAC33P	32109
chr11	14381014	14381505	492	Distal Intergenic	RRAS2	NM_001177314.2	-16508
chr11	14422414	14422979	566	Distal Intergenic	LOC105376670	LOC105376670	-18270
chr11	27471812	27473003	1192	Promoter (<=1kb)	LGR4	NM_001346432.2	0
chr11	27506427	27507129	703	Promoter (<=1kb)	BDNF-AS	NR_002832.2	0
chr11	45917810	45922624	4815	Promoter (<=1kb)	LARGE2	NM_001300722.2	0
chr11	46253347	46254394	1048	Distal Intergenic	LOC124902669	XM_047427965.1	15958
chr11	46278039	46281701	3663	Promoter (<=1kb)	CREB3L1	NM_052854.4	377
chr11	46290463	46297249	6787	Intron (XM_006718380.4/CREB3L1, intron 1 of 8)	CREB3L1	NM_052854.4	12801
chr11	46338779	46339654	876	Intron (NM_201532.3/DGKZ, intron 1 of 30)	DGKZ	NM_201533.3	-5613
chr11	46345190	46346363	1174	Promoter (<=1kb)	DGKZ	NM_201533.3	0
chr11	46351992	46357812	5821	Intron (NM_201532.3/DGKZ, intron 1 of 30)	DGKZ	NM_001105540.2	-3794
chr11	46379439	46381066	1628	Promoter (<=1kb)	MDK	NM_001270550.1	0
chr11	46700310	46701131	822	Promoter (<=1kb)	ARHGAP1	NM_004308.5	0
chr11	46845610	46846510	901	Promoter (<=1kb)	CKAP5	NM_001008938.4	0
chr11	47184997	47185925	929	Promoter (<=1kb)	PACSIN3	XM_047426851.1	0
chr11	47214428	47215374	947	Promoter (<=1kb)	DDB2	NM_001399874.1	0
chr11	47248562	47249207	646	Promoter (<=1kb)	ACP2	NM_001302489.2	0
chr11	47257375	47259934	2560	Promoter (<=1kb)	NR1H3	NM_001363595.2	0
chr11	47268517	47270262	1746	Promoter (<=1kb)	MADD	NM_001376651.1	0
chr11	47407904	47408925	1022	Promoter (<=1kb)	SLC39A13	XM_047427859.1	0
chr11	47415753	47418974	3222	3' UTR	SLC39A13	XR_007062526.1	6162
chr11	47552432	47553622	1191	Promoter (<=1kb)	CELF1	NM_001025596.3	0
chr11	47565077	47566365	1289	Promoter (<=1kb)	CELF1	NM_001376393.1	0
chr11	47578505	47579360	856	Promoter (<=1kb)	KBTBD4	NM_001318716.2_2	0
chr11	47594173	47595368	1196	Promoter (<=1kb)	C1QTNF4	NM_031909.3_2	0
chr11	47767062	47767976	915	Promoter (<=1kb)	FNBP4	NM_001318339.3_2	0
chr11	50412167	50413219	1053	Intron (NR_024504.2/LOC646813, intron 2 of 5)	LOC646813	NR_024504.2	3020
chr11	57514122	57516026	1905	Promoter (<=1kb)	SLC43A1	NM_001198810.2	0
chr11	57530228	57531076	849	Promoter (<=1kb)	TIMM10	NM_012456.3	0
chr11	57637567	57639886	2320	Promoter (1-2kb)	MIR130A	NR_029673.1	-1312
chr11	57646821	57650208	3388	Promoter (<=1kb)	YPEL4	NM_001363487.2	0
chr11	57657317	57657832	516	Promoter (<=1kb)	CLP1	NM_001142597.2	0
chr11	57666893	57668498	1606	Promoter (<=1kb)	ZDHHC5	XM_047426724.1	0
chr11	57741148	57741748	601	Promoter (<=1kb)	SELENOH	NM_001321335.2	0
chr11	61361640	61362337	698	Promoter (<=1kb)	CYB561A3	NM_001300763.2	0
chr11	61392356	61392889	534	Promoter (<=1kb)	TMEM216	NM_001173990.3	0
chr11	61508116	61508700	585	Promoter (<=1kb)	MIR4488	NR_039708.1	0
chr11	61701303	61705258	3956	Intron (NM_006133.3/DAGLA, intron 1 of 19)	DAGLA	XM_047427545.1	-13479
chr11	61717713	61719006	1294	Promoter (<=1kb)	DAGLA	XM_047427545.1	0
chr11	62553259	62556935	3677	Distal Intergenic	AHNAK	XM_017018270.2	-6453
chr11	62573665	62575616	1952	Promoter (<=1kb)	EEF1G	NM_001404.5	0
chr11	62591493	62594027	2535	Promoter (<=1kb)	TUT1	NM_001367906.1	0
chr11	62601594	62603182	1589	Promoter (<=1kb)	MTA2	NM_004739.4	0
chr11	62612349	62613470	1122	Promoter (<=1kb)	EML3	NM_001300793.2	0
chr11	62646630	62647152	523	Promoter (<=1kb)	GANAB	NM_198335.4	-17
chr11	62664836	62672716	7881	Promoter (<=1kb)	C11orf98	NM_001286086.2	0
chr11	62678682	62679352	671	Promoter (<=1kb)	UBXN1	NM_001286077.2	0
chr11	62706035	62709530	3496	Promoter (<=1kb)	BSCL2	NM_001130702.2	0
chr11	62727188	62728485	1298	Promoter (<=1kb)	HNRNPUL2	NM_001079559.3	0
chr11	62753866	62754710	845	Promoter (<=1kb)	ZBTB3	NM_001363108.2	0
chr11	62761139	62761988	850	Promoter (<=1kb)	POLR2G	NM_002696.3	0
chr11	62769604	62771843	2240	Promoter (<=1kb)	TAF6L	NM_006473.4	0
chr11	62786444	62792034	5591	Promoter (<=1kb)	MIR6748	NR_106806.1	0
chr11	62805102	62805814	713	Promoter (<=1kb)	NXF1	NM_001081491.2	0
chr11	62831057	62832770	1714	Promoter (<=1kb)	STX5	XM_047427505.1	0
chr11	62839106	62842632	3527	Promoter (<=1kb)	RNU2-2P	RNU2-2P	0
chr11	62880410	62881849	1440	Promoter (<=1kb)	SLC3A2	NM_001013251.3	0
chr11	62906192	62909853	3662	Promoter (<=1kb)	LOC124902683	XR_007062700.1	0
chr11	63830046	63832884	2839	Promoter (2-3kb)	ATP5MGP1	ATP5MGP1	2160
chr11	63838665	63839351	687	Promoter (<=1kb)	MARK2	NM_001039469.3	0
chr11	63888248	63888911	664	Promoter (<=1kb)	MARK2	NM_017490.4	0
chr11	63909677	63910363	687	3' UTR	RCOR2	NM_001363648.2	6801
chr11	63938168	63939251	1084	Promoter (<=1kb)	NAA40	NM_024771.4	0
chr11	63985974	63986991	1018	Promoter (<=1kb)	OTUB1	NM_017670.3	0
chr11	63998685	63999782	1098	3' UTR	OTUB1	NR_003089.2	12247
chr11	64007277	64008075	799	Intron (NM_014067.4/MACROD1, intron 4 of 10)	LOC124902685	XR_007062707.1	-20181
chr11	64053542	64054165	624	Intron (NM_013280.5/FLRT1, intron 1 of 2)	FLRT1	XM_047426698.1	16860
chr11	64164746	64166574	1829	Promoter (<=1kb)	LOC105369339	XR_007062703.1	0
chr11	64185072	64186265	1194	Promoter (<=1kb)	LOC124902686	XR_007062710.1	0
chr11	64225349	64226168	820	Promoter (<=1kb)	TRPT1	NM_001160393.1	0
chr11	64240662	64242372	1711	Promoter (<=1kb)	FKBP2	NM_001135208.2	0
chr11	64269327	64271770	2444	Promoter (<=1kb)	GPR137	NM_001378076.1	0
chr11	64284321	64284836	516	Promoter (<=1kb)	BAD	NM_004322.3	0
chr11	64300539	64306363	5825	Promoter (<=1kb)	ESRRA	NM_001282451.2	0
chr11	64331710	64332249	540	Promoter (1-2kb)	LOC102723878	XR_950194.3	-1390
chr11	64340766	64341360	595	Promoter (<=1kb)	LOC102723878	XR_007062717.1	0
chr11	64729983	64730430	448	Exon (XM_011544725.3/RASGRP2, exon 10 of 14)	NRXN2	NM_138732.3	-6786
chr11	64759723	64760553	831	Promoter (<=1kb)	PYGM	NM_005609.4	0
chr11	64778500	64779162	663	Promoter (<=1kb)	SF1	NM_001178030.2	0
chr11	65066364	65067411	1048	3' UTR	NAALADL1	XM_047426169.1	-5161
chr11	65084156	65084748	593	Promoter (<=1kb)	ZFPL1	NM_006782.4	0
chr11	65213405	65214064	660	Promoter (<=1kb)	SLC22A20P	NR_033396.1	0
chr11	65225076	65226066	991	Intron (NR_033396.1/SLC22A20P, intron 6 of 9)	SLC22A20P	NR_033396.1	11236
chr11	65261532	65262346	815	Promoter (<=1kb)	POLA2	XM_011544881.4	0
chr11	65291632	65292328	697	Intron (XM_011544881.4/POLA2, intron 13 of 17)	LOC105369344	XR_007062727.1	22361
chr11	65301527	65302315	789	Intron (XM_011544877.4/POLA2, intron 17 of 17)	LOC105369344	XR_007062727.1	12374
chr11	65310448	65317523	7076	Promoter (<=1kb)	CDC42EP2	NM_006779.4	0
chr11	65333454	65334512	1059	Promoter (<=1kb)	DPF2	XR_007062491.1	0
chr11	65354085	65355893	1809	Promoter (<=1kb)	TIGD3	NM_145719.3	0
chr11	65380734	65382728	1995	Promoter (<=1kb)	SLC25A45	NM_001278250.3	0
chr11	65416393	65419371	2979	Exon (XR_007062510.1/FRMD8, exon 12 of 13)	NEAT1	NR_028272.1	-3427
chr11	65435593	65436367	775	Exon (NR_131012.1/NEAT1, exon 1 of 1)	MIR612	NR_030343.1	-8091
chr11	65454800	65460137	5338	Promoter (<=1kb)	LOC101927789	NR_160548.1	0
chr11	65471202	65479179	7978	Distal Intergenic	LINC02736	XR_007062729.1	11728
chr11	65487672	65492175	4504	Promoter (<=1kb)	LINC02736	XR_007062729.1	0
chr11	65497382	65497935	554	Promoter (<=1kb)	MALAT1	NR_002819.4	0
chr11	65507914	65508507	594	Promoter (<=1kb)	TALAM1	NR_145459.1	-482
chr11	65524249	65525496	1248	Promoter (<=1kb)	SCYL1	NM_001048218.2	0
chr11	65539694	65541319	1626	Exon (NM_001164266.1/LTBP3, exon 20 of 27)	LOC124902823	LOC124902823	9578
chr11	65546476	65553931	7456	Promoter (<=1kb)	LOC124902823	LOC124902823	0
chr11	65560258	65560841	584	Promoter (1-2kb)	LTBP3	NM_001130144.3	-1899
chr11	65569762	65570656	895	Promoter (<=1kb)	ZNRD2	NM_001303024.2	0
chr11	65591826	65592328	503	3' UTR	KCNK7	NM_005714.2	3472
chr11	65606771	65607951	1181	Exon (NM_002419.4/MAP3K11, exon 3 of 10)	MAP3K11	NM_002419.4	6270
chr11	65859225	65860650	1426	Promoter (<=1kb)	MUS81	XM_011545269.2	0
chr11	65867770	65868156	387	Exon (NM_016938.5/EFEMP2, exon 10 of 11)	EFEMP2	NM_016938.5	4644
chr11	65888059	65888925	867	Promoter (<=1kb)	FIBP	NM_004214.5	0
chr11	65911690	65915971	4282	Distal Intergenic	C11orf68	NM_001135635.2	3091
chr11	66289070	66289768	699	Promoter (<=1kb)	YIF1A	NM_001300861.2	0
chr11	66311941	66317361	5421	Promoter (<=1kb)	CD248	NM_020404.3	0
chr11	66344833	66348276	3444	Promoter (<=1kb)	B4GAT1	NM_006876.3	0
chr11	66371185	66372262	1078	Promoter (<=1kb)	SLC29A2	NM_001532.3	0
chr11	66408513	66414270	5758	Promoter (<=1kb)	NPAS4	XM_047426764.1	0
chr11	66438499	66439162	664	Promoter (<=1kb)	MRPL11	NM_016050.5	0
chr11	66466211	66467269	1059	Promoter (<=1kb)	PELI3	NM_001243135.2	0
chr11	66479903	66480700	798	Promoter (<=1kb)	DPP3	NM_001256670.2	0
chr11	66545820	66546921	1102	Promoter (<=1kb)	ACTN3	NM_001258371.3	0
chr11	66592381	66593674	1294	Promoter (<=1kb)	CCDC87	NM_018219.3	0
chr11	66616141	66617236	1096	Promoter (<=1kb)	RBM14	NM_001198836.2	0
chr11	66677585	66678737	1153	Promoter (<=1kb)	RBM4B	NM_001286135.2	0
chr11	66694819	66695334	516	Intron (XM_006718669.4/SPTBN2, intron 19 of 35)	RBM4B	XR_247214.4	-16932
chr11	66727325	66729169	1845	Promoter (<=1kb)	SPTBN2	XM_017018175.3	0
chr11	66843021	66843702	682	Promoter (<=1kb)	RCE1	NM_001032279.2	0
chr11	67078072	67082327	4256	Distal Intergenic	RHOD	NM_014578.4	21225
chr11	67288820	67289749	930	Promoter (<=1kb)	ANKRD13D	XR_428913.3	0
chr11	67302733	67303561	829	Promoter (<=1kb)	SSH3	XM_047427177.1	0
chr11	67317259	67322558	5300	Promoter (<=1kb)	LOC100130987	NR_024469.1	0
chr11	67353119	67354040	922	Promoter (<=1kb)	POLD4	NR_046413.1	0
chr11	68010111	68010823	713	Promoter (<=1kb)	ALDH3B1	NM_000694.4	0
chr11	68020573	68021492	920	5' UTR	NDUFS8	NM_002496.4	-9189
chr11	68030216	68030939	724	Promoter (<=1kb)	NDUFS8	NM_002496.4	0
chr11	68127828	68129014	1187	Intron (XR_007062744.1/CHKA-DT, intron 1 of 3)	CHKA-DT	XR_950246.2	6179
chr11	68439161	68440252	1092	Exon (XM_047426948.1/LRP5, exon 21 of 24)	PPP6R3	XM_006718627.4	-20500
chr11	68446912	68447837	926	3' UTR	PPP6R3	XM_006718627.4	-12915
chr11	68459709	68460934	1226	Promoter (<=1kb)	PPP6R3	XM_006718627.4	0
chr11	72080314	72081209	896	Promoter (<=1kb)	LRRC51	NM_001145307.5	0
chr11	72764375	72764953	579	Intron (NM_006645.3/STARD10, intron 2 of 6)	ARAP1	NM_001040118.3	-11967
chr11	72793767	72794107	341	Promoter (<=1kb)	STARD10	NM_006645.3	0
chr11	73361909	73362627	719	Exon (NM_014786.4/ARHGEF17, exon 13 of 21)	RELT	NM_152222.2	-13772
chr11	75350802	75352571	1770	Promoter (<=1kb)	ARRB1	NM_004041.5	0
chr11	75554310	75554955	646	Distal Intergenic	SERPINH1	NM_001207014.3	-7298
chr11	94740939	94741534	596	Promoter (<=1kb)	AMOTL1	XM_047426452.1	430
chr11	108121246	108121955	710	Promoter (<=1kb)	ACAT1	NM_000019.4	0
chr11	118400874	118401968	1095	Promoter (<=1kb)	ATP5MG	NM_006476.5	0
chr11	118434737	118436498	1762	Promoter (<=1kb)	KMT2A	NM_001197104.2	0
chr11	118530595	118532011	1417	Promoter (<=1kb)	TMEM25	NM_001144034.2	0
chr11	118571882	118572889	1008	Promoter (<=1kb)	ARCN1	NM_001142281.2	0
chr11	118620879	118622653	1775	Promoter (<=1kb)	PHLDB1	XM_047426645.1	0
chr11	118634613	118635522	910	3' UTR	PHLDB1	XM_011542715.4	4565
chr11	118658488	118662880	4393	Exon (NM_001301065.2/TREH, exon 5 of 14)	MIR6716	NR_106773.1	14488
chr11	118678872	118679955	1084	Promoter (<=1kb)	TREH	NM_001301065.2	0
chr11	118689263	118690800	1538	Promoter (<=1kb)	LOC105369519	XR_007062909.1	0
chr11	118887434	118888247	814	Promoter (<=1kb)	LOC124902767	XR_007062913.1	0
chr11	118907257	118912849	5593	Promoter (<=1kb)	BCL9L	XM_011542756.3	0
chr11	118928121	118930522	2402	Promoter (<=1kb)	RN7SL688P	RN7SL688P	-694
chr11	119030522	119031050	529	Promoter (<=1kb)	SLC37A4	NM_001164277.2_2	0
chr11	119056482	119057654	1173	Promoter (<=1kb)	HYOU1	NM_001130991.3_2	0
chr11	119084739	119085701	963	Promoter (<=1kb)	HMBS	NM_000190.4	0
chr11	119095054	119095771	718	Promoter (<=1kb)	H2AX	NM_002105.3	0
chr11	119101158	119101917	760	Promoter (<=1kb)	DPAGT1	XM_047426508.1	0
chr11	119107005	119107685	681	Promoter (<=1kb)	C2CD2L	XM_047427938.1	0
chr11	119121173	119121946	774	Promoter (<=1kb)	HINFP	NM_001243259.2	0
chr11	119148907	119150271	1365	Promoter (<=1kb)	ABCG4	NM_001348191.2	0
chr11	119168709	119169571	863	Promoter (<=1kb)	NLRX1	NM_001282143.2	0
chr11	126268597	126269455	859	Promoter (<=1kb)	FOXRED1	NM_017547.4	0
chr11	126282547	126283706	1160	Promoter (<=1kb)	TIRAP	NM_001318776.2	0
chr12	2834730	2835439	710	Promoter (<=1kb)	NRIP2	NM_031474.3	0
chr12	2845899	2846605	707	Intron (NR_147202.2/ITFG2, intron 14 of 15)	TEX52	XM_047428053.1	10434
chr12	2958921	2964360	5440	Promoter (<=1kb)	LOC124902859	XR_007063159.1	0
chr12	6335820	6342092	6273	Promoter (<=1kb)	TNFRSF1A	NM_001065.4	0
chr12	6363392	6364136	745	Promoter (1-2kb)	LOC105369626	XR_931591.3	-1177
chr12	6371034	6376809	5776	Promoter (<=1kb)	LTBR	NM_001270987.2	0
chr12	6605995	6606642	648	Promoter (<=1kb)	CHD4	NM_001297553.2	0
chr12	6613161	6614532	1372	Promoter (<=1kb)	LOC105369631	XR_931597.3	0
chr12	6619905	6620700	796	3' UTR	LOC105369631	XR_007063192.1	5819
chr12	6635614	6636385	772	Promoter (<=1kb)	LPAR5	NM_020400.6	0
chr12	6646688	6647532	845	Promoter (<=1kb)	ACRBP	NM_032489.3	0
chr12	6662693	6663468	776	Promoter (<=1kb)	ING4	NM_001127582.2	0
chr12	6688563	6689826	1264	Promoter (<=1kb)	ZNF384	NM_001385739.1	0
chr12	6723812	6724735	924	Promoter (<=1kb)	COPS7A	NM_001164094.2	0
chr12	6752746	6753846	1101	Promoter (<=1kb)	MLF2	NM_005439.3	0
chr12	6764089	6766378	2290	Promoter (<=1kb)	PTMS	NM_001330333.2	0
chr12	6778795	6779395	601	Distal Intergenic	RN7SL380P	RN7SL380P	4766
chr12	6789447	6793260	3814	Promoter (<=1kb)	CD4	NM_000616.5	0
chr12	6866969	6873916	6948	Promoter (<=1kb)	SPSB2	NM_001146316.2	0
chr12	6891075	6891568	494	Promoter (1-2kb)	LOC105369632	NR_135083.1	-1717
chr12	6904712	6905242	531	Promoter (<=1kb)	LRRC23	NM_001135217.2	0
chr12	6913928	6915782	1855	Promoter (<=1kb)	ENO2	NM_001975.3	0
chr12	6925382	6926194	813	Promoter (<=1kb)	ATN1	NM_001007026.2	923
chr12	6937654	6938211	558	Exon (NM_001007026.2/ATN1, exon 6 of 10)	C12orf57	NM_001301836.2	-5222
chr12	6944261	6946912	2652	Promoter (<=1kb)	PTPN6	NM_080548.5	0
chr12	6960924	6963206	2283	Promoter (<=1kb)	LOC105369634	XR_931601.2	0
chr12	6970208	6971056	849	Promoter (<=1kb)	EMG1	NM_001320049.2	0
chr12	7871390	7873292	1903	Promoter (<=1kb)	SLC2A14	NM_001286233.2	0
chr12	7890728	7890971	244	Promoter (<=1kb)	SLC2A14	NM_001286237.2	225
chr12	19402244	19402510	267	Promoter (1-2kb)	AEBP2	XM_017018806.2	-1562
chr12	31362267	31363190	924	Distal Intergenic	LOC124903091	XR_007063617.1	-3074
chr12	32361853	32362297	445	Intron (XM_011520813.3/BICD1, intron 8 of 8)	FGD4	XR_001748576.2	-37261
chr12	32399017	32400176	1160	Promoter (<=1kb)	FGD4	XR_001748576.2	0
chr12	32418632	32419866	1235	Intron (XR_001748576.2/FGD4, intron 1 of 8)	FGD4	NM_001384126.1	19074
chr12	32679023	32679832	810	Promoter (<=1kb)	DNM1L	NM_001278463.2	0
chr12	47715385	47718056	2672	Exon (NM_001172439.2/ENDOU, exon 4 of 10)	ENDOU	NM_001172439.2	7434
chr12	47757763	47759115	1353	Promoter (<=1kb)	RAPGEF3	XM_011537755.2	0
chr12	47765423	47767307	1885	Intron (XM_047429134.1/SLC48A1, intron 3 of 5)	SLC48A1	NM_017842.3	-5931
chr12	47779005	47779839	835	Exon (XM_047429134.1/SLC48A1, exon 4 of 6)	SLC48A1	XM_017019617.3	5767
chr12	48681670	48682690	1021	Promoter (<=1kb)	KANSL2	NM_017822.4	0
chr12	48956589	48957864	1276	Promoter (<=1kb)	ARF3	XM_005268856.2	0
chr12	48966034	48966288	255	3' UTR	LOC124903110	XR_007063646.1	-5198
chr12	49623080	49624044	965	Promoter (<=1kb)	PRPF40B	NM_001031698.3	0
chr12	50110880	50112601	1722	Promoter (<=1kb)	COX14	NM_001257133.2	0
chr12	50166841	50167843	1003	Promoter (<=1kb)	CERS5	NM_001281731.2	0
chr12	51855794	51856615	822	Distal Intergenic	FIGNL2	NM_001384996.1	-7076
chr12	51863283	51873707	10425	Distal Intergenic	ANKRD33	XM_017019258.2	-14396
chr12	52964744	52965740	997	Distal Intergenic	KRT8	NR_045962.2	-14884
chr12	53048145	53054556	6412	Promoter (<=1kb)	TNS2	XM_047428604.1	0
chr12	53213392	53221652	8261	Promoter (<=1kb)	RARG	NM_001042728.3	0
chr12	53232379	53233278	900	Promoter (<=1kb)	RARG	NM_001243731.2	-170
chr12	53241646	53242549	904	Promoter (<=1kb)	LOC122455340	NM_001395962.1	0
chr12	53251641	53252756	1116	Promoter (<=1kb)	MFSD5	NM_032889.5	0
chr12	53441247	53441732	486	Promoter (<=1kb)	PRR13	NM_001005354.3	-2
chr12	53492759	53493474	716	Promoter (<=1kb)	MAP3K12	XM_006719588.5	0
chr12	53500875	53501651	777	Promoter (<=1kb)	MAP3K12	XM_011538725.4	0
chr12	54214775	54218259	3485	Distal Intergenic	MIR3198-2	NR_039851.1	13217
chr12	54227510	54229229	1720	Promoter (2-3kb)	MIR3198-2	NR_039851.1	2247
chr12	54259294	54259674	381	Promoter (<=1kb)	CBX5	NM_001127322.1	0
chr12	54279527	54280950	1424	Promoter (<=1kb)	CBX5	NM_012117.3	0
chr12	54288472	54289363	892	Distal Intergenic	NFE2	NM_001400373.1	5490
chr12	54300747	54304655	3909	Promoter (<=1kb)	NFE2	NM_001136023.3	0
chr12	54324993	54325389	397	Promoter (<=1kb)	COPZ1	NM_001271734.2	0
chr12	54358902	54359604	703	Intron (NR_120486.1/GPR84-AS1, intron 1 of 3)	GPR84	XM_047429017.1	4882
chr12	54378793	54379913	1121	Intron (NR_120486.1/GPR84-AS1, intron 1 of 3)	ZNF385A	NM_001290001.2	4820
chr12	54385760	54390875	5116	Promoter (<=1kb)	ZNF385A	NM_001290002.2	0
chr12	55729006	55730273	1268	Promoter (<=1kb)	CD63	NM_001267698.2	0
chr12	55736964	55738536	1573	Distal Intergenic	GDF11	XM_006719194.4	-4586
chr12	55745352	55746138	787	Promoter (2-3kb)	GDF11	NM_005811.5	2230
chr12	55940085	55940725	641	Promoter (2-3kb)	DGKA	XM_047428437.1	2113
chr12	55966681	55967245	565	Promoter (<=1kb)	CDK2	NM_001290230.2	0
chr12	55973567	55974531	965	Promoter (<=1kb)	RAB5B	NM_001252036.2	0
chr12	55996866	55997774	909	Promoter (<=1kb)	SUOX	NM_000456.3	0
chr12	56007186	56008130	945	Promoter (<=1kb)	IKZF4	NM_001351089.2	0
chr12	56020630	56021868	1239	Promoter (<=1kb)	IKZF4	NM_001351090.1	0
chr12	56041612	56042376	765	Promoter (<=1kb)	RPS26	NM_001029.5	0
chr12	56079064	56080864	1801	Promoter (<=1kb)	ERBB3	NM_001005915.1	0
chr12	56104018	56105216	1199	Promoter (<=1kb)	LOC105369782	XR_944995.4	0
chr12	56117991	56118815	825	Promoter (<=1kb)	ZC3H10	NM_001303124.2	0
chr12	56127902	56128804	903	Promoter (<=1kb)	ESYT1	NM_001184796.2	0
chr12	56158025	56158642	618	Promoter (<=1kb)	MYL6	NM_021019.5	0
chr12	56188826	56190674	1849	Promoter (<=1kb)	SMARCC2	NM_001130420.3	0
chr12	56221378	56224648	3271	Promoter (<=1kb)	NABP2	XM_005269149.6	0
chr12	56266710	56267839	1130	Promoter (<=1kb)	COQ10A	NM_144576.4	0
chr12	56299814	56300602	789	Promoter (<=1kb)	CS	NM_004077.3	0
chr12	56315620	56316631	1012	Promoter (<=1kb)	CNPY2	NM_014255.7	0
chr12	56333108	56339301	6194	Promoter (<=1kb)	IL23A	NM_016584.3	0
chr12	56630094	56636475	6382	Promoter (<=1kb)	BAZ2A	NM_001300905.2	0
chr12	56645722	56646183	462	Promoter (<=1kb)	ATP5F1B	NM_001686.4	0
chr12	56687915	56689618	1704	Promoter (<=1kb)	PTGES3	NM_001282601.2	0
chr12	56724798	56725626	829	Promoter (<=1kb)	NACA	NM_001113201.3	0
chr12	56735088	56737063	1976	Intron (NM_000946.3/PRIM1, intron 11 of 12)	NACA	NM_005594.6	-9789
chr12	56751927	56752409	483	Promoter (<=1kb)	PRIM1	NM_000946.3	0
chr12	57078066	57078978	913	Promoter (<=1kb)	NEMP1	NM_001130963.2	0
chr12	57087517	57093717	6201	Promoter (<=1kb)	NAB2	NM_001330305.2	0
chr12	57110152	57112573	2422	Promoter (<=1kb)	LOC124902946	XR_007063334.1	0
chr12	57127149	57128388	1240	Promoter (<=1kb)	LRP1	NM_002332.3	-95
chr12	57242847	57243847	1001	Promoter (2-3kb)	NDUFA4L2	NM_020142.4	-2085
chr12	57449579	57461708	12130	Promoter (<=1kb)	GLI1	NM_001160045.2	0
chr12	57475559	57476578	1020	Promoter (1-2kb)	ARHGAP9	NM_001080156.3	1289
chr12	62602468	62603762	1295	Promoter (<=1kb)	LINC01465	NR_121682.1	0
chr12	76030253	76032081	1829	Promoter (<=1kb)	PHLDA1	NM_007350.3	0
chr12	79452645	79453153	509	Distal Intergenic	MIR1252	NR_031700.1	33388
chr12	79710824	79711360	537	Distal Intergenic	PPP1R12A-AS2	XR_945137.3	-3872
chr12	104790247	104790785	539	Distal Intergenic	SLC41A2	XM_011538813.3	113800
chr12	110280600	110281937	1338	Promoter (<=1kb)	ATP2A2	NM_001681.4	0
chr12	111404972	111405835	864	Promoter (<=1kb)	SH2B3	XM_047428027.1	-88
chr12	111599541	111600080	540	Promoter (<=1kb)	ATXN2	NM_001310121.1	0
chr12	111834540	111836053	1514	Distal Intergenic	MAPKAPK5-AS1	NR_152605.1	5877
chr12	111841868	111843019	1152	Promoter (<=1kb)	MAPKAPK5	NM_001371479.1	0
chr12	112125354	112125950	597	Promoter (<=1kb)	TRAFD1	NM_001143906.2	0
chr12	112418628	112419397	770	Promoter (<=1kb)	PTPN11	NM_080601.3	0
chr12	118103367	118104346	980	Promoter (<=1kb)	LOC124903029	XR_007063478.1	0
chr12	120110601	120111325	725	Intron (NM_001167606.2/RAB35, intron 1 of 4)	RAB35	NM_001167606.2	5428
chr12	120116639	120117479	841	Promoter (<=1kb)	RAB35	NM_001167606.2	0
chr12	120194466	120196044	1579	Promoter (<=1kb)	GCN1	NM_006836.2	0
chr12	120201107	120201601	495	Promoter (<=1kb)	PXN-AS1	NR_038924.1	0
chr12	120228239	120231880	3642	Promoter (<=1kb)	PXN	XM_047429250.1	0
chr12	120290790	120292571	1782	Promoter (<=1kb)	RNU4-2	NR_003137.2	0
chr12	120317284	120317768	485	Distal Intergenic	RNU6-1088P	RNU6-1088P	-3943
chr12	120342052	120342514	463	3' UTR	PLA2G1B	NM_000928.3	-14273
chr12	120437776	120438500	725	Promoter (<=1kb)	COX6A1	NM_004373.4	0
chr12	120446128	120446824	697	Promoter (<=1kb)	GATC	NM_176818.3	0
chr12	120469027	120470255	1229	Promoter (<=1kb)	DYNLL1	NM_001037494.2	0
chr12	120495608	120496422	815	Promoter (<=1kb)	DYNLL1	NM_001037495.2	0
chr12	121626170	121627445	1276	Promoter (<=1kb)	ORAI1	NM_032790.3_2	0
chr12	121658702	121659587	886	Exon (NM_173855.5_2/MORN3, exon 2 of 6)	LOC105370034	XR_945464.3	-4503
chr12	121686964	121687460	497	Promoter (<=1kb)	LOC105370034	XR_945465.2	0
chr12	124939553	124941132	1580	Promoter (<=1kb)	TRA-TGC4-1	rna-TRA-TGC4-1	0
chr12	131895853	131896598	746	Promoter (1-2kb)	ULK1	XM_011538799.3	1231
chr13	28308035	28308359	325	Intron (NM_002019.4/FLT1, intron 28 of 29)	LOC124903141	XR_007063736.1	-4402
chr13	28494145	28495674	1530	Promoter (<=1kb)	FLT1	NM_002019.4	0
chr13	45311177	45311967	791	Distal Intergenic	SNORA31B	NR_145985.1	24480
chr13	51146988	51153372	6385	Intron (NR_102432.3/C13orf42, intron 1 of 3)	RPL5P31	RPL5P31	8980
chr13	51221952	51223091	1140	Promoter (<=1kb)	FAM124A	NM_001330522.2	0
chr13	51311701	51312129	429	Distal Intergenic	SERPINE3	XM_047430544.1	-27562
chr13	51347004	51348440	1437	Promoter (<=1kb)	MIR5693	NR_049878.1	199
chr13	55606067	55606530	464	Distal Intergenic	HNF4GP1	HNF4GP1	393920
chr13	99606026	99606990	965	Promoter (<=1kb)	CLYBL	NM_001393357.1	0
chr13	99614407	99614987	581	Intron (NM_001393357.1/CLYBL, intron 1 of 7)	CLYBL	NR_104592.2	7717
chr13	99625034	99626384	1351	Intron (NM_001393357.1/CLYBL, intron 1 of 7)	MIR4306	NR_036191.1	-16675
chr13	99685674	99686427	754	Promoter (<=1kb)	LOC124903199	XR_007063847.1	0
chr13	99694288	99694555	268	Intron (NM_001393357.1/CLYBL, intron 1 of 7)	CLYBL-AS2	NR_046526.1	-3317
chr13	99792219	99792730	512	Intron (NM_001393357.1/CLYBL, intron 2 of 7)	LOC124903263	XR_007063962.1	-8062
chr13	99971207	99972105	899	Promoter (<=1kb)	ZIC5	NM_033132.5	0
chr13	99980786	99981677	892	Promoter (<=1kb)	ZIC2	NM_007129.5	-107
chr13	99989683	99991882	2200	Distal Intergenic	LINC00554	NR_047483.1	6027
chr13	99997038	99998099	1062	Promoter (<=1kb)	LINC00554	NR_047483.1	0
chr13	100020053	100020445	393	Distal Intergenic	NDUFA12P1	NDUFA12P1	7729
chr13	114341105	114341576	472	Intron (XR_007063890.1/LOC112268113, intron 1 of 2)	LOC112268113	XR_007063890.1	2758
chr14	21455780	21456484	705	Promoter (<=1kb)	CHD8	NM_001170629.2	0
chr14	21476653	21477622	970	Promoter (<=1kb)	RAB2B	NM_001163380.2	0
chr14	21510835	21511612	778	Promoter (<=1kb)	METTL3	NM_019852.5	0
chr14	21525750	21526638	889	Promoter (<=1kb)	SALL2	NM_001291447.2	0
chr14	22929106	22930967	1862	Promoter (<=1kb)	PRMT5	NM_001039619.3	0
chr14	22956837	22958138	1302	Promoter (<=1kb)	HAUS4	NM_001166269.2	0
chr14	22977736	22982920	5185	Promoter (<=1kb)	AJUBA	NM_032876.6	0
chr14	23006730	23007294	565	5' UTR	C14orf93	NM_001130706.3	2849
chr14	23034574	23034894	321	Promoter (<=1kb)	PSMB5	NM_001144932.3	6
chr14	23052281	23058383	6103	Promoter (<=1kb)	CDH24	NM_022478.4	0
chr14	23071381	23071792	412	Promoter (<=1kb)	ACIN1	NM_001164816.2	0
chr14	23094580	23095753	1174	Promoter (<=1kb)	ACIN1	XM_047431116.1	0
chr14	23161106	23163520	2415	Intron (NM_012244.4/SLC7A8, intron 3 of 10)	RNU6-1138P	RNU6-1138P	-4692
chr14	23537620	23538983	1364	Intron (NR_046051.1/THTPA, intron 4 of 4)	ZFHX2	XM_017021718.3	-6640
chr14	23567538	23569995	2458	Promoter (<=1kb)	AP1G2	NM_001282474.2	0
chr14	24135710	24147682	11973	Promoter (<=1kb)	EMC9	NM_001346874.2_2	0
chr14	24160931	24161635	705	Promoter (<=1kb)	IRF9	NM_001385400.1_2	0
chr14	39203719	39204531	813	Exon (LOC100313942/LOC100313942, exon 1 of 1)	LOC100313942	LOC100313942	3848
chr14	64986742	64987512	771	Promoter (<=1kb)	FNTB	NM_002028.4	0
chr14	68978831	68980304	1474	Promoter (<=1kb)	ACTN1	NM_001102.4	0
chr14	69013843	69015141	1299	Distal Intergenic	RPS29P1	RPS29P1	8204
chr14	69036959	69038471	1513	Distal Intergenic	RPS29P1	RPS29P1	-13614
chr14	73136277	73137078	802	Promoter (<=1kb)	PSEN1	XM_047431602.1	0
chr14	73269739	73270445	707	Intron (XM_011537292.4/PAPLN, intron 26 of 26)	PAPLN	XM_047431877.1	16676
chr14	74302633	74303089	457	Promoter (<=1kb)	ABCD4	NM_001353591.2	0
chr14	74326497	74326999	503	Intron (XM_011536911.3/VRTN, intron 1 of 2)	SUB1P2	SUB1P2	21074
chr14	74348446	74349458	1013	Promoter (<=1kb)	VRTN	NM_018228.3	0
chr14	76913302	76919196	5895	Distal Intergenic	LOC124903349	XR_007064274.1	10311
chr14	76924222	76925212	991	Distal Intergenic	LOC124903349	XR_007064274.1	4295
chr14	76941744	76956715	14972	Distal Intergenic	LINC01629	NR_133913.1	-2923
chr14	76984437	76985081	645	Distal Intergenic	RPLP1P1	RPLP1P1	15882
chr14	92106161	92106770	610	Promoter (<=1kb)	ATXN3	NM_001127696.2	0
chr14	100192772	100193490	719	Distal Intergenic	DEGS2	XM_006720043.4	-25886
chr14	100285004	100285799	796	Intron (XR_007063981.1/SLC25A29, intron 5 of 5)	MIR6764	NR_106822.1	7647
chr14	102046268	102046833	566	Intron (NM_001376.5/DYNC1H1, intron 72 of 77)	LOC107984661	XR_001750903.2	-7231
chr14	102077381	102078652	1272	Promoter (<=1kb)	RN7SL472P	RN7SL472P	0
chr14	102087138	102088733	1596	Promoter (<=1kb)	HSP90AA1	NM_005348.4	-94
chr14	102524584	102525140	557	Promoter (<=1kb)	LOC105370680	XR_944238.3	0
chr14	102545276	102546298	1023	Promoter (<=1kb)	LINC02323	NR_146561.1	22
chr14	102760681	102761507	827	Exon (XR_007064356.1/LOC124903390, exon 2 of 2)	TRAF3	XM_017021620.3	-15942
chr14	102927566	102928139	574	Intron (NM_030943.4/AMN, intron 3 of 11)	AMN	XM_011537203.4	4528
chr14	103354662	103355055	394	Distal Intergenic	HMGB3P26	HMGB3P26	9789
chr14	103512598	103518975	6378	Promoter (<=1kb)	LOC112268130	XR_002957595.1	-948
chr14	103562093	103563277	1185	Promoter (<=1kb)	BAG5	NM_001015049.5	0
chr14	104665780	104666504	725	Promoter (<=1kb)	LINC02280	NR_135293.1	-222
chr14	104677521	104682250	4730	Promoter (<=1kb)	MIR4710	NR_039860.1	0
chr14	104724957	104725708	752	Promoter (<=1kb)	ADSS1	XM_006720026.4	728
chr14	104749184	104753254	4071	Promoter (<=1kb)	SIVA1	NM_006427.4	0
chr14	104768456	104769200	745	Promoter (1-2kb)	LOC102723342	XR_007064364.1	1477
chr14	104816440	104828008	11569	Promoter (<=1kb)	LINC00638	NR_024396.1	0
chr14	104843162	104844913	1752	Distal Intergenic	RPS2P4	RPS2P4	-6255
chr14	105300833	105301798	966	Promoter (<=1kb)	BRF1	NM_001242788.2	0
chr15	39782414	39782938	525	Promoter (<=1kb)	FSIP1	XM_011521305.4	0
chr15	39933599	39934547	949	Promoter (<=1kb)	EIF2AK4	NM_001013703.4	0
chr15	39976370	39976864	495	Exon (NM_001013703.4/EIF2AK4, exon 12 of 39)	H3P38	H3P38	-24481
chr15	40038515	40039461	947	Promoter (<=1kb)	SRP14	NM_003134.6	0
chr15	40044482	40056228	11747	Exon (NR_040061.1/SRP14-DT, exon 2 of 4)	SRP14-DT	NR_040060.1	5171
chr15	40069068	40070037	970	Distal Intergenic	LOC105370787	XR_932160.3	11980
chr15	40103387	40109433	6047	Promoter (<=1kb)	BMF	NM_001398506.1	0
chr15	40301485	40309192	7708	Promoter (<=1kb)	PLCB2	XM_047432679.1	0
chr15	40322770	40323615	846	Promoter (<=1kb)	LOC112268152	XR_002957721.2	28
chr15	40405597	40406232	636	Promoter (<=1kb)	IVD	XM_017022158.3	0
chr15	40421797	40422242	446	Intron (NM_001354598.3/IVD, intron 11 of 12)	BAHD1	XM_011521369.4	-15210
chr15	40754504	40755654	1151	Promoter (<=1kb)	RMDN3	NM_001304802.2	0
chr15	40807082	40807914	833	Promoter (<=1kb)	DNAJC17	NM_018163.3	0
chr15	40843867	40846262	2396	Promoter (<=1kb)	SPINT1	NM_001386873.1	0
chr15	40857393	40859724	2332	3' UTR	SPINT1-AS1	NR_146467.1	-12869
chr15	40873419	40874357	939	Promoter (<=1kb)	LOC124903475	XR_007064600.1	0
chr15	40893761	40894541	781	Promoter (<=1kb)	VPS18	NM_020857.3	0
chr15	40899844	40911484	11641	Promoter (<=1kb)	LOC105370943	NR_135836.1	0
chr15	40928532	40929269	738	Promoter (<=1kb)	DLL4	NM_019074.4	-71
chr15	40952762	40953569	808	Promoter (<=1kb)	CHAC1	NM_001142776.4	0
chr15	41416666	41417713	1048	Promoter (<=1kb)	RTF1	NM_015138.5	0
chr15	41493174	41495803	2630	Promoter (<=1kb)	ITPKA	NM_002220.3	0
chr15	41511193	41514135	2943	Promoter (<=1kb)	LTK	XM_024449919.2	0
chr15	41543939	41544594	656	Promoter (<=1kb)	RPAP1	NM_015540.4	0
chr15	41559768	41564858	5091	Promoter (<=1kb)	TYRO3	NM_001330264.2	0
chr15	43510388	43511745	1358	Promoter (<=1kb)	MAP1A	XM_047432517.1	0
chr15	43517292	43518749	1458	Promoter (<=1kb)	MAP1A	NM_002373.6	0
chr15	43775639	43777679	2041	Promoter (<=1kb)	ELL3	NM_025165.3	0
chr15	43791951	43792591	641	Promoter (<=1kb)	SERF2	NM_001199875.1	0
chr15	57306263	57307358	1096	Exon (NR_024433.1/LINC00926, exon 2 of 3)	LINC00926	NR_024433.1	5898
chr15	63041883	63042637	755	Promoter (<=1kb)	TPM1	XM_017022538.3	-110
chr15	63048033	63049179	1147	Promoter (<=1kb)	TPM1	XM_005254646.3	0
chr15	63068956	63069573	618	Intron (NM_001018004.2/TPM1, intron 8 of 8)	TPM1-AS	NR_147233.2	-19569
chr15	63083098	63083718	621	Distal Intergenic	TPM1-AS	NR_147233.2	-33711
chr15	63089045	63089688	644	Distal Intergenic	LOC107984798	XR_001751584.1	32079
chr15	63599634	63600993	1360	Promoter (<=1kb)	USP3-AS1	NR_034080.1	0
chr15	64151347	64154032	2686	Promoter (<=1kb)	SNX22	XM_005254677.4	0
chr15	64162614	64163534	921	Promoter (<=1kb)	PPIB	NM_000942.5	0
chr15	64381138	64381668	531	Promoter (<=1kb)	PCLAF	NM_001029989.3	0
chr15	64387654	64388080	427	Promoter (<=1kb)	PCLAF	NR_109934.2	0
chr15	64776338	64776790	453	Promoter (<=1kb)	RBPMS2	NR_138350.2	-749
chr15	64807220	64811063	3844	Distal Intergenic	PIF1	XM_011522084.3	13741
chr15	64825390	64826162	773	Promoter (<=1kb)	PIF1	NM_001286496.2	0
chr15	64835718	64841769	6052	Promoter (<=1kb)	LOC124903508	XR_007064682.1	0
chr15	64893874	64894968	1095	Distal Intergenic	ANKDD1A	NM_182703.6	-16934
chr15	64905343	64906124	782	Distal Intergenic	ANKDD1A	NM_182703.6	-5778
chr15	64911511	64912805	1295	Promoter (<=1kb)	ANKDD1A	NM_182703.6	0
chr15	64989370	64990172	803	Promoter (<=1kb)	SPG21	NM_001127889.5	0
chr15	65300907	65301611	705	Distal Intergenic	RNU5B-1	NR_002757.3	-3066
chr15	65354995	65356081	1087	Promoter (<=1kb)	IGDCC3	XM_011522243.1	0
chr15	65365230	65365546	317	Intron (NM_004884.4/IGDCC3, intron 2 of 13)	IGDCC3	XM_011522244.2	-8563
chr15	65376889	65378495	1607	Promoter (<=1kb)	IGDCC3	NM_004884.4	0
chr15	65384863	65386104	1242	Exon (XM_011521845.4/IGDCC4, exon 18 of 20)	IGDCC3	XM_047433374.1	-6861
chr15	65395667	65402370	6704	Exon (XM_011521845.4/IGDCC4, exon 4 of 20)	LOC124903510	XR_007064684.1	-12958
chr15	65410970	65415559	4590	Promoter (<=1kb)	LOC124903510	XR_007064684.1	0
chr15	65421116	65422753	1638	Promoter (<=1kb)	IGDCC4	XM_011521845.4	0
chr15	65517271	65517838	568	Promoter (<=1kb)	DPP8	NM_197960.4	0
chr15	65530248	65530909	662	Promoter (<=1kb)	HACD3	NM_016395.4	0
chr15	66356417	66356853	437	Promoter (<=1kb)	TIPIN	NM_001289986.2	0
chr15	68256611	68257295	685	Promoter (<=1kb)	CLN6	XM_047432780.1	0
chr15	74461014	74461660	647	Promoter (<=1kb)	UBL7	NM_001286739.2_2	0
chr15	74588445	74588862	418	Promoter (2-3kb)	LOC124903527	XR_007064718.1	2244
chr15	74614671	74621530	6860	Promoter (<=1kb)	CLK3	NM_001130028.2	0
chr15	74768166	74771267	3102	Distal Intergenic	CSK	NM_001127190.2	-10813
chr15	74799991	74800642	652	Exon (NM_001127190.2/CSK, exon 7 of 14)	MIR4513	NR_039738.1	-11234
chr15	74821235	74821542	308	Intron (NM_021819.3/LMAN1L, intron 9 of 13)	CPLX3	NM_001030005.3	-5085
chr15	74842463	74843197	735	Promoter (<=1kb)	ULK3	XM_047432368.1	0
chr15	74872838	74874098	1261	Promoter (<=1kb)	SCAMP2	NM_001320778.2	0
chr15	74889469	74890644	1176	Promoter (<=1kb)	MPI	NM_001289155.2	0
chr15	74906402	74907209	808	Promoter (<=1kb)	FAM219B	XM_017022433.3	0
chr15	74937589	74938495	907	Promoter (<=1kb)	COX5A	NM_004255.4	0
chr15	74950667	74951273	607	Distal Intergenic	RPP25	NM_017793.3	5499
chr15	74956761	74958799	2039	Promoter (<=1kb)	RPP25	NM_017793.3	0
chr15	75624966	75626294	1329	Promoter (<=1kb)	SNUPN	NM_005701.4	0
chr15	75639976	75640735	760	Promoter (<=1kb)	IMP3	NM_018285.4	0
chr15	75660944	75661367	424	3' UTR	SNX33	NM_001318146.1	11937
chr15	75823953	75824510	558	Distal Intergenic	UBE2Q2	XM_011522228.3	-18937
chr15	77496708	77497623	916	Intron (XR_001751049.3/HMG20A, intron 9 of 10)	LOC101929457	NR_135692.1	-27972
chr15	77510067	77510843	777	Intron (XR_001751049.3/HMG20A, intron 9 of 10)	LOC101929457	NR_135692.1	-14752
chr15	84594846	84595213	368	Distal Intergenic	ZSCAN2	NM_017894.6_2	-5796
chr15	84715817	84716549	733	Promoter (<=1kb)	SEC11A	NM_001271918.2	0
chr15	84747596	84749399	1804	Promoter (<=1kb)	ZNF592	NM_014630.3	0
chr15	84783671	84784446	776	Exon (NM_014630.3/ZNF592, exon 4 of 11)	ALPK3	NM_020778.5	-32910
chr15	90838348	90845655	7308	Promoter (<=1kb)	LOC105370969	XR_001751655.2	0
chr15	90859482	90859984	503	Distal Intergenic	RN7SL363P	RN7SL363P	-3275
chr15	92808526	92809622	1097	Promoter (<=1kb)	LOC124903558	XR_007064767.1	262
chr15	101068562	101069539	978	3' UTR	LOC105371026	XR_932737.3	-3206
chr16	53374	54163	790	Promoter (<=1kb)	POLR3K	NM_016310.5	0
chr16	352685	354174	1490	Promoter (<=1kb)	AXIN1	NM_003502.4	0
chr16	379152	384308	5157	Promoter (<=1kb)	LOC100134368	NR_024453.2	0
chr16	589342	590122	781	Promoter (<=1kb)	RAB40C	NM_001172663.2	0
chr16	630081	631201	1121	Promoter (<=1kb)	WFIKKN1	NM_053284.3	0
chr16	636421	637824	1404	Promoter (<=1kb)	LOC100287175	NR_149003.1	0
chr16	695091	695994	904	Exon (NM_153350.4/FBXL16, exon 3 of 6)	WDR24	NM_032259.4	-4693
chr16	800756	801410	655	Promoter (<=1kb)	GNG13	NM_016541.3	-22
chr16	1979070	1984107	5038	Promoter (<=1kb)	NOXO1	NM_001267721.2_2	0
chr16	1992331	1993096	766	Promoter (2-3kb)	SYNGR3	NM_004209.6_2	2361
chr16	2009829	2010114	286	Promoter (<=1kb)	LOC124903626	XR_007064941.1	0
chr16	2022786	2023837	1052	Distal Intergenic	NPW	NM_001099456.3_2	3001
chr16	2047437	2048237	801	Promoter (<=1kb)	NTHL1	NM_001318193.2	0
chr16	2136050	2136418	369	Promoter (<=1kb)	MIR3180-5	NR_037467.1	0
chr16	2178359	2178839	481	3' UTR	TRAF7	XM_011522700.2	14450
chr16	2205184	2215407	10224	Promoter (<=1kb)	BRICD5	NM_182563.4	0
chr16	2223123	2223727	605	Promoter (<=1kb)	E4F1	XM_047433698.1	0
chr16	2500718	2501895	1178	3' UTR	ATP6V0C	NM_001198569.2	-11831
chr16	2530854	2538079	7226	Promoter (<=1kb)	CEMP1	NM_001048212.3	0
chr16	2980206	2980816	611	Promoter (<=1kb)	PKMYT1	NM_001258450.2	0
chr16	3003915	3014163	10249	Promoter (<=1kb)	CLDN9	NM_020982.4	0
chr16	3020883	3038711	17829	Promoter (<=1kb)	BICDL2	XM_011522391.3	0
chr16	3046064	3047597	1534	Promoter (<=1kb)	MMP25	XM_017023561.2	0
chr16	3058119	3059953	1835	Promoter (<=1kb)	LOC124900372	XM_047434998.1	0
chr16	3098687	3106862	8176	Promoter (<=1kb)	LOC124903629	XR_007064948.1	0
chr16	3123971	3124895	925	Distal Intergenic	ZNF205-AS1	NR_024167.1	-8373
chr16	3645460	3646086	627	Intron (NM_001387135.1/DNASE1, intron 3 of 11)	DNASE1	NM_001351825.2	-8605
chr16	4285087	4299458	14372	Distal Intergenic	TFAP4	NM_003223.3	-12064
chr16	4307463	4310142	2680	Distal Intergenic	GLIS2	NM_001318918.2_2	-4619
chr16	4350756	4351462	707	Promoter (<=1kb)	PAM16	NM_016069.11_2	0
chr16	4392220	4393336	1117	Intron (NM_001201479.2_2/CORO7-PAM16, intron 7 of 30)	VASN	NM_138440.3_2	20372
chr16	4402515	4409799	7285	5' UTR	CORO7	NM_001351729.2_2	6098
chr16	4416366	4417108	743	Promoter (<=1kb)	CORO7	NM_001201472.2_2	0
chr16	4425492	4426103	612	Promoter (<=1kb)	DNAJA3	XM_047434875.1	0
chr16	4616008	4616839	832	Promoter (1-2kb)	UBALD1	XM_047433619.1	-1120
chr16	4733932	4734699	768	Promoter (<=1kb)	ANKS3	XM_017022935.2	0
chr16	4766908	4769053	2146	Promoter (<=1kb)	ZNF500	XM_011522453.3	0
chr16	4924601	4925340	740	Intron (XR_933028.3/LOC105371064, intron 3 of 3)	LOC105371064	XR_933028.3	9538
chr16	4937237	4937715	479	Promoter (<=1kb)	PPL	XM_017023375.3	-89
chr16	4943200	4945108	1909	Distal Intergenic	PPL	XM_017023375.3	-6052
chr16	4957758	4958669	912	Promoter (<=1kb)	SEC14L5	NM_014692.2	0
chr16	8863528	8869104	5577	Promoter (<=1kb)	CARHSP1	NM_001278263.1	0
chr16	8983626	8984104	479	Distal Intergenic	USP7	NM_003470.3	-19720
chr16	9008234	9013503	5270	Distal Intergenic	USP7	NM_003470.3	-44328
chr16	21520232	21521975	1744	Promoter (<=1kb)	SLC7A5P2	NR_002594.1_2	0
chr16	22190212	22196178	5967	Promoter (<=1kb)	TRL-TAG3-1	rna-TRL-TAG3-1	0
chr16	22205988	22207360	1373	Promoter (<=1kb)	EEF2K	NM_013302.5_2	0
chr16	22297067	22297989	923	Promoter (<=1kb)	POLR3E	XM_011545893.4	0
chr16	22335576	22336270	695	Exon (XR_007065026.1/LOC124903664, exon 2 of 2)	LOC124903664	XR_007065026.1	8485
chr16	22374418	22375401	984	Promoter (<=1kb)	CDR2	NM_001802.2_2	0
chr16	28846138	28846834	697	Promoter (<=1kb)	SH2B1	NM_001308293.2	0
chr16	29656787	29657132	346	Distal Intergenic	SPN	NM_001030288.4	-5831
chr16	29663074	29667102	4029	Promoter (<=1kb)	SPN	NM_003123.6	0
chr16	29678894	29679674	781	Promoter (<=1kb)	QPRT	NM_001318249.1	0
chr16	29691602	29695213	3612	Exon (NM_001318250.2/QPRT, exon 2 of 4)	QPRT	XM_005255223.4	12422
chr16	29743984	29746135	2152	Promoter (<=1kb)	C16orf54	XM_047433977.1	0
chr16	29784969	29791039	6071	Promoter (<=1kb)	KIF22	XM_047434095.1	0
chr16	29805040	29805896	857	Promoter (<=1kb)	MAZ	XM_047434111.1	-228
chr16	29810989	29817186	6198	Promoter (<=1kb)	LOC112268170	XM_047435008.1	0
chr16	29825494	29825971	478	Intron (NM_017458.3/MVP, intron 1 of 14)	MVP	NM_001293204.1	-4544
chr16	29862674	29863863	1190	Promoter (<=1kb)	CDIPT	NM_001286585.2	0
chr16	29996124	30001488	5365	Promoter (<=1kb)	INO80E	XM_047433989.1	0
chr16	30011870	30012173	304	Promoter (<=1kb)	DOC2A	NM_001282068.2	156
chr16	30091672	30096745	5074	Promoter (<=1kb)	TBX6	NM_004608.4	0
chr16	30354931	30360010	5080	Promoter (<=1kb)	CD2BP2	NM_001243646.2	0
chr16	30370292	30371480	1189	Promoter (<=1kb)	MYL11	NM_001324459.2	0
chr16	30377565	30379236	1672	Promoter (<=1kb)	ZNF48	NM_001214906.1	0
chr16	30394794	30400836	6043	Promoter (<=1kb)	ZNF48	NM_001214909.2	0
chr16	30407122	30409654	2533	Promoter (<=1kb)	ZNF771	NM_001142305.2	0
chr16	30557829	30558647	819	Promoter (<=1kb)	ZNF764	NM_001172679.2	0
chr16	30947948	30954080	6133	Promoter (<=1kb)	ORAI3	NM_152288.3	0
chr16	30996899	30997802	904	Exon (XM_017022893.2/STX1B, exon 5 of 10)	STX1B	XM_017022893.2	4207
chr16	31025864	31026229	366	Distal Intergenic	STX4	NM_001272096.1	-6866
chr16	31042070	31042755	686	Distal Intergenic	STX4	XM_047434543.1	6332
chr16	67659877	67660885	1009	Promoter (<=1kb)	ACD	NM_001082486.2	0
chr16	67666258	67675382	9125	Promoter (<=1kb)	C16orf86	NM_001012984.3	0
chr16	67718830	67719454	625	Promoter (<=1kb)	GFOD2	NM_030819.4	0
chr16	67841687	67847712	6026	Promoter (<=1kb)	CENPT	NM_025082.4	0
chr16	67857735	67857979	245	Intron (NM_001322038.2/NUTF2, intron 1 of 5)	CENPT	NM_025082.4	-10042
chr16	67893095	67893761	667	Promoter (<=1kb)	PSKH1	NM_006742.3	0
chr16	68234219	68245663	11445	Promoter (<=1kb)	ESRP2	XM_006721273.5	0
chr16	68732127	68738582	6456	Promoter (<=1kb)	CDH1	NM_001317184.2	0
chr16	69071958	69072478	521	Intron (NM_024562.2/TANGO6, intron 17 of 17)	HAS3	XM_047434047.1	-11006
chr16	69132014	69133057	1044	Promoter (<=1kb)	CHTF8	NM_001040146.5	0
chr16	69186736	69187179	444	Promoter (<=1kb)	SNTB2	NM_006750.4_2	0
chr16	69330387	69331020	634	Promoter (<=1kb)	PDF	NM_022341.2	0
chr16	69339287	69340321	1035	Promoter (<=1kb)	COG8	NM_001379261.1	0
chr16	69726393	69727018	626	Promoter (<=1kb)	NQO1	NM_000903.3	0
chr16	69754532	69755152	621	Promoter (<=1kb)	NOB1	NM_014062.3	0
chr16	70289265	70289686	422	Promoter (<=1kb)	AARS1	NM_001605.3	0
chr16	70380572	70382016	1445	3' UTR	DDX19A	NR_135296.2	33669
chr16	70408015	70408611	597	Intron (NM_006927.4/ST3GAL2, intron 1 of 6)	LOC124903707	XR_007065100.1	-8802
chr16	70428038	70428804	767	Intron (NM_006927.4/ST3GAL2, intron 1 of 6)	ST3GAL2	NM_006927.4	10296
chr16	70437036	70439667	2632	Promoter (<=1kb)	ST3GAL2	NM_006927.4	0
chr16	70450710	70454938	4229	Promoter (<=1kb)	FCSK	XM_047433703.1	0
chr16	70590023	70592387	2365	Promoter (<=1kb)	IL34	NM_001393493.1	0
chr16	70703412	70703776	365	Intron (NM_001351157.2/VAC14, intron 13 of 17)	MTSS2	XM_047434894.1	-17359
chr16	74606387	74607392	1006	Promoter (<=1kb)	GLG1	NM_001145666.2	0
chr16	74998610	75000282	1673	Promoter (<=1kb)	ZNRF1	XM_017023794.2	0
chr16	75245113	75245724	612	Promoter (2-3kb)	BCAR1	NM_001170719.3_2	2427
chr16	75287651	75288080	430	Promoter (<=1kb)	RNU6-758P	RNU6-758P	-851
chr16	81403627	81404249	623	Distal Intergenic	MIR4720	NR_039871.1	18609
chr16	81711843	81713965	2123	Downstream (<=300bp)	LOC100129617	NR_045112.1	46489
chr16	81724970	81730960	5991	Distal Intergenic	PLCG2	NM_002661.5	-48331
chr16	84629468	84629944	477	Distal Intergenic	COTL1	NM_021149.5	-11390
chr16	84699579	84700525	947	Promoter (<=1kb)	USP10	NM_001272075.2	0
chr16	88634124	88640065	5942	Promoter (<=1kb)	IL17C	NM_013278.4	0
chr16	88650873	88651692	820	Promoter (<=1kb)	CYBA	NM_000101.4	0
chr16	88662919	88673083	10165	Promoter (<=1kb)	MVD	NM_002461.3	0
chr16	88681077	88686861	5785	Promoter (<=1kb)	SNAI3	NM_178310.4	0
chr16	88812091	88816355	4265	Promoter (<=1kb)	APRT	NM_001030018.2	-163
chr16	89490571	89491117	547	Promoter (<=1kb)	LOC101930112	XR_933895.4	0
chr16	89507705	89508864	1160	Promoter (<=1kb)	LOC101927863	XR_007065184.1	0
chr16	89564602	89566221	1620	3' UTR	SNORD68	NR_002450.1	3172
chr16	89599375	89603138	3764	Distal Intergenic	DPEP1	NM_001128141.3	-10170
chr16	89700149	89702415	2267	Promoter (<=1kb)	SPATA2L	NM_152339.4	0
chr16	89827835	89829140	1306	Promoter (<=1kb)	SPIRE2	NM_032451.2	0
chr16	89873114	89874557	1444	Promoter (<=1kb)	LOC112268179	XR_002957933.2	0
chr16	89909991	89910681	691	Promoter (<=1kb)	LOC124903759	XM_047435032.1	-978
chr17	752025	752840	816	Promoter (<=1kb)	DBIL5P	NR_024120.2	0
chr17	979522	980536	1015	Promoter (<=1kb)	NXN	NM_022463.5_3	0
chr17	1399936	1400526	591	Promoter (<=1kb)	YWHAE	NM_006761.5_2	0
chr17	1456274	1456757	484	Promoter (<=1kb)	CRK	NM_016823.4_2	-42
chr17	1516448	1517152	705	Promoter (<=1kb)	INPP5K	NM_001135642.2	0
chr17	1604644	1605400	757	Promoter (<=1kb)	RN7SL105P	RN7SL105P_2	0
chr17	1627950	1628726	777	Promoter (<=1kb)	SLC43A2	NM_001284498.2_2	0
chr17	1684403	1685102	700	Promoter (<=1kb)	PRPF8	NM_006445.4_2	0
chr17	1714630	1716653	2024	Promoter (<=1kb)	MIR22HG	NR_028502.1_2	0
chr17	1730921	1736742	5822	3' UTR	SERPINF2	NM_000934.4_2	-6129
chr17	1762068	1763536	1469	Promoter (<=1kb)	SERPINF1	NM_001329903.2	0
chr17	1769761	1770311	551	Promoter (1-2kb)	SERPINF1	NM_001329905.2	-1395
chr17	2303216	2304243	1028	Promoter (<=1kb)	SMG6	XM_005256569.5	0
chr17	2336406	2338415	2010	Promoter (<=1kb)	SGSM2	XM_011524110.4	0
chr17	2723715	2724188	474	3' UTR	LOC105371592	NR_136412.1	11406
chr17	2755240	2756659	1420	Promoter (<=1kb)	RAP1GAP2	XM_024450659.2	0
chr17	4142696	4144178	1483	Promoter (<=1kb)	CYB5D2	NM_001254756.1	0
chr17	4395978	4397121	1144	Distal Intergenic	UBE2G1	NM_003342.5	-29303
chr17	4900409	4900984	576	Promoter (<=1kb)	C17orf107	XR_007065254.1	873
chr17	4949135	4951033	1899	Promoter (<=1kb)	ENO3	NM_001374524.1	0
chr17	4966997	4973261	6265	Promoter (<=1kb)	LOC124900387	XR_007065587.1	0
chr17	4986858	4987963	1106	Promoter (<=1kb)	CAMTA2	NM_001171167.2	0
chr17	7214121	7220117	5997	Promoter (<=1kb)	ACADVL	NM_001270447.2	0
chr17	7251712	7252836	1125	Promoter (<=1kb)	CTDNEP1	NM_001143775.2_2	0
chr17	7280647	7281856	1210	Promoter (<=1kb)	SLC2A4	NM_001042.3_2	0
chr17	7294665	7295352	688	Promoter (<=1kb)	YBX2	XM_017024713.3	-26
chr17	7306908	7307790	883	Promoter (<=1kb)	EIF5A	NM_001143760.1_2	0
chr17	7329003	7330599	1597	Promoter (<=1kb)	NEURL4	NM_001005408.2_2	0
chr17	7336625	7337325	701	Promoter (<=1kb)	ACAP1	XM_047437151.1	96
chr17	7366907	7367386	480	Distal Intergenic	TMEM95	NM_198154.3_2	11751
chr17	7380826	7384492	3667	Promoter (<=1kb)	TNK1	NM_001251902.3_2	0
chr17	7393688	7395074	1387	Promoter (<=1kb)	PLSCR3	NM_001201576.2_2	0
chr17	7403826	7404712	887	Promoter (<=1kb)	NLGN2	XM_047436464.1	0
chr17	7440483	7445879	5397	Promoter (<=1kb)	CHRNB1	NM_000747.3_2	0
chr17	7455461	7456332	872	Exon (NM_000747.3_2/CHRNB1, exon 10 of 11)	CHRNB1	NM_000747.3_2	10400
chr17	7478685	7485052	6368	Promoter (<=1kb)	POLR2A	NM_000937.5_2	0
chr17	7579199	7584079	4881	Promoter (<=1kb)	CD68	NM_001040059.2	0
chr17	7589901	7591013	1113	Promoter (<=1kb)	SOX15	NM_006942.2	0
chr17	7614864	7615596	733	Promoter (<=1kb)	FXR2	NM_004860.4	0
chr17	7627419	7632914	5496	Promoter (<=1kb)	SAT2	NM_001320847.2	0
chr17	7650064	7651034	971	Promoter (<=1kb)	ATP1B2	NM_001678.5	0
chr17	8152153	8157046	4894	Promoter (<=1kb)	PER1	NM_002616.3	0
chr17	8163098	8164528	1431	Promoter (<=1kb)	VAMP2	NM_014232.3	-150
chr17	8175832	8177233	1402	Promoter (<=1kb)	TMEM107	NM_001351278.2	0
chr17	8209973	8210667	695	Promoter (<=1kb)	AURKB	XM_047437050.1	0
chr17	8221354	8224002	2649	Promoter (<=1kb)	TRD-GTC2-11	rna-TRD-GTC2-11	0
chr17	8288328	8289298	971	Promoter (<=1kb)	RANGRF	NM_001177801.2	0
chr17	8295140	8295848	709	Promoter (<=1kb)	SLC25A35	NM_001320871.2	0
chr17	16353514	16353877	364	Promoter (<=1kb)	CENPV	NM_181716.3	-45
chr17	16477495	16477933	439	Intron (XM_017024619.2/LRRC75A, intron 1 of 3)	LRRC75A	XM_017024619.2	6170
chr17	17706166	17711552	5387	Exon (XR_007065650.1/LOC124903943, exon 2 of 2)	LOC124903943	XR_007065650.1	10800
chr17	17752129	17752730	602	Promoter (<=1kb)	RAI1	XM_047435150.1	0
chr17	17780878	17781670	793	Promoter (<=1kb)	RAI1	XM_017024028.3	-406
chr17	17823483	17824390	908	Promoter (<=1kb)	SREBF1	NM_001321096.3	0
chr17	17835926	17840554	4629	Promoter (<=1kb)	SREBF1	NM_001005291.3	0
chr17	17859970	17860695	726	Intron (NM_001033551.3/TOM1L2, intron 11 of 13)	SREBF1	NR_170990.1	-22984
chr17	17878006	17882936	4931	Exon (NM_001033551.3/TOM1L2, exon 5 of 14)	SREBF1	NR_170990.1	-41020
chr17	17921445	17922033	589	Intron (NM_001033551.3/TOM1L2, intron 1 of 13)	TOM1L2	NM_001033551.3	50367
chr17	18151257	18158677	7421	Promoter (<=1kb)	LOC105371567	XR_001752809.1	0
chr17	18183119	18184074	956	Promoter (<=1kb)	ALKBH5	NM_017758.4	0
chr17	18224201	18225463	1263	Promoter (<=1kb)	LLGL1	NM_004140.4_2	-172
chr17	18257457	18261110	3654	Promoter (<=1kb)	FLII	NM_001256265.2_2	0
chr17	18268013	18268611	599	Distal Intergenic	MIEF2	NM_148886.2_2	6903
chr17	19004842	19005717	876	Promoter (<=1kb)	FAM83G	NM_001039999.3	-78
chr17	19386684	19387676	993	Promoter (<=1kb)	MFAP4	NM_001198695.2	0
chr17	28570969	28577336	6368	Promoter (<=1kb)	ALDOC	NM_005165.3	0
chr17	28598782	28599856	1075	Promoter (<=1kb)	SPAG5	NM_006461.4	0
chr17	28705791	28712546	6756	Promoter (<=1kb)	PROCA1	NM_001366303.1	0
chr17	28717634	28719746	2113	Promoter (<=1kb)	RAB34	XM_024450990.2	0
chr17	28725701	28729023	3323	Promoter (<=1kb)	NEK8	NM_178170.3	0
chr17	28743237	28743785	549	Promoter (<=1kb)	TRAF4	NM_004295.4	-226
chr17	28812224	28812919	696	Promoter (<=1kb)	FAM222B	NM_001288634.2	0
chr17	28842307	28842992	686	Promoter (<=1kb)	FAM222B	NM_001077498.3	0
chr17	28854462	28855293	832	Promoter (<=1kb)	ERAL1	NM_001317985.2	0
chr17	28861505	28865685	4181	Promoter (<=1kb)	LOC124903966	XR_007065690.1	0
chr17	28879044	28880922	1879	3' UTR	FLOT2	XM_047435687.1	5006
chr17	28896946	28903480	6535	Promoter (<=1kb)	DHRS13	NM_144683.4	0
chr17	28951565	28959411	7847	Promoter (<=1kb)	LOC105371716	XR_007065691.1	0
chr17	28967975	28968877	903	Intron (XR_007065691.1/LOC105371716, intron 1 of 2)	LOC105371716	XR_001752822.2	16373
chr17	28985675	28987055	1381	Intron (XR_007065691.1/LOC105371716, intron 1 of 2)	SEZ6	NM_001098635.2	18978
chr17	29003373	29006376	3004	Promoter (<=1kb)	SEZ6	NM_001098635.2	0
chr17	29018618	29032592	13975	Promoter (<=1kb)	NDUFS5P7	NDUFS5P7	0
chr17	29037816	29043385	5570	Promoter (<=1kb)	PIPOX	NM_016518.3	0
chr17	29196938	29197720	783	Promoter (<=1kb)	LOC100421028	LOC100421028	69
chr17	29369972	29370284	313	Distal Intergenic	RNU4-34P	RNU4-34P	-18276
chr17	29389975	29391437	1463	Promoter (<=1kb)	MIR4523	NR_039749.1	0
chr17	30824134	30825144	1011	Promoter (<=1kb)	CRLF3	NM_015986.4	0
chr17	30831863	30832521	659	Promoter (<=1kb)	ATAD5	XM_011525273.4	0
chr17	32007272	32008205	934	Promoter (<=1kb)	LOC124903972	XM_047437248.1	0
chr17	32266818	32268106	1289	Promoter (<=1kb)	RHBDL3	NM_001363836.1	642
chr17	32274962	32281422	6461	Promoter (1-2kb)	RHBDL3	XM_006721734.4	-1958
chr17	32302908	32305580	2673	Exon (XR_001752439.2/RHBDL3, exon 7 of 8)	RHBDL3	XM_017024280.2	13833
chr17	32341708	32342302	595	Promoter (<=1kb)	C17orf75	XM_017024940.3	0
chr17	35119341	35120140	800	Promoter (<=1kb)	RAD51D	NM_001142571.2	0
chr17	37065255	37068043	2789	Distal Intergenic	LOC105371753	XR_934717.4	-12093
chr17	37081808	37083652	1845	Distal Intergenic	LOC105371753	XR_934717.4	-28646
chr17	37107459	37107888	430	Intron (NM_198837.2_2/ACACA, intron 50 of 53)	RPS2P49	RPS2P49_2	33525
chr17	37488960	37491420	2461	Promoter (<=1kb)	DUSP14	XM_047435217.1	0
chr17	38330035	38334271	4237	Exon (NM_001004334.4_2/GPR179, exon 9 of 11)	GPR179	NM_001004334.4_2	9685
chr17	38351522	38352070	549	Promoter (<=1kb)	SOCS7	XR_007065295.1	0
chr17	38401934	38404891	2958	3' UTR	ARHGAP23	XM_006721991.2	-14384
chr17	38414593	38415970	1378	Distal Intergenic	ARHGAP23	XM_006721991.2	-3305
chr17	38429008	38429484	477	Promoter (<=1kb)	ARHGAP23	XM_006721993.4	544
chr17	38440811	38453400	12590	Promoter (<=1kb)	LOC101929494	XR_429962.4	0
chr17	38484395	38484796	402	Intron (XM_006721991.2/ARHGAP23, intron 16 of 23)	ARHGAP23	XM_011525075.3	19427
chr17	38508406	38510538	2133	3' UTR	ARHGAP23	XM_011525075.3	43438
chr17	38558196	38560979	2784	Exon (XM_017025170.2/SRCIN1, exon 9 of 21)	LOC105371761	XR_007065740.1	-3315
chr17	38824875	38825655	781	Promoter (<=1kb)	CWC25	NM_017748.5_2	0
chr17	38869352	38869940	589	Promoter (<=1kb)	TRC-GCA4-1	rna-TRC-GCA4-1	0
chr17	39194605	39198023	3419	Promoter (<=1kb)	CACNB1	NM_000723.5	0
chr17	39223194	39226121	2928	Promoter (<=1kb)	STAC2	NM_001351360.2	0
chr17	39231652	39232496	845	Distal Intergenic	LOC101929578	NR_164152.1	-5274
chr17	39239791	39245213	5423	Promoter (2-3kb)	LOC101929578	NR_164152.1	2021
chr17	39450999	39451369	371	Promoter (<=1kb)	MED1	NM_004774.4	0
chr17	39461464	39462077	614	Promoter (<=1kb)	CDK12	NM_015083.4	0
chr17	39555652	39555945	294	Intron (XM_011524893.3/CDK12, intron 18 of 20)	RNU6-233P	RNU6-233P	-9408
chr17	39573594	39574319	726	Promoter (<=1kb)	LOC105371770	XR_934745.3	-464
chr17	39592047	39592482	436	Distal Intergenic	LOC105371771	XR_007065747.1	5784
chr17	39605079	39607024	1946	Promoter (<=1kb)	NEUROD2	NM_006160.4	896
chr17	39652575	39653363	789	Promoter (<=1kb)	STARD3	XM_017024041.3	0
chr17	39687795	39688126	332	Promoter (<=1kb)	ERBB2	NM_001289938.2	0
chr17	39695153	39696960	1808	5' UTR	ERBB2	NM_001289937.2	-3104
chr17	39729985	39730818	834	Promoter (<=1kb)	MIEN1	NM_001330206.2	0
chr17	39737491	39741079	3589	Promoter (<=1kb)	GRB7	NM_001330207.2	0
chr17	39754252	39754847	596	Distal Intergenic	GRB7	NM_001242443.2	14285
chr17	40013605	40018957	5353	Promoter (<=1kb)	CSF3	NM_000759.4	0
chr17	40026861	40027515	655	Promoter (<=1kb)	SNORD124	NR_102369.1	130
chr17	40075278	40076026	749	Intron (NM_001190919.2/THRA, intron 2 of 9)	THRA	XM_047436632.1	2689
chr17	40099072	40113770	14699	Promoter (<=1kb)	NR1D1	NM_021724.5	0
chr17	40121638	40123575	1938	Promoter (<=1kb)	LOC124904001	XR_007065752.1	0
chr17	40139965	40140782	818	Promoter (<=1kb)	CASC3	XM_047435623.1	0
chr17	40177210	40178908	1699	Promoter (<=1kb)	RAPGEFL1	NM_016339.6	0
chr17	40190433	40192000	1568	Promoter (1-2kb)	MIR6867	NR_106927.1	-1597
chr17	40307105	40309613	2509	Promoter (<=1kb)	RARA	NM_000964.4	0
chr17	41728228	41740356	12129	Promoter (<=1kb)	HAP1	NM_001367459.1	0
chr17	41775724	41777541	1818	Intron (NM_001352777.2/JUP, intron 1 of 14)	JUP	XM_047435940.1	-2905
chr17	41785995	41787027	1033	Promoter (<=1kb)	JUP	XM_047435942.1	0
chr17	41792848	41794042	1195	Distal Intergenic	JUP	XM_047435939.1	-6137
chr17	41800663	41802134	1472	3' UTR	P3H4	NM_006455.3	9815
chr17	41811770	41813130	1361	Promoter (<=1kb)	FKBP10	NM_021939.4	0
chr17	41835617	41836603	987	Promoter (<=1kb)	KLHL10	NM_001329595.1	0
chr17	41863271	41865512	2242	Promoter (<=1kb)	KLHL11	NM_018143.3	0
chr17	41919061	41920116	1056	Promoter (<=1kb)	ACLY	NM_001303275.1	-39
chr17	41930253	41930834	582	Promoter (<=1kb)	ACLY	XM_005257395.2	0
chr17	41959162	41966133	6972	Promoter (<=1kb)	CNP	NM_033133.5	-662
chr17	42017182	42020270	3089	Promoter (<=1kb)	DNAJC7	NM_003315.4	0
chr17	42387829	42389164	1336	Promoter (<=1kb)	STAT3	NM_001369512.1	0
chr17	42411646	42415453	3808	3' UTR	LOC102725238	XR_934763.2	-7734
chr17	42421806	42423473	1668	Promoter (<=1kb)	CAVIN1	NM_012232.6	0
chr17	42458515	42459129	615	Promoter (<=1kb)	ATP6V0A1	XM_047436304.1	0
chr17	42519773	42520308	536	Exon (XR_007065303.1/ATP6V0A1, exon 23 of 23)	MIR5010	NR_049808.1	5585
chr17	42536047	42537504	1458	Promoter (<=1kb)	NAGLU	NM_000263.4	0
chr17	42547969	42548751	783	Promoter (1-2kb)	HSD17B1P1	HSD17B1P1	1216
chr17	42554248	42555128	881	Promoter (<=1kb)	HSD17B1-AS1	NR_144402.1	0
chr17	42561800	42567878	6079	Promoter (<=1kb)	COASY	XM_047436850.1	0
chr17	42998162	42998761	600	Promoter (<=1kb)	RPL27	NM_001349921.2	0
chr17	43021884	43028082	6199	Promoter (<=1kb)	RND2	XM_011525316.2	0
chr17	43315127	43316992	1866	Distal Intergenic	LOC124904144	XR_007066017.1	-14896
chr17	43322291	43322624	334	Distal Intergenic	LOC124904144	XR_007066017.1	-22060
chr17	43368373	43369495	1123	Promoter (<=1kb)	LOC105371785	XR_007065761.1	0
chr17	43545461	43546501	1041	Promoter (<=1kb)	ETV4	NM_001261438.3	0
chr17	44084246	44087653	3408	3' UTR	G6PC3	NM_001319945.2	13335
chr17	44095511	44096279	769	Intron (XM_047435055.1/HDAC5, intron 1 of 24)	HDAC5	XM_047435055.1	7468
chr17	44110780	44111484	705	Promoter (<=1kb)	HDAC5	XM_047435053.1	0
chr17	44123748	44124134	387	Promoter (<=1kb)	HDAC5	XM_047435057.1	-107
chr17	44137877	44142598	4722	Promoter (<=1kb)	HROB	XM_011525194.3	0
chr17	44168354	44171122	2769	Promoter (<=1kb)	ASB16	NM_080863.5	0
chr17	44186490	44187449	960	Promoter (<=1kb)	ASB16-AS1	NR_049729.1	0
chr17	44200081	44200893	813	Promoter (<=1kb)	ATXN7L3	NM_001382316.1	-197
chr17	44374502	44376239	1738	Exon (NM_000419.5/ITGA2B, exon 24 of 30)	RPL7L1P5	RPL7L1P5	-8719
chr17	44774998	44795619	20622	3' UTR	ADAM11	XM_047436083.1	3242
chr17	44899160	44900192	1033	Promoter (<=1kb)	CCDC103	NM_001258395.2	0
chr17	44911228	44911957	730	Exon (NM_002055.5/GFAP, exon 5 of 9)	GFAP	NM_002055.5	3543
chr17	45060681	45061562	882	Promoter (<=1kb)	DCAKD	NM_001288654.2	0
chr17	45143408	45148956	5549	Promoter (<=1kb)	HEXIM1	NM_006460.3	0
chr17	45160933	45162017	1085	Promoter (<=1kb)	HEXIM2	NM_001303440.2	0
chr17	45171967	45173140	1174	Promoter (<=1kb)	LOC105371795	NR_135646.1	-482
chr17	45182423	45183009	587	Distal Intergenic	LOC105371795	NR_135646.1	-10938
chr17	45197289	45198150	862	Intron (NR_147507.1/FMNL1-DT, intron 2 of 2)	FMNL1-DT	NR_147507.1	23615
chr17	45235881	45236377	497	Exon (NM_005892.4/FMNL1, exon 7 of 27)	FMNL1	XM_047436646.1	6527
chr17	45246833	45248184	1352	Promoter (<=1kb)	MAP3K14-AS1	NR_024434.2	0
chr17	45256747	45263866	7120	Promoter (<=1kb)	MAP3K14-AS1	NR_024435.2	0
chr17	45316379	45317626	1248	Promoter (<=1kb)	MAP3K14	NM_003954.5	0
chr17	45364361	45365313	953	Promoter (1-2kb)	LOC105371796	XR_934786.3	1209
chr17	45384829	45385782	954	Distal Intergenic	LOC105371796	XR_934786.3	-18307
chr17	45404976	45405966	991	5' UTR	ARHGAP27	XM_047435551.1	3797
chr17	45425639	45431965	6327	Promoter (<=1kb)	ARHGAP27	XM_047435545.1	0
chr17	47649179	47650792	1614	Promoter (<=1kb)	KPNB1	NM_002265.6	0
chr17	47694217	47701374	7158	Promoter (<=1kb)	TBKBP1	XM_047437155.1	0
chr17	47970688	47971520	833	Promoter (<=1kb)	CDK5RAP3	NM_001278198.2	0
chr17	47991447	47995639	4193	Distal Intergenic	LOC124904017	XR_007065826.1	-15739
chr17	48003176	48003974	799	Distal Intergenic	LOC124904017	XR_007065826.1	-7404
chr17	48012169	48027020	14852	Promoter (<=1kb)	LOC124904017	XR_007065826.1	791
chr17	48036741	48038026	1286	Promoter (<=1kb)	COPZ2	NM_016429.4	0
chr17	48047748	48048902	1155	Promoter (<=1kb)	COPZ2	XM_047436209.1	0
chr17	48892100	48893318	1219	Promoter (<=1kb)	ATP5MC1	NM_001002027.2	0
chr17	48907993	48909214	1222	Promoter (<=1kb)	LOC105371814	NR_135674.1	0
chr17	48960879	48964722	3844	Exon (NM_004123.3/GIP, exon 3 of 6)	GIP	NM_004123.3	3874
chr17	48995769	48997234	1466	Promoter (<=1kb)	IGF2BP1	XM_011524201.3	0
chr17	49003749	49004293	545	Exon (XR_007065831.1/LOC124904020, exon 4 of 4)	IGF2BP1	XM_047435140.1	6364
chr17	50151830	50152460	631	Promoter (1-2kb)	PPP1R9B	NM_032595.5	-1153
chr17	50178038	50183730	5693	Distal Intergenic	H1-9P	NR_024193.1	-5562
chr17	50200016	50201887	1872	Promoter (<=1kb)	COL1A1	NM_000088.4	0
chr17	50209498	50210046	549	Distal Intergenic	LINC01969	NR_110806.1	-4648
chr17	50668170	50669065	896	Exon (NM_003786.4/ABCC3, exon 14 of 31)	ABCC3	NM_003786.4	33289
chr17	50707225	50707909	685	Promoter (<=1kb)	ANKRD40	NM_052855.4	5
chr17	50719262	50719853	592	Promoter (<=1kb)	LUC7L3	NM_006107.4	0
chr17	57849837	57850577	741	Promoter (<=1kb)	MRPS23	NM_016070.4	0
chr17	57874453	57875499	1047	Intron (XM_011524812.3/CUEDC1, intron 3 of 10)	CUEDC1	XM_011524812.3	9761
chr17	57881032	57881791	760	Intron (XM_011524812.3/CUEDC1, intron 1 of 10)	CUEDC1	XM_011524812.3	3469
chr17	57892343	57899491	7149	Intron (NM_001292025.2/CUEDC1, intron 1 of 10)	CUEDC1	NM_001292025.2	3898
chr17	57935574	57936264	691	Intron (XM_047436060.1/CUEDC1, intron 1 of 10)	CUEDC1	XM_047436060.1	10628
chr17	75033620	75035306	1687	Promoter (<=1kb)	TRR-CCT1-1	rna-TRR-CCT1-1	0
chr17	75046512	75047252	741	Promoter (<=1kb)	ATP5PD	NM_001003785.2	0
chr17	75087518	75089345	1828	Promoter (<=1kb)	SLC16A5	NM_001271765.2	0
chr17	75109233	75114489	5257	Promoter (<=1kb)	ARMC7	NM_001304272.2	0
chr17	75130635	75131902	1268	Promoter (<=1kb)	NT5C	NM_001252377.2	0
chr17	75154301	75154812	512	Promoter (<=1kb)	JPT1	NM_001002032.3	0
chr17	75172065	75172321	257	Intron (NM_001005849.2/SUMO2, intron 2 of 2)	SUMO2	NM_001005849.2	10638
chr17	75182682	75183194	513	Promoter (<=1kb)	SUMO2	NM_001005849.2	0
chr17	75205050	75205966	917	Promoter (<=1kb)	NUP85	XM_024450951.2	0
chr17	75240243	75241104	862	Promoter (2-3kb)	GGA3	XM_047435682.1	2466
chr17	75261384	75262160	777	Promoter (<=1kb)	GGA3	XM_011524563.4	0
chr17	75267586	75271680	4095	Promoter (<=1kb)	MIF4GD	NM_001365751.1	0
chr17	75288883	75289750	868	Promoter (<=1kb)	SLC25A19	NM_001126121.2	0
chr17	75763968	75765601	1634	Promoter (<=1kb)	GALK1	NM_001381985.1	0
chr17	75844832	75845479	648	Promoter (<=1kb)	UNC13D	NM_199242.3	-428
chr17	75855128	75856309	1182	Promoter (<=1kb)	WBP2	XM_047435712.1	0
chr17	75876359	75878022	1664	Promoter (<=1kb)	TRIM47	XM_005257788.6	0
chr17	75904674	75905456	783	Promoter (<=1kb)	MRPL38	NM_032478.4	0
chr17	75914892	75915462	571	Exon (NM_001319193.2/FBF1, exon 24 of 30)	MRPL38	NM_032478.4	-10008
chr17	76027224	76029769	2546	Promoter (<=1kb)	EVPL	NM_001320747.2	0
chr17	76103145	76104308	1164	Promoter (<=1kb)	EXOC7	NM_001282313.2	0
chr17	76121051	76122652	1602	Promoter (<=1kb)	LOC101928447	XR_001753018.2	0
chr17	76132010	76135346	3337	Promoter (<=1kb)	LOC101928447	XR_001753019.2	0
chr17	76585472	76586240	769	Promoter (<=1kb)	ST6GALNAC2	NM_006456.3	0
chr17	78278104	78281851	3748	Promoter (<=1kb)	LINC01993	NR_073178.1	0
chr17	78313837	78318162	4326	Promoter (<=1kb)	LOC124904063	XM_047437252.1	0
chr17	78341545	78343236	1692	Promoter (<=1kb)	LOC105371912	XR_007065919.1	0
chr17	78351492	78353734	2243	Promoter (<=1kb)	LOC124904064	XR_007065920.1	0
chr17	78360498	78366784	6287	Promoter (<=1kb)	SOCS3	NM_001378933.1	0
chr17	81537409	81538100	692	Downstream (<=300bp)	FSCN2	NM_012418.4_2	9032
chr17	81666352	81667158	807	Promoter (<=1kb)	CCDC137	NM_199287.3	0
chr17	81683364	81684143	780	Promoter (<=1kb)	ARL16	NR_138059.1	0
chr17	81860628	81861310	683	Promoter (<=1kb)	LOC124904086	XR_007065950.1	0
chr17	81891699	81892240	542	Promoter (<=1kb)	ANAPC11	NM_001002244.2	0
chr17	81911596	81911845	250	Promoter (<=1kb)	PCYT2	XM_006722287.5	-197
chr17	82032000	82037820	5821	Promoter (<=1kb)	DCXR	NM_016286.4	0
chr17	82077108	82077945	838	Distal Intergenic	DUS1L	XR_002958052.2	-11304
chr17	82494281	82496214	1934	Promoter (<=1kb)	TRX-CAT1-8	rna-TRX-CAT1-8	0
chr18	839212	839689	478	Distal Intergenic	BOLA2P1	BOLA2P1	7069
chr18	3611336	3611648	313	Intron (NM_001003809.3/DLGAP1, intron 4 of 9)	DLGAP1-AS2	NR_119377.1	7599
chr18	3623569	3624477	909	Intron (NM_001003809.3/DLGAP1, intron 4 of 9)	DLGAP1-AS2	NR_119377.1	19832
chr18	23259675	23260622	948	3' UTR	CABLES1	NM_138375.3	103850
chr18	46098021	46098352	332	Promoter (<=1kb)	ATP5F1A	NM_001001935.3	0
chr18	46104245	46104750	506	Promoter (<=1kb)	HAUS1	NM_138443.4	0
chr18	46152526	46153461	936	Distal Intergenic	C18orf25	XM_011525822.3	-20092
chr18	48937284	48939886	2603	Intron (NM_001190823.2/SMAD7, intron 1 of 1)	SMAD7	NM_001190823.2	2921
chr18	48997946	48998846	901	Distal Intergenic	DYM-AS1	NR_148999.1	-24857
chr18	49011203	49021998	10796	Promoter (1-2kb)	DYM-AS1	NR_148999.1	-1705
chr18	58762117	58769009	6893	Intron (XR_935537.3/LOC105372146, intron 1 of 3)	LOC105372146	XR_935537.3	11209
chr18	58781676	58785673	3998	Promoter (1-2kb)	LOC105372146	XR_007066391.1	-1458
chr18	58806781	58808643	1863	Promoter (1-2kb)	RNU6-219P	RNU6-219P	1513
chr18	58847205	58847861	657	Distal Intergenic	ZNF532	NM_001318726.2	-15063
chr19	530907	531607	701	Promoter (<=1kb)	CDC34	XM_005259690.4	-153
chr19	773064	773489	426	Distal Intergenic	LOC101928450	XR_936227.3	9119
chr19	796860	797489	630	Promoter (<=1kb)	PTBP1	NM_002819.5	0
chr19	900230	900681	452	Promoter (1-2kb)	R3HDM4	XM_024451771.2	1719
chr19	925214	933597	8384	Promoter (<=1kb)	ARID3A	XM_017026445.2	0
chr19	1026261	1028487	2227	Promoter (<=1kb)	CNN2	NM_001303499.2	0
chr19	1039762	1045470	5709	Promoter (<=1kb)	ABCA7	XM_047438056.1	0
chr19	1062057	1063564	1508	Promoter (2-3kb)	ARHGAP45	NM_001258328.4	-2395
chr19	1082045	1082899	855	Exon (NM_001258328.4/ARHGAP45, exon 20 of 23)	ARHGAP45	NM_001282334.2	4649
chr19	1103798	1104496	699	Promoter (<=1kb)	GPX4	NM_001039847.3	0
chr19	1122928	1123500	573	5' UTR	SBNO2	NM_001100122.2_2	8721
chr19	1205307	1205749	443	Promoter (<=1kb)	STK11	NM_000455.5	-29
chr19	1248252	1249000	749	Promoter (<=1kb)	MIDN	NM_001388306.1	0
chr19	1275773	1280234	4462	Promoter (<=1kb)	FAM174C	NM_017914.4	243
chr19	1415286	1415613	328	Intron (NM_001352033.2/DAZAP1, intron 1 of 11)	DAZAP1	XM_047438593.1	-5585
chr19	1444889	1445570	682	Promoter (<=1kb)	APC2	XM_005259475.3	-660
chr19	1905185	1905805	621	Promoter (<=1kb)	ADAT3	NM_001329533.2	0
chr19	1929145	1930345	1201	Distal Intergenic	LOC105372238	XR_936239.2	10729
chr19	2034847	2035507	661	Promoter (<=1kb)	LOC107985278	XR_001753845.2	0
chr19	2061625	2062360	736	Distal Intergenic	MKNK2	NM_199054.3	-10381
chr19	2096393	2097193	801	Promoter (<=1kb)	IZUMO4	NM_001031735.3	0
chr19	2151632	2152057	426	Promoter (<=1kb)	AP3D1	NM_003938.8	-66
chr19	4007225	4007650	426	Promoter (<=1kb)	PIAS4	NM_015897.4	-86
chr19	4327417	4328910	1494	Exon (NM_001013841.2/STAP2, exon 6 of 13)	STAP2	NM_001013841.2	9917
chr19	4342369	4343665	1297	Promoter (<=1kb)	MPND	NM_001159846.3	0
chr19	4471651	4472218	568	Promoter (<=1kb)	HDGFL2	NM_001001520.3	-79
chr19	4534907	4540099	5193	Promoter (<=1kb)	LRG1	NM_052972.3	0
chr19	4556152	4557141	990	Exon (NM_032108.4/SEMA6B, exon 5 of 17)	SEMA6B	NM_032108.4	2543
chr19	4597400	4598799	1400	Distal Intergenic	LOC105372249	XR_936272.3	13063
chr19	4633332	4639723	6392	Promoter (<=1kb)	TNFAIP8L1	NM_152362.3	0
chr19	4669684	4670457	774	Promoter (<=1kb)	MYDGF	NM_019107.4	0
chr19	4678755	4679576	822	Promoter (<=1kb)	DPP9-AS1	NR_164163.1	0
chr19	4867623	4878505	10883	Promoter (<=1kb)	PLIN3	NM_001164189.2	0
chr19	5680370	5681291	922	Promoter (<=1kb)	HSD11B1L	NM_001267868.2	0
chr19	5686429	5690524	4096	Promoter (<=1kb)	RPL36	NM_015414.4	0
chr19	7943421	7944274	854	Promoter (<=1kb)	TIMM44	NM_006351.4	0
chr19	8002000	8002725	726	Promoter (<=1kb)	ELAVL1	XM_047438383.1	0
chr19	8027470	8029535	2066	Distal Intergenic	LOC105372266	XR_936302.2	21657
chr19	8036209	8054406	18198	Promoter (<=1kb)	CCL25	XM_047439205.1	0
chr19	8208376	8209385	1010	Promoter (<=1kb)	CERS4	NM_024552.3	0
chr19	8240240	8240820	581	Promoter (<=1kb)	LOC107985282	XR_001753859.2	0
chr19	8268803	8270574	1772	Distal Intergenic	CERS4	XM_047439439.1	12567
chr19	8301815	8308392	6578	Promoter (<=1kb)	CD320	NM_001165895.2	0
chr19	8320986	8325134	4149	Promoter (<=1kb)	NDUFA7	NR_135539.2	0
chr19	8333695	8343482	9788	Promoter (<=1kb)	KANK3	XM_017026563.3	0
chr19	8352645	8354154	1510	Distal Intergenic	LOC100129682	LOC100129682	6150
chr19	8363792	8367649	3858	Promoter (<=1kb)	ANGPTL4	NM_001039667.3	0
chr19	8390007	8391007	1001	Promoter (<=1kb)	RAB11B	NM_004218.4	0
chr19	8413027	8413438	412	Promoter (<=1kb)	MARCHF2	NM_001005415.2	0
chr19	8502213	8506817	4605	Promoter (<=1kb)	PRAM1	NM_032152.5	0
chr19	8512206	8514265	2060	Promoter (<=1kb)	ZNF414	NM_001146175.2	0
chr19	8525419	8526129	711	Promoter (<=1kb)	LOC124904633	XR_007067130.1	-316
chr19	10194271	10195336	1066	Promoter (<=1kb)	DNMT1	NM_001130823.3	0
chr19	10251846	10252666	821	Promoter (<=1kb)	MRPL4	NM_146387.2	0
chr19	10258435	10259625	1191	3' UTR	MRPL4	NM_146388.2	6221
chr19	10292238	10292694	457	Promoter (2-3kb)	ICAM5	NM_003259.4	2286
chr19	10333000	10333948	949	Promoter (<=1kb)	RAVER1	NM_001366174.1	0
chr19	10339439	10339708	270	Promoter (<=1kb)	ICAM3	NM_001320605.2	0
chr19	10517084	10518048	965	Promoter (<=1kb)	S1PR5	NM_030760.5	0
chr19	10543555	10547170	3616	Promoter (<=1kb)	ATG4D	NM_001281504.2	0
chr19	10565844	10569217	3374	Promoter (<=1kb)	CDKN2D	NM_001800.4	0
chr19	10643015	10645105	2091	3' UTR	ILF3-DT	NR_024333.1	8767
chr19	10653580	10654533	954	Promoter (<=1kb)	ILF3	NM_001137673.2	0
chr19	10695343	10696301	959	Distal Intergenic	QTRT1	NM_031209.3	-5138
chr19	10701410	10702271	862	Promoter (<=1kb)	QTRT1	NM_031209.3	0
chr19	10712027	10719007	6981	Promoter (<=1kb)	DNM2	NM_001005360.3	0
chr19	10864309	10864995	687	Intron (XM_005259846.6/C19orf38, intron 7 of 7)	CARM1	NM_001370088.1	-6558
chr19	10870602	10871436	835	Promoter (<=1kb)	CARM1	NM_001370088.1	-117
chr19	10928343	10928990	648	Promoter (<=1kb)	TIMM29	NM_138358.4	0
chr19	11090096	11090838	743	Promoter (<=1kb)	LDLR-AS1	NR_163945.1	-437
chr19	11137810	11143629	5820	Distal Intergenic	SPC24	NM_001317031.2	12153
chr19	11155520	11156115	596	Promoter (<=1kb)	SPC24	NM_001317031.2	0
chr19	12695996	12696896	901	Promoter (<=1kb)	FBXW9	NM_032301.3	0
chr19	12703356	12703750	395	Promoter (<=1kb)	SNORD135	NR_132756.1	0
chr19	12736891	12737961	1071	Promoter (<=1kb)	GET3	NM_001371488.1	0
chr19	12748743	12752469	3727	Promoter (<=1kb)	BEST2	NM_017682.3	0
chr19	12765915	12778449	12535	Promoter (<=1kb)	HOOK2	NM_001100176.2	0
chr19	12796641	12807087	10447	Promoter (<=1kb)	PRDX2	NM_005809.6	0
chr19	12825638	12832851	7214	Promoter (<=1kb)	LOC105372281	XR_936336.2	0
chr19	12838169	12841338	3170	Promoter (<=1kb)	MAST1	NM_014975.3	0
chr19	12847231	12852284	5054	Promoter (<=1kb)	MIR6794	NR_106852.1	0
chr19	12865449	12867780	2332	Exon (NM_014975.3/MAST1, exon 15 of 26)	MIR6794	NR_106852.1	13189
chr19	12880827	12891591	10765	Promoter (<=1kb)	DNASE2	NM_001375.3	0
chr19	12937551	12938624	1074	Promoter (<=1kb)	CALR	NM_004343.4	0
chr19	12945728	12946322	595	Promoter (<=1kb)	RAD23A	NM_001270362.2	0
chr19	13149997	13151983	1987	Promoter (<=1kb)	IER2	NM_004907.3	0
chr19	13774432	13774841	410	Promoter (<=1kb)	C19orf53	NM_014047.3	0
chr19	13794799	13795599	801	Promoter (<=1kb)	ZSWIM4	XR_007066949.1	0
chr19	13817230	13818490	1261	Promoter (<=1kb)	LOC107985334	XR_001753877.2	0
chr19	13825305	13826301	997	3' UTR	LOC107985334	XR_001753876.2	-7463
chr19	13846656	13851625	4970	Distal Intergenic	MIR23AHG	NR_036515.2_2	-3738
chr19	13861721	13864379	2659	Promoter (<=1kb)	NANOS3	NR_146095.2_2	0
chr19	14136339	14137586	1248	Promoter (<=1kb)	ADGRL1-AS1	NR_045214.1_2	0
chr19	14361967	14364027	2061	Promoter (<=1kb)	LINC01841	NR_134908.1	0
chr19	14405705	14406682	978	Exon (NM_001784.5/ADGRE5, exon 12 of 18)	DDX39A	XM_011527620.2	12370
chr19	14418985	14419619	635	Promoter (<=1kb)	DDX39A	XM_011527620.2	0
chr19	14450254	14451080	827	Exon (NM_002741.5/PKN1, exon 5 of 22)	PKN1	NM_213560.3	9977
chr19	14496029	14497791	1763	Promoter (<=1kb)	GIPC1	NM_005716.4	0
chr19	14505480	14506108	629	Distal Intergenic	GIPC1	XM_017026148.3	-9353
chr19	14517857	14519003	1147	Promoter (<=1kb)	DNAJB1	NM_001300914.2	0
chr19	16471925	16472526	602	Promoter (<=1kb)	EPS15L1	NM_001258374.3	0
chr19	16495908	16496627	720	Promoter (<=1kb)	C19orf44	XM_047439504.1	0
chr19	17209454	17210132	679	Exon (NM_001130065.2/MYO9B, exon 36 of 40)	USE1	NM_018467.4	-5225
chr19	17226126	17226773	648	Promoter (<=1kb)	OCEL1	XM_047439440.1	0
chr19	17235017	17236472	1456	Exon (NM_005234.4/NR2F6, exon 3 of 4)	OCEL1	XM_006722899.5	8791
chr19	17246031	17248579	2549	Promoter (<=1kb)	NR2F6	NM_005234.4	-112
chr19	17260784	17261287	504	Intron (NM_001297703.2/USHBP1, intron 3 of 11)	USHBP1	NM_001297703.2	3458
chr19	17281646	17283071	1426	Promoter (<=1kb)	ANKLE1	NM_001278443.2	0
chr19	17292493	17294419	1927	Promoter (<=1kb)	MRPL34	NM_001400072.1	0
chr19	17302615	17309973	7359	Promoter (<=1kb)	ABHD8	NM_024527.5	0
chr19	17327748	17328183	436	Exon (NM_020959.3/ANO8, exon 13 of 18)	ANO8	NM_020959.3	6672
chr19	17340390	17341095	706	Exon (NM_001195422.1/GTPBP3, exon 8 of 9)	GTPBP3	NM_133644.4	2837
chr19	17403172	17404300	1129	Promoter (1-2kb)	BST2	NM_004335.4	1330
chr19	17419809	17425343	5535	Promoter (<=1kb)	MVB12A	NM_138401.4	0
chr19	17576557	17580236	3680	Exon (NM_024656.4/COLGALT1, exon 7 of 12)	COLGALT1	XM_011528299.4	4586
chr19	17605934	17606943	1010	3' UTR	RPL21P130	RPL21P130	-15825
chr19	18192738	18193171	434	Promoter (<=1kb)	MPV17L2	NM_032683.3	-47
chr19	18202894	18204494	1601	Promoter (<=1kb)	RAB3A	NM_002866.5	0
chr19	18223915	18233325	9411	Promoter (<=1kb)	PDE4C	NM_001098819.4	0
chr19	18254987	18255674	688	Promoter (<=1kb)	LOC729966	NR_036575.1	0
chr19	18281564	18293083	11520	Promoter (<=1kb)	JUND	NM_001286968.2	0
chr19	18304469	18304988	520	Distal Intergenic	LOC105372300	XR_007067157.1	-10681
chr19	18322903	18323367	465	Promoter (<=1kb)	LSM4	NM_001252129.2	0
chr19	18396370	18397622	1253	Promoter (<=1kb)	LRRC25	NM_145256.3	0
chr19	18521850	18522674	825	Promoter (<=1kb)	ELL	NM_006532.4	0
chr19	18543707	18544132	426	Promoter (<=1kb)	FKBP8	NM_012181.5	-134
chr19	18588477	18597068	8592	Promoter (<=1kb)	REX1BD	NM_001100418.2	0
chr19	18603569	18604067	499	Intron (NM_004750.5/CRLF1, intron 1 of 8)	CRLF1	NM_004750.5	2732
chr19	18636113	18637145	1033	Promoter (<=1kb)	KLHL26	NM_001345985.2	0
chr19	18932261	18933103	843	Exon (NM_001145724.1/HOMER3, exon 4 of 8)	HOMER3	NM_001145724.1	5946
chr19	18939766	18940520	755	Promoter (<=1kb)	HOMER3	NM_001145721.1	0
chr19	18961600	18962233	634	Distal Intergenic	RN7SL70P	RN7SL70P	-3342
chr19	19105422	19106379	958	Exon (NM_001321544.2/SLC25A42, exon 5 of 8)	TMEM161A	NM_001256766.2	32099
chr19	19120115	19121075	961	Exon (NM_001256766.2/TMEM161A, exon 8 of 10)	TMEM161A	NM_001256766.2	17403
chr19	19134747	19138518	3772	Promoter (<=1kb)	TMEM161A	NM_001256766.2	0
chr19	19261195	19262035	841	Promoter (<=1kb)	HAPLN4	NM_023002.3	769
chr19	19272761	19273348	588	Promoter (<=1kb)	TM6SF2	NM_001001524.3	0
chr19	19366643	19367322	680	Promoter (<=1kb)	LOC124904656	XR_007067161.1	0
chr19	19385246	19385913	668	Promoter (<=1kb)	GATAD2A	NM_001300946.3	0
chr19	34254212	34254870	659	Promoter (<=1kb)	GARRE1	NM_014686.5_4	0
chr19	34359187	34366133	6947	Promoter (<=1kb)	GPI	XM_011526754.4	0
chr19	35643163	35645034	1872	Promoter (1-2kb)	ETV2	XM_047438405.1	1418
chr19	36111143	36115682	4540	Promoter (<=1kb)	OVOL3	NM_001302757.2	0
chr19	36127613	36128334	722	Exon (XR_935954.3/LOC105372385, exon 3 of 3)	LOC105372385	XR_935954.3	11648
chr19	36139605	36141766	2162	Promoter (<=1kb)	CAPNS1	NM_001003962.3	0
chr19	37906333	37907432	1100	Promoter (<=1kb)	SIPA1L3	XM_047438490.1	0
chr19	38251027	38256689	5663	Promoter (<=1kb)	PPP1R14A	NM_001243947.2	0
chr19	38264077	38264809	733	Promoter (<=1kb)	SPINT2	NM_001166103.2	0
chr19	38300708	38305508	4801	Promoter (<=1kb)	C19orf33	NM_001317801.2	0
chr19	38402920	38403623	704	Promoter (<=1kb)	FAM98C	XM_017026354.2	0
chr19	38412879	38418659	5781	Exon (NM_001146202.2/RASGRP4, exon 7 of 17)	RASGRP4	NM_001146202.2	7560
chr19	38425537	38426162	626	Promoter (<=1kb)	RASGRP4	NM_001146202.2	57
chr19	38433547	38435106	1560	Promoter (<=1kb)	RYR1	XM_047439202.1	0
chr19	38613879	38624525	10647	Promoter (<=1kb)	EIF3K	NM_001300992.2_2	0
chr19	38869814	38870531	718	Exon (XM_024451363.2/RINL, exon 7 of 9)	RINL	XM_024451363.2	6249
chr19	39390736	39391654	919	Promoter (<=1kb)	MED29	NM_001317770.3	0
chr19	39397402	39406960	9559	Promoter (<=1kb)	PLEKHG2	XM_047439226.1	0
chr19	39412223	39415614	3392	Promoter (<=1kb)	PLEKHG2	NM_001351693.2	0
chr19	39445425	39445863	439	Promoter (<=1kb)	SUPT5H	NM_001111020.3	0
chr19	39474017	39474576	560	Exon (NM_001111020.3/SUPT5H, exon 26 of 30)	SNORD175	NR_145805.1	5795
chr19	39480467	39481464	998	Promoter (<=1kb)	TIMM50	NM_001001563.5	0
chr19	39497977	39499517	1541	Promoter (<=1kb)	DLL3	NM_016941.4	0
chr19	39507048	39507645	598	Exon (NM_016941.4/DLL3, exon 7 of 8)	SELENOV	NM_001350809.1	-7468
chr19	40777664	40778912	1249	Promoter (<=1kb)	RAB4B	NM_016154.5	0
chr19	41159560	41159794	235	Intron (XM_047439802.1/LOC124904790, intron 2 of 2)	RPL36P16	RPL36P16	-10167
chr19	41172535	41176301	3767	Exon (XM_047439802.1/LOC124904790, exon 2 of 3)	RPL36P16	RPL36P16	2574
chr19	41218647	41231405	12759	Promoter (<=1kb)	AXL	NM_001699.6	0
chr19	41884079	41888287	4209	Promoter (<=1kb)	ARHGEF1	NM_199002.2	0
chr19	41958395	41959681	1287	Promoter (<=1kb)	RABAC1	NM_006423.3	0
chr19	42075868	42076382	515	Promoter (<=1kb)	ZNF574	NM_022752.6	0
chr19	42095727	42099820	4094	5' UTR	POU2F2	XM_047438968.1	17515
chr19	42108396	42114572	6177	5' UTR	POU2F2	XM_047438968.1	2763
chr19	42242557	42243319	763	Promoter (<=1kb)	GSK3A	NM_019884.3	0
chr19	42268053	42269187	1135	Promoter (<=1kb)	CIC	NM_001304815.2	0
chr19	42301970	42302818	849	Promoter (<=1kb)	PAFAH1B3	XM_017026846.2	0
chr19	42325361	42326290	930	Promoter (<=1kb)	MEGF8	NM_001271938.2	0
chr19	42386941	42387567	627	3' UTR	CNFN	NM_032488.4	2730
chr19	42396766	42402233	5468	Promoter (<=1kb)	LIPE-AS1	NR_073180.1	0
chr19	44905409	44905960	552	Promoter (<=1kb)	APOE	NM_000041.4	0
chr19	44911110	44915448	4339	Promoter (<=1kb)	APOC1	NM_001321065.2	0
chr19	44926511	44927504	994	Promoter (<=1kb)	APOC1P1	NR_028412.1	0
chr19	44951412	44955670	4259	Promoter (<=1kb)	CLPTM1	NM_001282176.2	0
chr19	45001212	45002265	1054	Promoter (<=1kb)	RELB	NM_006509.4	0
chr19	45178006	45178990	985	Promoter (<=1kb)	BLOC1S3	NM_212550.5	0
chr19	45338551	45341678	3128	Promoter (<=1kb)	KLC3	NM_177417.3	0
chr19	45370068	45370559	492	Promoter (<=1kb)	ERCC2	NM_000400.4	14
chr19	45395903	45406753	10851	Promoter (<=1kb)	POLR1G	NM_001297590.3	0
chr19	45443074	45443889	816	Intron (NM_001369414.1/ERCC1, intron 2 of 10)	MIR6088	NR_106736.1	6420
chr19	45485335	45485864	530	3' UTR	TRU-TCA1-1	rna-TRU-TCA1-1	-6648
chr19	45667935	45671373	3439	Promoter (<=1kb)	GIPR	XM_047438603.1	0
chr19	45676784	45678059	1276	Promoter (1-2kb)	MIR642B	NR_037512.1	-1776
chr19	45691805	45692923	1119	Promoter (<=1kb)	QPCTL	XM_011527048.4	0
chr19	45717299	45718477	1179	Promoter (<=1kb)	FBXO46	XM_047438539.1	0
chr19	45730352	45731109	758	Promoter (<=1kb)	FBXO46	NM_001080469.2	0
chr19	45769370	45771112	1743	Promoter (<=1kb)	SIX5	NM_175875.5	-118
chr19	45779319	45780098	780	Promoter (<=1kb)	DMPK	NM_001288765.2	0
chr19	45800315	45800708	394	Exon (NM_030785.4/RSPH6A, exon 5 of 6)	DMWD	NM_004943.2	-7470
chr19	45862918	45864671	1754	Promoter (<=1kb)	FOXA3	NM_004497.3	0
chr19	45876657	45877313	657	Distal Intergenic	IRF2BP1	NM_015649.3	8828
chr19	46850421	46850956	536	Promoter (<=1kb)	AP2S1	NM_001301078.3	0
chr19	46859918	46860525	608	Promoter (<=1kb)	ARHGAP35	XR_002958305.2	-472
chr19	47012888	47013482	595	Distal Intergenic	NPAS1	XM_047438883.1	-6355
chr19	47019387	47019792	406	Promoter (<=1kb)	NPAS1	XM_047438883.1	-45
chr19	47047712	47048292	581	Promoter (<=1kb)	TMEM160	NM_017854.2	332
chr19	47112744	47113780	1037	Promoter (<=1kb)	ZC3H4	NM_015168.2	0
chr19	47130674	47131591	918	Promoter (<=1kb)	SAE1	NM_001145713.2	0
chr19	47157512	47158073	562	Promoter (<=1kb)	LOC124904730	XR_007067277.1	842
chr19	47227230	47231688	4459	Promoter (<=1kb)	BBC3	XM_011526722.3	0
chr19	47240809	47241520	712	Intron (XR_007067278.1/LOC124904731, intron 1 of 1)	LOC124904731	XR_007067278.1	2675
chr19	47256564	47257762	1199	Promoter (<=1kb)	CCDC9	XM_017026578.2	0
chr19	47273283	47274600	1318	Promoter (<=1kb)	INAFM1	NR_037675.2	0
chr19	47289561	47290203	643	Distal Intergenic	INAFM1	NM_178511.6	14676
chr19	47381923	47382350	428	3' UTR	DHX34	XM_047439762.1	21939
chr19	47406881	47407674	794	Exon (XM_011527136.4/MEIS3, exon 9 of 13)	MEIS3	XM_011527136.4	10451
chr19	47427142	47430517	3376	3' UTR	MEIS3	XM_024451615.2	-4909
chr19	47447121	47447929	809	Exon (NM_015063.3/SLC8A2, exon 4 of 10)	SLC8A2	NM_015063.3	23964
chr19	47600079	47600699	621	Distal Intergenic	BICRA	NM_015711.3	-7497
chr19	47713275	47713824	550	Promoter (<=1kb)	EHD2	NM_014601.4	0
chr19	47742905	47743881	977	Promoter (1-2kb)	NOP53	NM_015710.5	-1665
chr19	47765593	47766354	762	Promoter (2-3kb)	NOP53-AS1	NR_132382.1	2486
chr19	47778089	47778720	632	Promoter (<=1kb)	SELENOW	NM_003009.4	0
chr19	48320126	48321985	1860	Promoter (<=1kb)	LOC124904735	XR_007067284.1	0
chr19	48330267	48339406	9140	3' UTR	EMP3	NM_001313905.1	4268
chr19	48363200	48364494	1295	Promoter (<=1kb)	SYNGR4	XM_005258693.4	0
chr19	48398693	48400615	1923	Promoter (1-2kb)	GRIN2D	XM_011526872.2	1023
chr19	48468905	48469303	399	Promoter (<=1kb)	CYTH2	NM_004228.7	-66
chr19	48584061	48589498	5438	Exon (NM_177973.2/SULT2B1, exon 3 of 7)	SULT2B1	NM_004605.2	8325
chr19	48614352	48624581	10230	Promoter (<=1kb)	FAM83E	NM_017708.4	0
chr19	48629608	48630467	860	3' UTR	SPHK2	XM_017027008.2	4579
chr19	48637161	48638464	1304	Promoter (<=1kb)	DBP	NM_001352.5	0
chr19	48713828	48714589	762	Promoter (2-3kb)	MAMSTR	XM_047438640.1	2158
chr19	48810912	48812718	1807	Promoter (<=1kb)	BCAT2	NM_001164773.2	0
chr19	48835668	48837765	2098	Promoter (<=1kb)	HSD17B14	NM_016246.3	0
chr19	48868649	48869012	364	Promoter (<=1kb)	PLEKHA4	XM_047439138.1	-32
chr19	48881600	48882118	519	Exon (NM_003323.3/TULP2, exon 12 of 13)	PPP1R15A	NM_014330.5	9179
chr19	48887462	48888345	884	Exon (NM_003323.3/TULP2, exon 8 of 13)	TULP2	NM_003323.3	10399
chr19	48895970	48896522	553	Promoter (2-3kb)	TULP2	NM_003323.3	2222
chr19	48933509	48933898	390	Promoter (<=1kb)	DHDH	XM_047438617.1	0
chr19	48954754	48955461	708	Promoter (<=1kb)	BAX	NM_001291428.2	0
chr19	49476092	49476591	500	Promoter (1-2kb)	FLT3LG	XM_047438521.1	1489
chr19	49495969	49501147	5179	Promoter (<=1kb)	MIR150	NR_029703.1	0
chr19	49512449	49513481	1033	Promoter (<=1kb)	FCGRT	XM_047438412.1	0
chr19	49527786	49534422	6637	Promoter (<=1kb)	RCN3	NM_020650.3	0
chr19	49555821	49557081	1261	Exon (XM_047438896.1/NOSIP, exon 4 of 7)	NOSIP	XM_047438896.1	2823
chr19	49589801	49590520	720	Promoter (<=1kb)	PRR12	NM_020719.3	-662
chr19	49640168	49642107	1940	Promoter (<=1kb)	SCAF1	XM_011527194.4	0
chr19	49672163	49680870	8708	Promoter (<=1kb)	PRMT1	XM_047438742.1	0
chr19	49890247	49890874	628	Promoter (1-2kb)	LOC124904743	XR_007067292.1	-1804
chr19	53823858	53824299	442	Promoter (<=1kb)	NLRP12	XM_017027467.2	0
chr19	53838865	53839218	354	Distal Intergenic	NLRP12	XM_047439674.1	-14462
chr19	53865870	53867843	1974	Promoter (<=1kb)	MYADM	NM_001020820.3	0
chr19	53879202	53882305	3104	Promoter (<=1kb)	PRKCG	XM_047439092.1	0
chr19	53889621	53890190	570	5' UTR	PRKCG	NM_002739.5	7424
chr19	53898352	53899356	1005	Exon (XM_047439092.1/PRKCG, exon 12 of 20)	CACNG7	NM_001384801.1	-9922
chr19	53941903	53947847	5945	3' UTR	CACNG8	NM_031895.6	-15090
chr19	53978052	53981824	3773	Promoter (<=1kb)	MIR935	NR_030632.1	-483
chr19	54011742	54012214	473	3' UTR	CACNG6	NM_145815.2	20105
chr19	54095815	54097082	1268	Exon (NM_001282349.3_10/OSCAR, exon 3 of 4)	OSCAR	NM_001282349.3_10	3721
chr19	54114717	54115713	997	Promoter (<=1kb)	TFPT	NM_001321792.2_10	0
chr19	54137019	54137741	723	Promoter (<=1kb)	CNOT3	XM_011526993.4	-21
chr19	54172932	54173467	536	Promoter (<=1kb)	TMC4	NM_001145303.3_10	0
chr19	55062342	55063320	979	Promoter (<=1kb)	RDH13	XM_011526408.4	0
chr19	55069235	55069608	374	Promoter (<=1kb)	RDH13	NM_138412.4_10	0
chr19	55075759	55092941	17183	Promoter (<=1kb)	EPS8L1	XM_011527052.4	0
chr19	55146601	55147279	679	Promoter (1-2kb)	TNNT1	NM_001126132.3	1927
chr19	55156201	55161041	4841	Promoter (<=1kb)	DNAAF3-AS1	XR_001754015.2	0
chr19	55301725	55305633	3909	3' UTR	BRSK1	XM_011527395.3	13733
chr19	55338750	55341490	2741	Promoter (<=1kb)	KMT5C	NM_032701.4	0
chr19	55353819	55354611	793	Promoter (<=1kb)	COX6B2	NM_001369798.1	108
chr19	55384592	55385847	1256	Promoter (<=1kb)	RPL28	NM_001136136.1	-85
chr19	55392581	55393171	591	Intron (NM_001363697.1/RPL28, intron 4 of 4)	MIR6805	NR_106863.1	4400
chr19	55407584	55408341	758	Promoter (<=1kb)	LOC105372462	XR_936075.3	0
chr19	58362249	58363041	793	Promoter (<=1kb)	ZNF497	NM_001207009.2	0
chr19	58380512	58381260	749	Promoter (<=1kb)	ZNF837	NM_138466.2	0
chr19	58386719	58387328	610	Promoter (<=1kb)	MIR4754	NR_039910.1	0
chr19	58395143	58401543	6401	Promoter (<=1kb)	LINC02560	NR_149054.1	0
chr19	58518863	58520252	1390	Promoter (<=1kb)	ZBTB45	NM_001316978.2	0
chr19	58572811	58575943	3133	Promoter (<=1kb)	CENPBD2P	NR_026052.1	0
chr2	20231325	20232060	736	Distal Intergenic	SDC1	NM_001006946.2	-5850
chr2	23939456	23940916	1461	Promoter (<=1kb)	UBXN2A	XM_047443579.1	0
chr2	24010083	24016270	6188	Promoter (<=1kb)	MFSD2B	NM_001346880.2	0
chr2	24021296	24021901	606	Exon (NM_001346880.2/MFSD2B, exon 7 of 14)	MFSD2B	NM_001346880.2	11211
chr2	24047187	24049984	2798	Promoter (<=1kb)	FKBP1B	NM_001322963.2	0
chr2	25251342	25252724	1383	Promoter (<=1kb)	DNMT3A	XM_047443596.1	0
chr2	27049950	27052254	2305	Promoter (<=1kb)	AGBL5	XM_047445376.1	0
chr2	27071468	27072879	1412	Promoter (<=1kb)	OST4	NM_001134693.2	0
chr2	27085722	27087112	1391	Promoter (<=1kb)	KHK	XM_006712008.5	0
chr2	27250182	27255349	5168	3' UTR	SLC30A3	NM_003459.5	7698
chr2	27262638	27265262	2625	Promoter (<=1kb)	SLC30A3	NM_003459.5	0
chr2	27281999	27283118	1120	Promoter (<=1kb)	TRIM54	NM_032546.4	0
chr2	27306259	27308756	2498	Promoter (<=1kb)	UCN	NM_003353.4	0
chr2	27322468	27323378	911	Promoter (<=1kb)	MPV17	XM_017004151.2	0
chr2	36753643	36753961	319	Intron (NM_001177972.3/VIT, intron 4 of 5)	VIT	XM_017004327.2	14399
chr2	36965849	36967085	1237	Promoter (<=1kb)	STRN	NM_003162.4	0
chr2	37156176	37157527	1352	Promoter (<=1kb)	EIF2AK2	NM_001135651.3	0
chr2	42493726	42495091	1366	Promoter (<=1kb)	KCNG3	XR_007069666.1	0
chr2	42567889	42568896	1008	Promoter (<=1kb)	MTA3	NM_001282756.2	0
chr2	43178562	43180303	1742	Distal Intergenic	LOC124907755	XR_007086298.1	-2987
chr2	43207589	43210995	3407	Distal Intergenic	ZFP36L2	NM_006887.5	15611
chr2	43217577	43220172	2596	Distal Intergenic	ZFP36L2	NM_006887.5	6434
chr2	44167833	44168864	1032	Promoter (<=1kb)	LOC102723904	XR_940034.3	0
chr2	47272068	47272783	716	Intron (NR_110208.1/EPCAM-DT, intron 3 of 4)	LOC107985882	XR_001739451.1	-6610
chr2	47310334	47314149	3816	Intron (NR_110208.1/EPCAM-DT, intron 3 of 4)	BCYRN1	NR_001568.1	-21166
chr2	47368985	47370008	1024	Promoter (<=1kb)	EPCAM	NM_002354.3	0
chr2	47402864	47403499	636	Promoter (<=1kb)	MSH2	NM_001258281.1	0
chr2	70085066	70088496	3431	Promoter (<=1kb)	ASPRV1	NR_170375.1	0
chr2	70102365	70102887	523	Promoter (<=1kb)	MRPL36P1	MRPL36P1	0
chr2	70108642	70109345	704	Distal Intergenic	MRPL36P1	MRPL36P1	6145
chr2	70123134	70125311	2178	Promoter (<=1kb)	LINC01816	NR_024444.1	5
chr2	70141022	70142947	1926	Distal Intergenic	LINC01816	NR_024444.1	-15706
chr2	70190469	70191250	782	Promoter (<=1kb)	C2orf42	XM_047444838.1	0
chr2	70248308	70249052	745	Promoter (<=1kb)	TIA1	NM_001351508.2	0
chr2	70257650	70258782	1133	Promoter (<=1kb)	PCYOX1	XM_047444689.1	0
chr2	71453511	71456312	2802	Promoter (<=1kb)	DYSF	NM_001130976.2	0
chr2	74178816	74179062	247	Promoter (<=1kb)	MOB1A	NM_001317110.2	0
chr2	74188233	74188707	475	Distal Intergenic	MOB1A	NM_018221.5	-9354
chr2	74198370	74199262	893	Promoter (<=1kb)	MTHFD2	NM_006636.4	0
chr2	84925689	84927156	1468	Distal Intergenic	RPS2P17	RPS2P17	9926
chr2	85064894	85067349	2456	Promoter (<=1kb)	LINC01964	NR_146453.1	0
chr2	85076535	85078900	2366	Distal Intergenic	LINC01964	NR_146453.1	-9188
chr2	85089614	85090318	705	Distal Intergenic	LSM3P3	LSM3P3_2	12381
chr2	85132807	85135423	2617	Promoter (<=1kb)	TCF7L1	NM_031283.3_2	0
chr2	85409910	85421272	11363	Promoter (<=1kb)	CAPG	XM_047445947.1	0
chr2	174787940	174789183	1244	Promoter (<=1kb)	LOC124907908	XR_007087311.1	0
chr2	197499652	197500588	937	Promoter (<=1kb)	HSPD1	NM_002156.5	0
chr2	197515758	197516556	799	Promoter (<=1kb)	MOB4	NM_001100819.3	0
chr2	197591512	197592039	528	Intron (NM_144629.3/RFTN2, intron 8 of 8)	LOC124907952	XR_007087918.1	32860
chr2	201972455	201973384	930	Distal Intergenic	RNU6-440P	RNU6-440P	45016
chr2	202034815	202036083	1269	Promoter (<=1kb)	FZD7	NM_003507.2	960
chr2	202237917	202238857	941	Promoter (<=1kb)	SUMO1	NM_001005781.2	0
chr2	202265363	202266070	708	Promoter (<=1kb)	NOP58	NM_015934.5	0
chr2	202356934	202358181	1248	Promoter (<=1kb)	RN7SL40P	RN7SL40P	0
chr2	202373224	202376218	2995	Promoter (<=1kb)	BMPR2	NM_001204.7	-109
chr2	207796722	207797525	804	Distal Intergenic	FZD5	NM_003468.4	-26816
chr2	216081492	216082110	619	Promoter (<=1kb)	PECR	XR_001738847.3	0
chr2	216498461	216499201	741	Promoter (<=1kb)	RPL37A	NM_000998.5	0
chr2	219492505	219498923	6419	Promoter (<=1kb)	GMPPA	XM_047444033.1	0
chr2	219506884	219510132	3249	Promoter (<=1kb)	ASIC4	XM_047444917.1	0
chr2	219543366	219544335	970	Promoter (<=1kb)	CHPF	NM_024536.6	0
chr2	219551393	219553008	1616	Promoter (2-3kb)	MIR3132	NR_036082.1	-2246
chr2	231190053	231191070	1018	Distal Intergenic	ARMC9	NM_001291656.2	-7561
chr2	231198293	231198998	706	Promoter (<=1kb)	ARMC9	NM_001291656.2	0
chr2	231370041	231371687	1647	3' UTR	MIR4777	NR_039937.1	7333
chr2	231405976	231412938	6963	Promoter (<=1kb)	LOC124907997	XR_007088118.1	0
chr2	231568266	231574206	5941	Distal Intergenic	RPL21P35	RPL21P35	8418
chr2	231621079	231621538	460	Distal Intergenic	LOC105373928	XR_923987.2	9313
chr2	231634701	231635097	397	Distal Intergenic	RN7SL499P	RN7SL499P	11176
chr2	231640638	231643051	2414	Distal Intergenic	RN7SL499P	RN7SL499P	3222
chr2	231662106	231666995	4890	Distal Intergenic	RN7SL499P	RN7SL499P	-15833
chr2	231672666	231674978	2313	Distal Intergenic	RN7SL499P	RN7SL499P	-26393
chr2	231680137	231680791	655	Distal Intergenic	PTMA	NM_001099285.2	-27734
chr2	231701445	231708415	6971	Promoter (<=1kb)	PTMA	NM_001099285.2	-110
chr2	231713694	231716628	2935	Promoter (<=1kb)	MIR1244-1	NR_036052.1	380
chr2	232432451	232433130	680	Distal Intergenic	DIS3L2P1	DIS3L2P1	-8902
chr2	237613852	237614798	947	Distal Intergenic	LRRFIP1	XM_047446293.1	-12789
chr2	241541017	241542145	1129	Distal Intergenic	BOK	XM_047445588.1	-9248
chr20	309870	310653	784	Distal Intergenic	ZCCHC3	NM_033089.7	12300
chr20	324112	327498	3387	Promoter (<=1kb)	NRSN2-AS1	NR_109990.1	0
chr20	346774	348271	1498	Promoter (<=1kb)	NRSN2	NM_001323679.2	0
chr20	354323	354960	638	3' UTR	LOC101929937	XM_047440635.1	-5633
chr20	380724	382465	1742	Promoter (<=1kb)	TRIB3	NM_021158.5	0
chr20	407193	409126	1934	Promoter (<=1kb)	RBCK1	NM_001323960.2	0
chr20	461771	462689	919	Promoter (<=1kb)	TBC1D20	NM_144628.4	0
chr20	652875	653552	678	Promoter (<=1kb)	LOC107985423	XR_001754452.2	0
chr20	3168339	3174458	6120	Promoter (<=1kb)	LOC107985414	XR_001754477.2	0
chr20	3795872	3800017	4146	Promoter (<=1kb)	CDC25B	XM_047440628.1	0
chr20	3846230	3847393	1164	Promoter (<=1kb)	MAVS	NM_001206491.2	0
chr20	4014911	4015953	1043	Promoter (<=1kb)	RNF24	NM_001134337.3	0
chr20	4063587	4064807	1221	Distal Intergenic	RPL21P2	RPL21P2	-3435
chr20	17569268	17570681	1414	Promoter (<=1kb)	DSTN	NM_001011546.2	0
chr20	25389909	25391120	1212	Promoter (<=1kb)	ABHD12	NM_015600.5	0
chr20	25407520	25407945	426	Promoter (<=1kb)	GINS1	XM_047440625.1	0
chr20	31563019	31573315	10297	Promoter (<=1kb)	HM13-AS1	NR_046853.2	0
chr20	31578500	31581775	3276	Promoter (<=1kb)	RNU6-384P	RNU6-384P	0
chr20	31587514	31588234	721	Distal Intergenic	RNU6-384P	RNU6-384P	6425
chr20	31593503	31596441	2939	Distal Intergenic	LOC105372588	XR_936669.2	8754
chr20	31610579	31613379	2801	Distal Intergenic	MIR3193	NR_036161.1	3393
chr20	32647826	32653174	5349	Promoter (<=1kb)	C20orf203	XM_024451878.2	0
chr20	32664716	32665600	885	Intron (NM_182584.4/C20orf203, intron 1 of 5)	C20orf203	XM_047440131.1	-6957
chr20	32672831	32681821	8991	Promoter (<=1kb)	C20orf203	NM_182584.4	0
chr20	32742694	32744310	1617	Promoter (<=1kb)	COMMD7	NM_001099339.2	0
chr20	32761768	32762474	707	Promoter (<=1kb)	DNMT3B	NM_001207055.2	0
chr20	32779489	32781250	1762	Promoter (<=1kb)	DNMT3B	XM_047439959.1	0
chr20	32807612	32808124	513	3' UTR	MAPRE1	XM_011528696.3	-11653
chr20	32819783	32820540	758	Promoter (<=1kb)	MAPRE1	NM_012325.3	0
chr20	34311384	34312882	1499	Promoter (<=1kb)	AHCY	NM_001161766.2	0
chr20	34979723	34984562	4840	Promoter (<=1kb)	MYH7B	XM_047440340.1	0
chr20	35663887	35665405	1519	Promoter (<=1kb)	CPNE1	NM_001198863.2	0
chr20	35698935	35699813	879	Promoter (<=1kb)	NFS1	NM_001198989.2	0
chr20	35742096	35742679	584	Promoter (<=1kb)	RBM39	NM_001242599.2	0
chr20	36573065	36575560	2496	Promoter (<=1kb)	DLGAP4-AS1	NR_109939.1	0
chr20	36585809	36586063	255	Intron (NM_001199513.2/TGIF2, intron 2 of 2)	TGIF2-RAB5IF	NM_001199535.2	11294
chr20	36605042	36606198	1157	Promoter (<=1kb)	RAB5IF	NM_001199534.2	0
chr20	37251358	37252447	1090	Intron (NM_001184731.3_2/GHRH, intron 4 of 4)	GHRH	NM_001184731.3_2	9367
chr20	37258118	37258591	474	Intron (NM_001184731.3_2/GHRH, intron 1 of 4)	GHRH	NM_001184731.3_2	3223
chr20	37289531	37290054	524	Promoter (<=1kb)	MANBAL	NM_001387337.1_2	0
chr20	37328627	37336602	7976	Distal Intergenic	LOC105372606	XR_936699.2	7993
chr20	38599532	38602307	2776	Promoter (<=1kb)	ARHGAP40	NM_001164431.2	0
chr20	45833670	45834515	846	Promoter (<=1kb)	SNX21	XM_047440580.1	0
chr20	45856963	45858075	1113	Promoter (<=1kb)	ACOT8	NM_005469.4	0
chr20	45890216	45891556	1341	Promoter (<=1kb)	CTSA	NM_000308.4	0
chr20	45910870	45912458	1589	Promoter (<=1kb)	PLTP	NM_001242921.1	0
chr20	45934351	45939330	4980	Promoter (<=1kb)	LOC107985388	NR_171669.1	0
chr20	46008629	46014482	5854	Promoter (<=1kb)	MMP9	NM_004994.3	0
chr20	49040874	49047044	6171	Promoter (<=1kb)	CSE1L	NM_001256135.2	0
chr20	50112646	50113266	621	Promoter (<=1kb)	UBE2V1	NM_001032288.3	0
chr20	50153762	50154258	497	Promoter (<=1kb)	PEDS1-UBE2V1	NM_199203.3	-39
chr20	50171815	50172845	1031	Promoter (<=1kb)	LINC01273	NR_109943.1	0
chr20	50189896	50190962	1067	Promoter (<=1kb)	CEBPB	NM_001285878.1	0
chr20	63653215	63658920	5706	Promoter (<=1kb)	RTEL1	NM_001283010.1	0
chr20	63835155	63836827	1673	Promoter (1-2kb)	ZBTB46	XM_011528548.3	-1260
chr20	63846298	63848382	2085	Promoter (<=1kb)	C20orf181	XR_001754451.1	0
chr21	6369075	6372595	3521	Intron (XR_001755113.2/LOC102724701, intron 1 of 3)	CH507-145C22.1	XR_005647076.2	15078
chr21	8219652	8220446	795	Distal Intergenic	RNA28SN2	NR_146148.1	5764
chr21	8239052	8239429	378	Exon (XR_430342.5/CDC27P9, exon 1 of 1)	CDC27P9	XR_430342.5	3648
chr21	8434863	8435424	562	Promoter (<=1kb)	MIR10396B	NR_162111.1_2	-900
chr21	8442233	8443598	1366	Promoter (1-2kb)	RNA28SN1	NR_145822.1_2	1087
chr21	8449642	8453531	3890	Distal Intergenic	RNA28SN1	NR_145822.1_2	8496
chr21	8466452	8466948	497	Distal Intergenic	CDC27P11	CDC27P11_2	3715
chr21	9819057	9819497	441	Promoter (1-2kb)	LINC01667	NR_038377.1	1564
chr21	31558730	31560025	1296	Promoter (<=1kb)	TIAM1	NM_001353688.1	0
chr21	33491395	33491978	584	Promoter (<=1kb)	DNAJC28	NM_017833.5_2	0
chr21	42820114	42820558	445	Distal Intergenic	LINC01668	NR_135517.1	-40120
chr21	42878829	42879706	878	Promoter (<=1kb)	WDR4	NM_033661.5	0
chr21	42892796	42893677	882	Promoter (<=1kb)	NDUFV3	NM_001001503.2	0
chr21	42973521	42974726	1206	Promoter (<=1kb)	PKNOX1	NM_001286258.2	0
chr21	43767927	43768890	964	Distal Intergenic	CSTB	NM_000100.4	7418
chr22	11931198	11932464	1267	Intron (NR_110761.1/LOC102723769, intron 2 of 2)	LOC102723769	NR_110761.1	33792
chr22	17171302	17172368	1067	Distal Intergenic	HDHD5	NM_017829.6	-6015
chr22	17194204	17199700	5497	Promoter (<=1kb)	ADA2	NM_177405.3	0
chr22	17258025	17267048	9024	Promoter (<=1kb)	CECR3	NR_038398.2	0
chr22	17272609	17272840	232	Distal Intergenic	CECR3	NR_038398.2	-5876
chr22	17628513	17629186	674	Promoter (<=1kb)	ATP6V1E1	NM_001696.4	0
chr22	17638286	17639067	782	Promoter (<=1kb)	BCL2L13	NM_001363824.1	0
chr22	19122173	19122996	824	Promoter (<=1kb)	DGCR2	NM_001173533.2	0
chr22	19854700	19855677	978	Promoter (<=1kb)	GNB1L	NM_053004.3	0
chr22	19881217	19881883	667	Intron (NM_001352301.2/TXNRD2, intron 12 of 17)	RPL8P5	RPL8P5	-5406
chr22	23750736	23751692	957	Promoter (<=1kb)	ZNF70	NM_021916.4	0
chr22	23838795	23839628	834	Promoter (<=1kb)	DERL3	NM_001002862.3_2	0
chr22	23846578	23849839	3262	Distal Intergenic	SLC2A11	NR_104248.2_2	-7095
chr22	23856889	23858428	1540	Promoter (<=1kb)	SLC2A11	NR_104248.2_2	0
chr22	23883748	23895787	12040	Promoter (<=1kb)	MIF	NM_002415.2_2	0
chr22	23913686	23914233	548	Distal Intergenic	LOC100129358	LOC100129358_2	-12490
chr22	26512166	26512787	622	Promoter (<=1kb)	TFIP11	NM_001008697.3	0
chr22	26642970	26648448	5479	Promoter (<=1kb)	ISCA2P1	ISCA2P1	0
chr22	26657172	26659242	2071	Promoter (<=1kb)	MIAT	NR_003491.3	0
chr22	26672171	26673464	1294	Promoter (<=1kb)	MIATNB	NR_110543.1	0
chr22	29267835	29268610	776	Promoter (<=1kb)	EWSR1	XM_047441202.1	0
chr22	31496216	31497057	842	Promoter (<=1kb)	SFI1	NM_001007467.3	0
chr22	35350640	35352800	2161	Distal Intergenic	MIR6069	NR_106717.1	-13841
chr22	35371751	35381369	9619	Promoter (<=1kb)	HMOX1	NM_002133.3	0
chr22	35399862	35400511	650	Promoter (<=1kb)	MCM5	NM_006739.4	0
chr22	35426037	35426850	814	Intron (XM_006724242.5/MCM5, intron 16 of 17)	MCM5	XM_047441366.1	25897
chr22	36387921	36388591	671	Promoter (<=1kb)	MYH9	NM_002473.6	0
chr22	36409915	36410628	714	Exon (XR_938223.3/MYH9-DT, exon 3 of 3)	RPS15AP38	RPS15AP38	11100
chr22	36426449	36426919	471	Distal Intergenic	RPS15AP38	RPS15AP38	-4721
chr22	36454855	36455679	825	Promoter (<=1kb)	LOC124905111	XR_007068089.1	-198
chr22	36481370	36482153	784	Promoter (<=1kb)	TXN2	NM_012473.4	0
chr22	37545525	37546702	1178	Distal Intergenic	CDC42EP1	NM_152243.3	-13778
chr22	37601814	37602222	409	Distal Intergenic	GGA1	XM_047441327.1	-6612
chr22	37608453	37609233	781	Promoter (<=1kb)	GGA1	XM_047441327.1	0
chr22	37675094	37677390	2297	Promoter (<=1kb)	LGALS1	NM_002305.4	0
chr22	37686312	37686748	437	Promoter (<=1kb)	NOL12	NM_024313.3	0
chr22	37696536	37697421	886	Promoter (<=1kb)	TRIOBP	NM_001039141.3	0
chr22	37802175	37808195	6021	Promoter (<=1kb)	GCAT	NM_014291.4	0
chr22	37817641	37819145	1505	Distal Intergenic	GALR3	NM_003614.2	-4237
chr22	37843773	37849692	5920	Promoter (<=1kb)	ANKRD54	NM_001363839.1	0
chr22	38283543	38283984	442	Distal Intergenic	TMEM184B	XM_017028759.2	-10533
chr22	38325722	38326413	692	Intron (NM_001289912.2/TPTEP2-CSNK1E, intron 5 of 14)	CSNK1E	NM_001894.5	-7638
chr22	38335995	38336618	624	5' UTR	CSNK1E	NM_001894.5	-17911
chr22	38422729	38423496	768	Promoter (<=1kb)	LOC105373030	XR_007068095.1	177
chr22	38485974	38487610	1637	Exon (NM_001098504.2/DDX17, exon 13 of 13)	KDELR3	NM_006855.4	17878
chr22	38512860	38513304	445	Intron (XM_011529834.3/DMC1, intron 13 of 13)	DDX17	NM_006386.5	-6549
chr22	38569715	38571038	1324	Promoter (<=1kb)	DMC1	XM_011529834.3	0
chr22	39169927	39180136	10210	Distal Intergenic	FUNDC2P4	FUNDC2P4	14420
chr22	39214299	39216234	1936	Distal Intergenic	PDGFB	NM_033016.3	24675
chr22	39230093	39230948	856	Exon (NM_033016.3/PDGFB, exon 5 of 7)	PDGFB	NM_033016.3	9961
chr22	39290660	39292915	2256	Promoter (<=1kb)	LOC124905119	XR_007068104.1	0
chr22	39309241	39312235	2995	Promoter (1-2kb)	SNORD83B	NR_000028.1	1676
chr22	39456459	39456907	449	Promoter (<=1kb)	MGAT3	NM_002409.5	-105
chr22	39501941	39502729	789	Promoter (<=1kb)	LOC105373035	XR_938263.4	0
chr22	40346081	40346985	905	Promoter (<=1kb)	ADSL	XM_011529977.4	0
chr22	40370149	40371012	864	Promoter (<=1kb)	SGSM3	NM_001301849.2	0
chr22	40636002	40637340	1339	Promoter (<=1kb)	MRTFA	NM_001282661.3	0
chr22	40651814	40652480	667	Promoter (<=1kb)	LOC124905122	XR_007068108.1	0
chr22	40679163	40690812	11650	Promoter (<=1kb)	LOC124905123	XR_007068110.1	0
chr22	40714288	40714698	411	Distal Intergenic	LOC124905123	XR_007068109.1	-29358
chr22	41196957	41197898	942	Promoter (<=1kb)	EP300-AS1	NR_110514.1	0
chr22	41237310	41238802	1493	Promoter (2-3kb)	CHADL	NM_138481.2	2129
chr22	41245739	41246615	877	3' UTR	CHADL	NM_138481.2	-4808
chr22	41285741	41286477	737	Promoter (<=1kb)	RANGAP1	NM_001278651.2	0
chr22	41381053	41387828	6776	Promoter (<=1kb)	LOC105373042	XR_938271.3	0
chr22	41396264	41404275	8012	3' UTR	TEF	NM_003216.4	14322
chr22	41413534	41418517	4984	Distal Intergenic	TOB2	XM_006724105.4	26755
chr22	41429322	41438584	9263	5' UTR	TOB2	XM_006724105.4	6688
chr22	41444167	41448631	4465	Promoter (<=1kb)	LOC105373043	XR_938274.2	0
chr22	41468423	41469521	1099	Promoter (<=1kb)	ACO2	NM_001098.3	0
chr22	41482007	41482430	424	Intron (NM_001098.3/ACO2, intron 1 of 17)	ACO2	NM_001098.3	12890
chr22	41512538	41513274	737	Intron (NM_001098.3/ACO2, intron 4 of 17)	POLR3H	XM_011529993.2	27513
chr22	41544053	41544727	675	Promoter (<=1kb)	POLR3H	NM_001018050.4	0
chr22	41560317	41561804	1488	Promoter (<=1kb)	CSDC2	NM_014460.4	0
chr22	41589260	41590388	1129	Promoter (<=1kb)	PMM1	NM_002676.3	0
chr22	41596870	41597733	864	Distal Intergenic	PMM1	XM_047441411.1	-7030
chr22	41919677	41920470	794	Promoter (1-2kb)	LOC124905125	XR_007068113.1	-1015
chr22	41928289	41929190	902	Promoter (1-2kb)	TNFRSF13C	NM_052945.4	-1483
chr22	42614618	42615651	1034	Promoter (<=1kb)	LOC124905127	XR_007068118.1	0
chr22	44737747	44743514	5768	Intron (NM_181334.6/PRR5-ARHGAP8, intron 4 of 14)	ARHGAP8	NM_001017526.2	-9061
chr22	45014236	45015006	771	Distal Intergenic	PHF21B	NM_138415.5	-4231
chr22	50498338	50498811	474	Distal Intergenic	LMF2	XM_047441593.1	6964
chr3	9749499	9750405	907	Promoter (<=1kb)	OGG1	XM_047448203.1	0
chr3	9769511	9770321	811	Promoter (<=1kb)	CAMK1	NM_003656.5	0
chr3	9792277	9793546	1270	Promoter (<=1kb)	ARPC4	NM_001024959.3	0
chr3	9986499	9987175	677	Promoter (<=1kb)	EMC3	NM_001394674.1	0
chr3	10008692	10011546	2855	Promoter (<=1kb)	EMC3	NM_018447.4	0
chr3	10115412	10116152	741	Promoter (<=1kb)	BRK1	NM_018462.5	0
chr3	32780583	32781726	1144	Distal Intergenic	RPL23AP43	RPL23AP43_2	-3908
chr3	32939601	32940210	610	Distal Intergenic	CCR4	XM_017005687.2	-11434
chr3	37990415	37999431	9017	Promoter (<=1kb)	VILL	NM_001385038.1	0
chr3	38024211	38029958	5748	Promoter (<=1kb)	PLCD1	NM_001130964.2	0
chr3	42581602	42582511	910	Promoter (<=1kb)	SEC22C	NM_001201584.2	0
chr3	45688312	45689653	1342	Promoter (<=1kb)	LIMD1-AS1	NR_033947.1	0
chr3	46565699	46566541	843	Promoter (<=1kb)	LRRC2	NM_024512.5	0
chr3	46976320	46979964	3645	Promoter (<=1kb)	CCDC12	NR_102269.2	0
chr3	46987510	46988178	669	Promoter (<=1kb)	NBEAL2	NM_001365116.2	0
chr3	47009117	47010612	1496	Promoter (<=1kb)	NRADDP	NR_024046.1	-930
chr3	47370918	47371868	951	Distal Intergenic	PTPN23	NM_001304482.2	-9153
chr3	47472707	47476302	3596	Promoter (<=1kb)	LOC105377073	XR_940821.3	0
chr3	47512730	47513869	1140	Promoter (<=1kb)	ELP6	NM_001363957.1	0
chr3	47521023	47522890	1868	Distal Intergenic	ELP6	XM_011533851.4	-7311
chr3	47781410	47782455	1046	Promoter (<=1kb)	SMARCC1	NM_003074.4	0
chr3	47802472	47803784	1313	Promoter (<=1kb)	DHX30	NR_075079.3	0
chr3	48087477	48089431	1955	Promoter (<=1kb)	MAP4	NM_001134364.2	0
chr3	48125235	48130766	5532	Distal Intergenic	RPL17P16	RPL17P16	-3999
chr3	48151437	48152401	965	Distal Intergenic	SNRPFP4	SNRPFP4	-8776
chr3	48158022	48160304	2283	Promoter (<=1kb)	SNRPFP4	SNRPFP4	-873
chr3	48188182	48189002	821	Promoter (<=1kb)	CDC25A	NM_001789.3	0
chr3	48429702	48430633	932	Promoter (<=1kb)	PLXNB1	XM_011533837.2	0
chr3	48439878	48440516	639	Promoter (<=1kb)	CCDC51	NM_001256964.2	0
chr3	48446410	48447062	653	Promoter (<=1kb)	ATRIP	NM_001271022.2	0
chr3	48472807	48473570	764	Promoter (<=1kb)	SHISA5	NM_001272082.4	0
chr3	48500711	48508037	7327	Promoter (<=1kb)	SHISA5	NM_001272065.3	0
chr3	48556797	48561443	4647	Promoter (<=1kb)	PFKFB4	NM_001317134.2	0
chr3	48609173	48609986	814	Promoter (<=1kb)	UQCRC1	NM_003365.3	0
chr3	48635174	48636184	1011	Promoter (<=1kb)	SLC26A6	NM_001281732.2	0
chr3	48656293	48656967	675	Exon (NM_001407.3/CELSR3, exon 2 of 35)	CELSR3	NM_001407.3	5919
chr3	48663534	48664265	732	Promoter (<=1kb)	LINC02585	NR_111921.1	0
chr3	49007321	49008284	964	Promoter (<=1kb)	WDR6	XM_047447371.1	0
chr3	49339641	49340734	1094	Promoter (<=1kb)	USP4	NM_003363.4	0
chr3	49358006	49359057	1052	Promoter (<=1kb)	GPX1	NM_000581.4	0
chr3	49455070	49461861	6792	Distal Intergenic	RNA5SP130	RNA5SP130	5367
chr3	49469258	49470847	1590	Promoter (<=1kb)	DAG1	NM_001165928.4	0
chr3	49539519	49540793	1275	Distal Intergenic	BSN-DT	NR_038866.1	13573
chr3	49686396	49687210	815	Promoter (2-3kb)	MST1	NM_001393581.1	2264
chr3	49802540	49806146	3607	Promoter (<=1kb)	CDHR4	XM_011533701.3	0
chr3	49856245	49856987	743	Promoter (<=1kb)	TRAIP	NM_005879.3	0
chr3	49898984	49904274	5291	Promoter (<=1kb)	MST1R	NM_001244937.3	0
chr3	49910193	49911008	816	Exon (XM_011534160.2/MON1A, exon 4 of 6)	MST1R	XM_047448180.1	-6320
chr3	49929337	49930172	836	Promoter (<=1kb)	MON1A	XM_006713345.5	0
chr3	49939662	49940649	988	Promoter (<=1kb)	RBM6	XM_047447136.1	0
chr3	50088782	50089735	954	Promoter (<=1kb)	RBM5	XM_047447140.1	0
chr3	50105997	50112558	6562	Exon (XM_047447140.1/RBM5, exon 11 of 17)	RBM5	XM_047447139.1	2849
chr3	50145195	50154765	9571	Promoter (<=1kb)	LOC124909484	XM_047449434.1	0
chr3	50210747	50212914	2168	Intron (XR_001739987.3/SLC38A3, intron 1 of 12)	SLC38A3	XM_006712954.4	5476
chr3	50220284	50228139	7856	Promoter (<=1kb)	GNAI2	NM_001282619.2	0
chr3	50235832	50246838	11007	Promoter (<=1kb)	GNAI2	NM_001282618.2	0
chr3	50260359	50265223	4865	Promoter (2-3kb)	SEMA3B-AS1	NR_110702.1	2148
chr3	50292385	50292940	556	Promoter (<=1kb)	IFRD2	NM_006764.5	0
chr3	50299017	50303768	4752	Promoter (<=1kb)	HYAL1	NM_033159.4	0
chr3	50321188	50322752	1565	Promoter (<=1kb)	HYAL2	XM_005265525.3	0
chr3	50337007	50351295	14289	Promoter (<=1kb)	CYB561D2	NM_001291284.2	0
chr3	50359259	50365555	6297	Promoter (<=1kb)	CYB561D2	NR_111913.2	0
chr3	50503731	50504364	634	Promoter (<=1kb)	CACNA2D2	NM_001291101.1	0
chr3	50515747	50516604	858	Distal Intergenic	CACNA2D2	NM_001291101.1	-11503
chr3	50648374	50652963	4590	3' UTR	LINC02019	XR_001740695.3	-16476
chr3	52197545	52198534	990	Promoter (<=1kb)	ALAS1	XM_011533477.3	0
chr3	52245906	52246810	905	Promoter (<=1kb)	PPM1M	NM_001122870.3	0
chr3	52278355	52279034	680	Promoter (<=1kb)	WDR82	NM_025222.4	0
chr3	53236148	53236769	622	Intron (NM_001064.4/TKT, intron 4 of 13)	TKT	NM_001064.4	19253
chr3	53270023	53273622	3600	Promoter (<=1kb)	LOC107986087	XR_001740702.3	49
chr3	53347129	53347965	837	Promoter (<=1kb)	DCP1A	NM_001290204.2	0
chr3	57130546	57131191	646	Intron (XM_011533849.2/IL17RD, intron 1 of 12)	RPL19P2	RPL19P2	-2912
chr3	57179822	57180182	361	Distal Intergenic	IL17RD	NM_001318864.2	-9505
chr3	57969766	57970263	498	Intron (XR_940874.3/LOC105377104, intron 2 of 3)	LOC124909385	XR_007095928.1	4769
chr3	58008018	58009415	1398	Promoter (<=1kb)	FLNB	NM_001164317.2	0
chr3	58019922	58022044	2123	Intron (NM_001164317.2/FLNB, intron 1 of 46)	FLNB	NM_001457.4	11500
chr3	112333096	112333368	273	Promoter (<=1kb)	CD200	NM_001365851.2	0
chr3	124887191	124887878	688	Promoter (<=1kb)	ITGB5	NM_002213.5	0
chr3	125211672	125213320	1649	Promoter (<=1kb)	SLC12A8	NM_024628.6	0
chr3	125219372	125219723	352	Distal Intergenic	SLC12A8	NM_024628.6	-6624
chr3	129249281	129249879	599	Promoter (<=1kb)	COPG1	NM_016128.4	0
chr3	129278515	129279777	1263	Promoter (<=1kb)	HMCES	NM_001370345.1	0
chr3	129305630	129306040	411	3' UTR	H1-10-AS1	NR_026991.1	-10231
chr3	129626495	129633274	6780	Distal Intergenic	LOC124909431	XR_007096079.1	-10694
chr3	155270751	155271358	608	Distal Intergenic	STRIT1	NM_001352129.2	22325
chr3	155309623	155310044	422	Promoter (<=1kb)	PABPC1P10	PABPC1P10	0
chr3	155356376	155357050	675	Distal Intergenic	LOC105374172	XR_924604.2	40905
chr3	184314440	184314891	452	Promoter (<=1kb)	EIF4G1	NM_001194946.2	0
chr3	190120256	190121092	837	Promoter (<=1kb)	P3H2	NM_018192.4	0
chr3	190176877	190177581	705	Distal Intergenic	NMNAT1P3	NMNAT1P3	10169
chr4	705328	705778	451	Promoter (<=1kb)	PCGF3	NM_001317836.3	-54
chr4	781645	782491	847	Promoter (<=1kb)	LOC124900163	XM_047416472.1	0
chr4	1745946	1748781	2836	Distal Intergenic	LOC112268460	XR_002959774.2	-5120
chr4	1792560	1793286	727	Promoter (<=1kb)	FGFR3	NM_000142.5	-7
chr4	1809805	1810548	744	Distal Intergenic	FGFR3	XM_047449824.1	16022
chr4	1856081	1857217	1137	Promoter (<=1kb)	LETM1	NM_012318.3	0
chr4	1870172	1870942	771	Promoter (<=1kb)	NSD2	XM_005248005.4	-451
chr4	2535438	2536550	1113	Promoter (<=1kb)	FAM193A	XM_047416341.1	0
chr4	2731904	2733895	1992	3' UTR	TNIP2	NM_001161527.2	22441
chr4	2756078	2769211	13134	Promoter (<=1kb)	LOC102723763	XR_007057993.1	0
chr4	2801055	2801549	495	Intron (NM_001122681.2/SH3BP2, intron 1 of 12)	SH3BP2	NM_001122681.2	7970
chr4	40335027	40335593	567	Promoter (<=1kb)	CHRNA9	NM_017581.4	0
chr4	40629590	40630801	1212	Promoter (<=1kb)	RBM47	NM_001098634.2	0
chr4	49512702	49514643	1942	Promoter (1-2kb)	LOC107986214	LOC107986214	-1403
chr4	49577322	49578209	888	Distal Intergenic	SNX18P25	SNX18P25	-10565
chr4	68376237	68376527	291	Promoter (<=1kb)	MT2P1	MT2P1_2	0
chr4	86934724	86936198	1475	Promoter (<=1kb)	AFF1	XM_005263013.5	0
chr4	87965590	87966726	1137	Intron (XR_007058172.1/LOC124900730, intron 1 of 1)	LOC124900730	XR_007058172.1	7043
chr4	88007015	88007742	728	Promoter (<=1kb)	PKD2	NM_000297.4	0
chr4	92303769	92306173	2405	Promoter (<=1kb)	GRID2	XM_017008122.3	0
chr4	112636927	112637538	612	Promoter (<=1kb)	LARP7	NM_001267039.4	0
chr4	112705112	112706678	1567	Promoter (<=1kb)	ANK2	NM_001354269.3	0
chr4	118835766	118836236	471	Promoter (<=1kb)	SEC24D	NM_001318066.2	0
chr4	121711636	121712066	431	Distal Intergenic	ANXA5	XM_017008141.3	-14656
chr4	122775996	122776335	340	Distal Intergenic	LOC727709	LOC727709	36623
chr4	122899622	122900140	519	Intron (NM_007083.5/NUDT6, intron 3 of 4)	LOC124900773	XR_007058262.1	-14342
chr4	128600960	128601677	718	Distal Intergenic	LOC124900778	XR_007058268.1	-30417
chr4	128802921	128803564	644	Distal Intergenic	JADE1	NM_024900.5	-6136
chr4	152935729	152937042	1314	Promoter (<=1kb)	FHDC1	XM_011532389.2	0
chr4	153248902	153249661	760	Promoter (<=1kb)	LOC105377496	XR_939360.4	-363
chr4	170089300	170091726	2427	Promoter (<=1kb)	AADAT	NM_016228.4	0
chr4	185838067	185838607	541	Intron (NM_001394266.1/SORBS2, intron 1 of 20)	SORBS2	NM_003603.7	-25873
chr4	185867701	185867939	239	Intron (NM_001394266.1/SORBS2, intron 1 of 20)	LOC101928929	XR_939584.3	-35012
chr5	55534300	55535462	1163	Promoter (<=1kb)	PLPP1	NM_003711.4	0
chr5	55613179	55613788	610	Distal Intergenic	LOC124900980	XR_007058776.1	-8117
chr5	55625388	55625745	358	Distal Intergenic	LOC124900980	XR_007058776.1	-20326
chr5	74865804	74867065	1262	Promoter (<=1kb)	FAM169A	XM_047417084.1	0
chr5	80097203	80098055	853	Distal Intergenic	THBS4-AS1	NR_109930.1	-13538
chr5	80255410	80256483	1074	Promoter (<=1kb)	SERINC5	NM_001174071.3	0
chr5	90529169	90530194	1026	Promoter (<=1kb)	LYSMD3	NM_001286812.1	0
chr5	90535726	90536130	405	Distal Intergenic	LYSMD3	XM_047416694.1	-6142
chr5	90558405	90559120	716	Promoter (<=1kb)	ADGRV1	XM_017009974.3	0
chr5	116778030	116778453	424	Intron (XR_948689.3/LOC105379133, intron 1 of 3)	LOC105379133	XR_948689.3	13596
chr5	116864144	116864391	248	Distal Intergenic	LOC105379136	XR_948692.2	-34812
chr5	134411519	134412422	904	Promoter (<=1kb)	CDKN2AIPNL	NM_080656.3	0
chr5	134458925	134467188	8264	Distal Intergenic	LINC02999	NR_105044.1	-23878
chr5	134503256	134512827	9572	Promoter (<=1kb)	LINC01843	NR_105045.1	0
chr5	134526798	134528101	1304	Promoter (<=1kb)	JADE2	XM_047417039.1	166
chr5	134534508	134542014	7507	Promoter (<=1kb)	JADE2	XM_024446007.2	0
chr5	134586011	134592489	6479	Distal Intergenic	LOC124901191	XR_007059143.1	-7821
chr5	134632370	134633051	682	Promoter (<=1kb)	SAR1B	NM_001033503.3	0
chr5	134648449	134649374	926	Promoter (<=1kb)	SEC24A	NM_001252231.2	0
chr5	134738095	134738800	706	Promoter (<=1kb)	CAMLG	NM_001745.4	0
chr5	134758349	134759238	890	Promoter (<=1kb)	DDX46	XM_011543758.3	0
chr5	134874071	134874653	583	Promoter (<=1kb)	TXNDC15	NM_024715.4	0
chr5	138439509	138440451	943	Promoter (<=1kb)	REEP2	NR_073449.2	452
chr5	138458735	138465645	6911	Promoter (<=1kb)	EGR1	NM_001964.3	0
chr5	138491776	138494052	2277	Promoter (<=1kb)	LOC124901078	XR_007058953.1	0
chr5	138500875	138504506	3632	Distal Intergenic	LOC124901078	XR_007058953.1	8547
chr5	138542935	138543936	1002	Promoter (<=1kb)	ETF1	XM_047416930.1	0
chr5	139341539	139342447	909	Promoter (<=1kb)	PAIP2	NM_016480.5	0
chr5	139392116	139393148	1033	Promoter (1-2kb)	PROB1	NM_001161546.2	1956
chr5	139403606	139404409	804	Promoter (<=1kb)	SPATA24	XM_005271916.5	0
chr5	139438926	139439849	924	Promoter (<=1kb)	DNAJC18	NM_152686.4_2	0
chr5	139454491	139463095	8605	Promoter (<=1kb)	ECSCR	NM_001077693.4_2	0
chr5	139481150	139486764	5615	Promoter (<=1kb)	LOC101059986	LOC101059986_2	0
chr5	139513467	139518434	4968	Distal Intergenic	UBE2D2	XM_047417691.1	-7806
chr5	139523584	139526712	3129	Promoter (<=1kb)	UBE2D2	XM_047417691.1	0
chr5	139560754	139561514	761	Promoter (<=1kb)	UBE2D2	NM_003339.3	0
chr5	139709220	139710258	1039	Promoter (<=1kb)	LOC124901085	XR_007058963.1	0
chr5	139733810	139739339	5530	Distal Intergenic	PSD2	XM_017009976.2	-3136
chr5	139745427	139747046	1620	Promoter (<=1kb)	PSD2-AS1	NR_105052.2	0
chr5	139765578	139766196	619	Intron (XM_017009976.2/PSD2, intron 2 of 15)	PSD2-AS1	NR_105053.2	-19355
chr5	139774787	139775609	823	Intron (XM_017009976.2/PSD2, intron 2 of 15)	PSD2	NM_032289.4	-20199
chr5	141680906	141682460	1555	Promoter (<=1kb)	ARAP3	NM_022481.6	0
chr5	141692190	141693636	1447	Distal Intergenic	ARAP3	XM_047417514.1	-9960
chr5	141701474	141702967	1494	Distal Intergenic	LOC124901093	XR_007058974.1	-2834
chr5	141795364	141795911	548	Distal Intergenic	LOC124901094	XR_007058975.1	-20143
chr5	141838306	141838750	445	Distal Intergenic	LOC107986454	XR_001742906.2	-8225
chr5	141849132	141850176	1045	Distal Intergenic	PCDH1	NM_001278615.1	16026
chr5	141878608	141879361	754	Promoter (<=1kb)	PCDH1	NM_002587.5	-198
chr5	141923364	141924162	799	Promoter (<=1kb)	DELE1	XM_011537716.4	0
chr5	141945488	141945930	443	Exon (NM_016580.4/PCDH12, exon 4 of 4)	RNF14	XM_047417908.1	-3407
chr5	141968789	141969559	771	Promoter (<=1kb)	RNF14	NM_004290.5	0
chr5	142235171	142236323	1153	Distal Intergenic	LOC107986455	XR_001742907.3	-42110
chr5	142279939	142280634	696	Distal Intergenic	SPRY4-IT1	NR_131221.1	37688
chr5	142325342	142326707	1366	Promoter (<=1kb)	SPRY4-AS1	NR_120664.1	49
chr5	142356594	142357428	835	Intron (NR_120664.1/SPRY4-AS1, intron 3 of 3)	SPRY4-AS1	NR_120664.1	31301
chr5	146182410	146183267	858	Promoter (<=1kb)	LARS1	NM_001317964.2	0
chr5	146203279	146203989	711	Promoter (<=1kb)	RBM27	XR_944325.3	0
chr5	147509020	147510303	1284	Promoter (<=1kb)	DPYSL3	NM_001197294.2	0
chr5	149442611	149443208	598	Distal Intergenic	MIR145	NR_029686.1	11965
[truncated: 405 more rows]

## Sheet: ERFS sites in TJ-1#
Early replication fragile sites in TJ-1# cells
chr	start	end
chr1	1324822	1325213
chr1	1371850	1375810
chr1	1399487	1399791
chr1	1479378	1480076
chr1	1494582	1495081
chr1	1504770	1505401
chr1	1919094	1919866
chr1	2195030	2205684
chr1	6171312	6172136
chr1	6520031	6520433
chr1	8811352	8811801
chr1	8848748	8849502
chr1	9835458	9836472
chr1	9859169	9859681
chr1	9867543	9868118
chr1	9910064	9910981
chr1	9942521	9943511
chr1	9950367	9950836
chr1	10430158	10431026
chr1	11011937	11013075
chr1	11045205	11045767
chr1	11053709	11054022
chr1	11736076	11736622
chr1	11749054	11749613
chr1	11908443	11909073
chr1	11934588	11934909
chr1	11944433	11945015
chr1	11979848	11980696
chr1	12019256	12020023
chr1	12046871	12047125
chr1	15799959	15803854
chr1	15834543	15836282
chr1	16167597	16167960
chr1	16181706	16182150
chr1	16206368	16207041
chr1	16216047	16217856
chr1	16904803	16905242
chr1	16913600	16914518
chr1	16921405	16927859
chr1	16938525	16939982
chr1	16945845	16946814
chr1	16960761	16961162
chr1	16971677	16972067
chr1	17011789	17012148
chr1	17540469	17541072
chr1	21956667	21957285
chr1	23598444	23599016
chr1	24724665	24725676
chr1	24744919	24745587
chr1	26336247	26337058
chr1	26409498	26411004
chr1	26864793	26865400
chr1	26959775	26960877
chr1	26997621	26999711
chr1	27012701	27013326
chr1	27031389	27031795
chr1	27058922	27059248
chr1	27070114	27071097
chr1	27343056	27343523
chr1	27349601	27351735
chr1	27383101	27383453
chr1	27391537	27392197
chr1	27489746	27490632
chr1	27527304	27528015
chr1	27557135	27558093
chr1	28246972	28248603
chr1	28296729	28297239
chr1	28517893	28518578
chr1	28552611	28553561
chr1	28642626	28643461
chr1	28648921	28649208
chr1	28669263	28669612
chr1	28736366	28737156
chr1	29121078	29121642
chr1	30824173	30824909
chr1	32072748	32073538
chr1	32108130	32108632
chr1	32179390	32180163
chr1	32205225	32205902
chr1	32221977	32222844
chr1	32239551	32241564
chr1	32248332	32248760
chr1	32291926	32292260
chr1	32712156	32717176
chr1	32724849	32725305
chr1	32736997	32737357
chr1	32753762	32754886
chr1	32760103	32766009
chr1	32772731	32773621
chr1	32817179	32818346
chr1	32878454	32878838
chr1	36096830	36100295
chr1	36149039	36161371
chr1	36305893	36307364
chr1	36320941	36322015
chr1	36385620	36387078
chr1	36400768	36401929
chr1	37931434	37932054
chr1	37995871	37996366
chr1	38990735	38991499
chr1	39016670	39017126
chr1	43946267	43947172
chr1	44739679	44740030
chr1	44784568	44786612
chr1	44793412	44794001
chr1	44799771	44800271
chr1	44807413	44807831
chr1	44813064	44813656
chr1	44820276	44820762
chr1	45508500	45509013
chr1	45521811	45522262
chr1	45550765	45551239
chr1	45583394	45583965
chr1	46340338	46341002
chr1	46348011	46348507
chr1	46393390	46394593
chr1	51990508	51990996
chr1	52032590	52033771
chr1	54498636	54500257
chr1	62194490	62195223
chr1	63728706	63729152
chr1	63746160	63746728
chr1	63773791	63774216
chr1	112715399	112716688
chr1	112722401	112723214
chr1	112743879	112744500
chr1	112758207	112758775
chr1	112793731	112794423
chr1	112804049	112809723
chr1	112854542	112854832
chr1	113042022	113043171
chr1	113072665	113073701
chr1	113978987	113979631
chr1	143246813	143247299
chr1	143253987	143254374
chr1	150259932	150260285
chr1	150268564	150269365
chr1	150281475	150282798
chr1	150363748	150364204
chr1	150387649	150388320
chr1	150472479	150473148
chr1	150487206	150487723
chr1	150506314	150506668
chr1	150515330	150516331
chr1	150532321	150538174
chr1	150561054	150561564
chr1	150567941	150568402
chr1	150579308	150579954
chr1	150604583	150605031
chr1	150629138	150629810
chr1	150635050	150635451
chr1	150979326	150982176
chr1	151006549	151008785
chr1	151047842	151048823
chr1	151059194	151059753
chr1	151070897	151071433
chr1	151146644	151147143
chr1	151155888	151166565
chr1	151189749	151190348
chr1	151254667	151255020
chr1	151281488	151283347
chr1	151327104	151327769
chr1	153627081	153627956
chr1	153633657	153634455
chr1	153658635	153659182
chr1	153670916	153671742
chr1	153727737	153728483
chr1	153775801	153776438
chr1	153783430	153783795
chr1	153922716	153923528
chr1	153957990	153967861
chr1	153986014	153986969
chr1	154182399	154183591
chr1	154220140	154220752
chr1	155050655	155051609
chr1	155084881	155085471
chr1	155091181	155094536
chr1	155135336	155140553
chr1	155166385	155174212
chr1	155193383	155194746
chr1	155207411	155209462
chr1	155227582	155228010
chr1	155244562	155245173
chr1	155261713	155262582
chr1	155308603	155309471
chr1	155323912	155325612
chr1	155910843	155911534
chr1	155978587	155989787
chr1	156020378	156020997
chr1	156053217	156055293
chr1	156061137	156066505
chr1	156080852	156083384
chr1	156106117	156106637
chr1	156114265	156114688
chr1	156130054	156130733
chr1	156141163	156150364
chr1	156181681	156182079
chr1	156193889	156194346
chr1	156212930	156213548
chr1	156282590	156282945
chr1	156291481	156292075
chr1	156338101	156338856
chr1	156356946	156357513
chr1	156382707	156383380
chr1	156401900	156402172
chr1	156419820	156421765
chr1	156456517	156457746
chr1	156619382	156624851
chr1	156673551	156673854
chr1	156682046	156682326
chr1	156689214	156693475
chr1	156728087	156729118
chr1	156740669	156741452
chr1	156767217	156767827
chr1	157137706	157138881
chr1	157155943	157156443
chr1	157163459	157164143
chr1	160069965	160070779
chr1	160100890	160101383
chr1	160169249	160170022
chr1	160261875	160262616
chr1	160291431	160291799
chr1	160342948	160343594
chr1	160375531	160376618
chr1	162021775	162024349
chr1	162069414	162070825
chr1	162091784	162092368
chr1	180234583	180234894
chr1	200409821	200410347
chr1	204350968	204351725
chr1	204359270	204367222
chr1	204494275	204494856
chr1	204515871	204516683
chr1	205210858	205211863
chr1	205227540	205228133
chr1	205273395	205274344
chr1	205284502	205285286
chr1	205301161	205301915
chr1	205313799	205314466
chr1	205325075	205325668
chr1	205449619	205450265
chr1	205477324	205477944
chr1	205528835	205529370
chr1	205648510	205648844
chr1	205679349	205680366
chr1	212857717	212858969
chr1	212879833	212880450
chr1	212915076	212917154
chr1	212928612	212929158
chr1	224183014	224183984
chr1	224203316	224203812
chr1	224329948	224330374
chr1	224356833	224357326
chr1	225898665	225899791
chr1	225923998	225924460
chr1	226083139	226084055
chr1	244788927	244789374
chr10	13299387	13302488
chr10	21315545	21316323
chr10	21327488	21327812
chr10	21473316	21473890
chr10	21525551	21526485
chr10	21533750	21534702
chr10	63629443	63630321
chr10	68471704	68472163
chr10	68527193	68527822
chr10	68560302	68560774
chr10	68721028	68721530
chr10	70493821	70494173
chr10	72215737	72216349
chr10	72260489	72260969
chr10	72273135	72274321
chr10	72297755	72298417
chr10	73625332	73626117
chr10	73641397	73648431
chr10	73663590	73664997
chr10	73874373	73875087
chr10	73906518	73911343
chr10	73965916	73967356
chr10	73997561	73998166
chr10	77948902	77949596
chr10	86756032	86756977
chr10	86966768	86972007
chr10	91887202	91887562
chr10	91908660	91909498
chr10	91923506	91924259
chr10	93280363	93280991
chr10	97318948	97319551
chr10	97355547	97356370
chr10	97400988	97401529
chr10	97407280	97407697
chr10	102055535	102056285
chr10	102432091	102432715
chr10	102449529	102451026
chr10	102461369	102461697
chr10	102628027	102628277
chr10	102669725	102669980
chr10	102678866	102679312
chr10	103192826	103194015
chr10	112898478	112899167
chr11	320488	320907
chr11	356610	356966
chr11	364523	368826
chr11	560323	560782
chr11	576073	576540
chr11	615733	615981
chr11	625364	625735
chr11	695078	696052
chr11	705361	705860
chr11	727946	728454
chr11	746854	747296
chr11	762861	763182
chr11	843974	844338
chr11	870280	870797
chr11	910388	911339
chr11	9460424	9461399
chr11	9573138	9573895
chr11	9606993	9607737
chr11	9613355	9614539
chr11	9765485	9766230
chr11	10289352	10294370
chr11	14381045	14381379
chr11	27472504	27472901
chr11	46278325	46278897
chr11	46296902	46297248
chr11	46339037	46339530
chr11	46352153	46352576
chr11	46389327	46390523
chr11	47161240	47161739
chr11	47176992	47178009
chr11	47184998	47185932
chr11	47214427	47215271
chr11	47578489	47579339
chr11	47767110	47767555
chr11	57499716	57500048
chr11	57514244	57514689
chr11	57562353	57562767
chr11	57567881	57568620
chr11	57597535	57598382
chr11	57637605	57639897
chr11	57666904	57668414
chr11	57711650	57712814
chr11	61477627	61482895
chr11	61508301	61508633
chr11	61717974	61718621
chr11	61792540	61793157
chr11	62573670	62574565
chr11	62591492	62592312
chr11	62601527	62602369
chr11	62612611	62613470
chr11	62621713	62622624
chr11	62646237	62646950
chr11	62653005	62653583
chr11	62664886	62665239
chr11	62706103	62709524
chr11	62753851	62754516
chr11	62761471	62761934
chr11	62769630	62771768
chr11	62786387	62787776
chr11	62805173	62805814
chr11	62831267	62832375
chr11	62880605	62881574
chr11	62908625	62909865
chr11	63490070	63491111
chr11	63838716	63839356
chr11	63882764	63883120
chr11	63888463	63888853
chr11	63909791	63910378
chr11	63917854	63919454
chr11	63938174	63939167
chr11	63974352	63975022
chr11	63985974	63987024
chr11	63998795	64000555
chr11	64053650	64053954
chr11	64185502	64186147
chr11	64225542	64226206
chr11	64240527	64242226
chr11	64269508	64271724
chr11	64284320	64284886
chr11	64304258	64306363
chr11	64730018	64730517
chr11	64743720	64744144
chr11	64759898	64760519
chr11	65204251	65205312
chr11	65213347	65214101
chr11	65225071	65226040
chr11	65236308	65236867
chr11	65261713	65262303
chr11	65301690	65302246
chr11	65315475	65317506
chr11	65333693	65334180
chr11	65354305	65355292
chr11	65416272	65419313
chr11	65477002	65479759
chr11	65487892	65488635
chr11	65496940	65497856
chr11	65507133	65507681
chr11	65569910	65570503
chr11	65606770	65607932
chr11	66311940	66313394
chr11	66336455	66336814
chr11	67071433	67071954
chr11	67272518	67276261
chr11	68446930	68447708
chr11	68459925	68460843
chr11	108121426	108121839
chr11	117178703	117181698
chr11	118435990	118436418
chr11	118572054	118572958
chr11	118621322	118621619
chr11	118634596	118635474
chr11	118659202	118660143
chr11	118689188	118690655
chr11	118907252	118912761
chr11	118928256	118930522
chr11	118979356	118980614
chr11	118997675	118998482
chr11	119018351	119019152
chr11	119030475	119030992
chr11	119056481	119057661
chr11	121328492	121329009
chr11	121372817	121373346
chr11	121378983	121379617
chr11	121418828	121419090
chr11	126282628	126283082
chr12	6335806	6342081
chr12	6363412	6364092
chr12	6371014	6376742
chr12	6614005	6614440
chr12	6752882	6754108
chr12	6764141	6769046
chr12	6778799	6779404
chr12	6789487	6793198
chr12	6872300	6873866
chr12	6904711	6905126
chr12	6924492	6925895
chr12	6937628	6938153
chr12	6946057	6946905
chr12	6961927	6963170
chr12	6970217	6971114
chr12	7749150	7752541
chr12	7832057	7832725
chr12	7859857	7860717
chr12	31362166	31363202
chr12	31386511	31386886
chr12	32398801	32400123
chr12	32418737	32419859
chr12	32678851	32679739
chr12	47758307	47758968
chr12	47779130	47779852
chr12	48956592	48957833
chr12	48965520	48966069
chr12	50111707	50112577
chr12	51847160	51847806
chr12	51863920	51864323
chr12	53197368	53197997
chr12	53220671	53221556
chr12	53241788	53242243
chr12	53251553	53252599
chr12	53268153	53268772
chr12	54279699	54280672
chr12	54300946	54301372
chr12	54324688	54325334
chr12	54359001	54361034
chr12	54368635	54369621
chr12	54378910	54379192
chr12	55729179	55730203
chr12	55737014	55738541
chr12	55745488	55746100
chr12	56020755	56021816
chr12	56041347	56042136
chr12	56079096	56080782
chr12	56104061	56104805
chr12	56117896	56118798
chr12	56127923	56128622
chr12	56221746	56224725
chr12	56266709	56267789
chr12	56299995	56300620
chr12	56315767	56316493
chr12	56645780	56646323
chr12	56688540	56688817
chr12	56725075	56725580
chr12	57078356	57078999
chr12	57087578	57093938
chr12	57110457	57112701
chr12	57127773	57128334
chr12	57454688	57462917
chr12	62602521	62603762
chr12	111405047	111405793
chr12	112108523	112108816
chr12	120116585	120117287
chr12	120290717	120291358
chr12	120342118	120342501
chr12	120388800	120389379
chr12	120394487	120394946
chr12	120413860	120414552
chr12	120469452	120470289
chr12	120495674	120496422
chr12	121668928	121672638
chr12	121712404	121713790
chr12	124939295	124941040
chr12	131895959	131896536
chr12	131928806	131929304
chr13	40680650	40681370
chr13	51146949	51149035
chr13	51169612	51169983
chr13	51222504	51222932
chr13	51243591	51243963
chr13	99606094	99606920
chr13	99614407	99617919
chr13	99655556	99658671
chr13	99686877	99687469
chr13	99814984	99820385
chr13	99893360	99908475
chr13	99955307	99957874
chr13	99981278	99981677
chr13	99989526	99991956
chr13	99997078	99998058
chr13	100020042	100020521
chr13	100058365	100058773
chr13	100088541	100089462
chr13	114341174	114341499
chr14	21308461	21309097
chr14	21476547	21477576
chr14	21510814	21511568
chr14	21525799	21527264
chr14	21536507	21537003
chr14	21543649	21543899
chr14	23006825	23007314
chr14	23056081	23056611
chr14	23094579	23095692
chr14	23161183	23161489
chr14	23537439	23538249
chr14	68979042	68980572
chr14	70707492	70707843
chr14	74302627	74303168
chr14	74326432	74327255
chr14	74389826	74390084
chr14	76913299	76913952
chr14	76924404	76924998
chr14	76947069	76947395
chr14	77028473	77028763
chr14	77088474	77088858
chr14	77097773	77099008
chr14	92105962	92106604
chr14	100285107	100285760
chr14	102046215	102046833
chr14	103562235	103563254
chr14	103628809	103629201
chr15	20304706	20304971
chr15	39782516	39782910
chr15	39807995	39808291
chr15	39920126	39921202
chr15	39933745	39934420
chr15	40038485	40039646
chr15	40044834	40045750
chr15	40069193	40069908
chr15	40081856	40082539
chr15	40088559	40089134
chr15	40108236	40109390
chr15	40136063	40137833
chr15	40160715	40161334
chr15	40754557	40755479
chr15	40807103	40807912
chr15	40845669	40846251
chr15	40857348	40859649
chr15	40873941	40874240
chr15	40893845	40894674
chr15	40906143	40907074
chr15	40952803	40953638
chr15	43510374	43511706
chr15	57334422	57334858
chr15	57340898	57346165
chr15	64162776	64163789
chr15	64381150	64381642
chr15	64750206	64750489
chr15	64807279	64811063
chr15	64825722	64826109
chr15	64905296	64905941
chr15	65286175	65287076
chr15	65376963	65378006
chr15	65384815	65386104
chr15	65395651	65401991
chr15	65421250	65422160
chr15	65517329	65517910
chr15	68256766	68257276
chr15	68277663	68278275
chr15	72670689	72671699
chr15	72685771	72686588
chr15	74531165	74531849
chr15	74540579	74541507
chr15	74598174	74598653
chr15	74872947	74873388
chr15	74889876	74890555
chr15	75625008	75626317
chr15	75640007	75640748
chr15	75660906	75661508
chr15	75672979	75673422
chr15	77496707	77497547
chr15	77510104	77510773
chr15	84715816	84716569
chr15	84734943	84735686
chr15	90158028	90158403
chr15	92808520	92809581
chr15	92831758	92832084
chr16	53587	54082
chr16	352684	353422
chr16	383798	384107
chr16	579027	582918
chr16	589341	589900
chr16	611049	611473
chr16	630010	631196
chr16	636468	637641
chr16	1983650	1984077
chr16	1992399	1992811
chr16	2009548	2010355
chr16	2022826	2023650
chr16	2214987	2215407
chr16	2223230	2224042
chr16	2251440	2252112
chr16	2500717	2501895
chr16	2513366	2513894
chr16	2530853	2538235
chr16	2925096	2925765
chr16	2968857	2969180
chr16	2980282	2980870
chr16	3003841	3008760
chr16	3020866	3024275
chr16	3046773	3047417
chr16	3058700	3059801
chr16	3087127	3087578
chr16	3098775	3099561
chr16	3124062	3124878
chr16	3171529	3175767
chr16	4328037	4328638
chr16	4351017	4351384
chr16	4392591	4393196
chr16	4402555	4405099
chr16	4425464	4426162
chr16	4615923	4616790
chr16	4713992	4714562
chr16	4733998	4734766
chr16	4924797	4925174
chr16	4957784	4958640
chr16	5011037	5011436
chr16	8866322	8869024
chr16	8885844	8886495
chr16	8983524	8984033
chr16	22190339	22196108
chr16	22206119	22207252
chr16	29666582	29667088
chr16	29678963	29679689
chr16	29744521	29746053
chr16	29784933	29790948
chr16	29805088	29805888
chr16	29811333	29816453
chr16	30091721	30096950
chr16	34588009	34588385
chr16	46390306	46390974
chr16	67660038	67660783
chr16	67833514	67834068
chr16	67841978	67846922
chr16	67857696	67857993
chr16	68704269	68707760
chr16	69071941	69072517
chr16	69131955	69133014
chr16	69186587	69187119
chr16	69726419	69727057
chr16	70299077	70299457
chr16	70380571	70381947
chr16	70388061	70395780
chr16	70428114	70428967
chr16	70523226	70523505
chr16	70590165	70591104
chr16	74984620	74985504
chr16	74998582	74999192
chr16	81730205	81730881
chr16	84699481	84700249
chr16	88663037	88663539
chr16	89490544	89491088
chr16	89507709	89508945
chr16	89564685	89566148
chr17	1604795	1605453
chr17	1684451	1685102
chr17	1714902	1717044
chr17	1747025	1747295
chr17	1762067	1763210
chr17	2303262	2304198
chr17	2755992	2756557
chr17	4366495	4367024
chr17	4405249	4405845
chr17	7214127	7215494
chr17	7329002	7330424
chr17	7336762	7337425
chr17	7349923	7356380
chr17	7549442	7549812
chr17	7560487	7561102
chr17	7572340	7572764
chr17	7579321	7579625
chr17	7590787	7591094
chr17	7614828	7615452
chr17	7627538	7628041
chr17	7650247	7650952
chr17	8163119	8163839
chr17	8176072	8176995
chr17	8210138	8210662
chr17	17860067	17860629
chr17	18224240	18225246
chr17	18260429	18260840
chr17	18268198	18268574
chr17	19466999	19467418
chr17	25920079	25920332
chr17	26603692	26604237
chr17	26881058	26885879
chr17	28743199	28743764
chr17	28812251	28812836
chr17	28842274	28843037
chr17	28854537	28855247
chr17	28878995	28880017
chr17	28897032	28903529
chr17	28951572	28951929
chr17	28985791	28986858
chr17	29042532	29043292
chr17	29241156	29241649
chr17	29369933	29370447
chr17	29389964	29391370
chr17	30824358	30824922
chr17	32233378	32233780
chr17	32302906	32303343
chr17	32341712	32342284
chr17	38333588	38334281
chr17	38414598	38415788
chr17	38484618	38484992
chr17	38509192	38509787
chr17	38558269	38558966
chr17	38663246	38663581
chr17	39223330	39226069
chr17	39231844	39232322
chr17	39244589	39245229
chr17	39547635	39548173
chr17	39564127	39564516
chr17	39573593	39574319
chr17	39687820	39688304
chr17	39695841	39696608
chr17	39730082	39730845
chr17	39740196	39740895
chr17	40075395	40076007
chr17	40100386	40101211
chr17	40111616	40113645
chr17	40139929	40140782
chr17	40168022	40168415
chr17	40177214	40178856
chr17	40309185	40309560
chr17	41734461	41738666
chr17	41775549	41776168
chr17	41785994	41787089
chr17	41793240	41793923
chr17	41800687	41802124
chr17	41811593	41813130
chr17	41835390	41836562
chr17	41864836	41865319
chr17	41930291	41930797
chr17	42017465	42028941
chr17	42388234	42388982
chr17	42407398	42407919
chr17	42422785	42423360
chr17	42458773	42459124
chr17	42527180	42527687
chr17	42548085	42548682
chr17	42554130	42555064
chr17	42561971	42567858
chr17	42980217	42980480
chr17	42997633	42998643
chr17	43024393	43025060
chr17	43211736	43212533
chr17	43348644	43351377
chr17	43368981	43369406
chr17	44095556	44096288
chr17	44110944	44111415
chr17	44123747	44124082
chr17	44170732	44171191
chr17	44186463	44192758
chr17	44199003	44200697
chr17	44557193	44558048
chr17	44774691	44776258
chr17	44899433	44899994
chr17	45148178	45149045
chr17	45161098	45162138
chr17	45197340	45198162
chr17	45364651	45365172
chr17	45371700	45376675
chr17	45384942	45385830
chr17	45395055	45395787
chr17	45404998	45405830
chr17	45425619	45426200
chr17	47970792	47971317
chr17	48018197	48026887
chr17	48036941	48037608
chr17	48047768	48049039
chr17	48944267	48945191
chr17	48995702	48997233
chr17	49013404	49014445
chr17	49022217	49022669
chr17	67717416	67717995
chr17	67751146	67751860
chr17	75046511	75047476
chr17	75087700	75088326
chr17	75130640	75131099
chr17	75154371	75154787
chr17	75764401	75765433
chr17	75827626	75830566
chr17	75844909	75845409
chr17	75855353	75856261
chr17	75876358	75878123
chr17	76103139	76104157
chr17	76121087	76122653
chr17	78351524	78353584
chr17	78360473	78366524
chr17	81666213	81667153
chr17	81860697	81861469
chr17	81891698	81892038
chr17	82022950	82023575
chr17	82037375	82037741
chr17	82077258	82077509
chr18	3594103	3594453
chr18	23259674	23260378
chr18	24397835	24398354
chr18	24426377	24427016
chr18	48937463	48937766
chr18	48960043	48960371
chr18	48997939	48998747
chr18	58768125	58768897
chr18	58808672	58809050
chr18	58847363	58848026
chr18	58867204	58867658
chr19	900128	900591
chr19	917079	917605
chr19	984395	984718
chr19	1062039	1062884
chr19	1082044	1082806
chr19	1104079	1104537
chr19	1122899	1123246
chr19	1205355	1205669
chr19	1248251	1249110
chr19	1259338	1259830
chr19	1265239	1266693
chr19	1275547	1280148
chr19	1325271	1325675
chr19	1354455	1354962
chr19	1415280	1415613
chr19	1905236	1905805
chr19	2034904	2035290
chr19	2041855	2042439
chr19	2051208	2051655
chr19	2060978	2062360
chr19	2069639	2070333
chr19	2096339	2097183
chr19	4077406	4077684
chr19	7943453	7944323
chr19	8050347	8050929
chr19	8089551	8090087
chr19	8208561	8209252
chr19	8268802	8269531
chr19	8364311	8364617
chr19	8390001	8391002
chr19	8506106	8506778
chr19	8512222	8514241
chr19	8525418	8526219
chr19	10625297	10625877
chr19	10653900	10654494
chr19	10695606	10696239
chr19	10701426	10702220
chr19	10712140	10718133
chr19	10864388	10865000
chr19	10870916	10871419
chr19	10928386	10928922
chr19	11090073	11090772
chr19	11122493	11123470
chr19	11137794	11143253
chr19	11155569	11156238
chr19	12722160	12722648
chr19	12736876	12737712
chr19	12757825	12758158
chr19	12765925	12766456
chr19	12775048	12775582
chr19	12789693	12790461
chr19	12796438	12806871
chr19	12825649	12826109
chr19	12840387	12841332
chr19	12847691	12847944
chr19	12867295	12868904
chr19	12880860	12885610
chr19	12890649	12891264
chr19	12937531	12938516
chr19	12965148	12965833
chr19	13149998	13152106
chr19	13162747	13165066
chr19	13825327	13826273
chr19	13846714	13847267
chr19	13861876	13862428
chr19	17226141	17226608
chr19	17235016	17235903
chr19	17246174	17246713
chr19	17260780	17261160
chr19	17267052	17267441
chr19	17282495	17283013
chr19	17292518	17292962
chr19	17309322	17309816
chr19	18223941	18225055
chr19	18232929	18233414
chr19	18281645	18282470
chr19	18291841	18292310
chr19	18323004	18323364
chr19	18328582	18328948
chr19	18374035	18374485
chr19	18495591	18495922
chr19	18522029	18522668
chr19	18571387	18571706
chr19	18588484	18595079
chr19	18603621	18603869
chr19	18636339	18637163
chr19	18961699	18962060
chr19	18986692	18987147
chr19	19105427	19106340
chr19	19342456	19343057
chr19	19360963	19361501
chr19	19366703	19367184
chr19	19385271	19386077
chr19	19405328	19405658
chr19	20039075	20039664
chr19	20051860	20052820
chr19	20151525	20152745
chr19	20237988	20239103
chr19	20246740	20248629
chr19	34254098	34254785
chr19	34359025	34359806
chr19	36114931	36115542
chr19	36139666	36141766
chr19	38403023	38403618
chr19	38417648	38418588
chr19	38434504	38434898
chr19	38618147	38619417
chr19	38647370	38647629
chr19	39390761	39391173
chr19	39397527	39402867
chr19	39428314	39428941
chr19	39480466	39481470
chr19	41175847	41176320
chr19	41218750	41219421
chr19	41884002	41887984
chr19	41951474	41952108
chr19	41957714	41959681
chr19	42075873	42076459
chr19	42108559	42114403
chr19	42179306	42184773
chr19	42268344	42269186
chr19	42281355	42283870
chr19	42295937	42296463
chr19	42302028	42303234
chr19	42313509	42313794
chr19	42325250	42326175
chr19	42386984	42387484
chr19	44914512	44915395
chr19	45770358	45771112
chr19	45779359	45780033
chr19	45817475	45817806
chr19	45862917	45864517
chr19	45886553	45886881
chr19	47031996	47032442
chr19	47047921	47048739
chr19	47112743	47113790
chr19	47157459	47157913
chr19	47227212	47228074
chr19	47240863	47241547
chr19	47256310	47257740
chr19	47273334	47274557
chr19	48363292	48364544
chr19	48399971	48400805
chr19	49442543	49453819
chr19	49476145	49476542
chr19	49500484	49501121
chr19	49527968	49534383
chr19	49555814	49557034
chr19	49589834	49590510
chr19	49640260	49642305
chr19	53792784	53793486
chr19	53833000	53833347
chr19	53867084	53868083
chr19	53879422	53879806
chr19	53889714	53890157
chr19	53898898	53899354
chr19	53942088	53947857
chr19	53957527	53957790
chr19	53978083	53981793
chr19	53989999	53990261
chr19	55338873	55339806
chr19	55384401	55385849
chr19	55407687	55408389
chr19	58519039	58520182
chr2	37168273	37168601
chr2	42493839	42495108
chr2	42567973	42568422
chr2	43207662	43208077
chr2	43227435	43227894
chr2	47191697	47193192
chr2	47310320	47311065
chr2	47322952	47323704
chr2	47345081	47345442
chr2	47368990	47370008
chr2	47402853	47403430
chr2	63764901	63765619
chr2	69437146	69437911
chr2	70085059	70085384
chr2	70123229	70123786
chr2	70140997	70142539
chr2	70148374	70148887
chr2	70190380	70191250
chr2	70248297	70249052
chr2	70257573	70258719
chr2	74198399	74198706
chr2	85064911	85067482
chr2	85076393	85079090
chr2	85089050	85090177
chr2	85118430	85120242
chr2	85132719	85133473
chr2	85413633	85421187
chr2	174771500	174772356
chr2	174796160	174796722
chr2	201972444	201973343
chr2	202023300	202024056
chr2	202238121	202238927
chr2	202249856	202250178
chr2	202375522	202376210
chr2	207768078	207770230
chr2	207796796	207797311
chr2	231190037	231191013
chr2	231198321	231198766
chr2	231410405	231412873
chr2	231557464	231557992
chr2	231666263	231666898
chr2	231680232	231680843
chr2	231687178	231687741
chr2	231706632	231708403
chr2	231714615	231715522
chr20	4014907	4015791
chr20	4063620	4064757
chr20	4071855	4072557
chr20	25389908	25391050
chr20	25407536	25407928
chr20	31068100	31068838
chr20	31569258	31573316
chr20	31578324	31578983
chr20	31594961	31596434
chr20	31607027	31607327
chr20	31661585	31662245
chr20	32627878	32628292
chr20	32652653	32653541
chr20	32672843	32673317
chr20	32681002	32681630
chr20	32744039	32744378
chr20	32761857	32762387
chr20	32780595	32781002
chr20	32819861	32820734
chr20	36585583	36586047
chr20	36605392	36606181
chr20	36754763	36755233
chr20	37289593	37289956
chr20	45910813	45911354
chr20	63775393	63775933
chr20	63846375	63848190
chr20	63864914	63865183
chr21	6369111	6372552
chr21	8219640	8220418
chr21	8228603	8228881
chr21	8234122	8234851
chr21	8419909	8420649
chr21	8442226	8443454
chr21	8449714	8453503
chr21	8466465	8467159
chr21	9246346	9248719
chr21	33479953	33480428
chr21	33491225	33491882
chr21	42878828	42879691
chr21	42892909	42893672
chr21	42973871	42974681
chr21	43727707	43729073
chr21	43740451	43741000
chr21	43768111	43768761
chr22	11931330	11931977
chr22	17158647	17159656
chr22	17171286	17172321
chr22	17198556	17199566
chr22	17233867	17234514
chr22	17258369	17258757
chr22	17266337	17266914
chr22	17628541	17629126
chr22	17638282	17639029
chr22	26658689	26665673
chr22	26672224	26673470
chr22	28741822	28742687
chr22	28772647	28773007
chr22	35350640	35351194
chr22	35426208	35430969
chr22	36387977	36388428
chr22	36409900	36410582
chr22	37807544	37808008
chr22	37817834	37818200
chr22	37953320	37953882
chr22	38325648	38326174
chr22	38398608	38399230
chr22	38569841	38570734
chr22	40714280	40714740
chr22	41205166	41205525
chr22	41237391	41238587
chr22	41285775	41286412
chr22	41381125	41382650
chr22	41544109	41544941
chr22	42365494	42369470
chr22	45014264	45014873
chr22	45082496	45083050
chr22	50498286	50498784
chr3	9769295	9770060
chr3	32902810	32903394
chr3	32913673	32913951
chr3	32939565	32940341
chr3	32947438	32948211
chr3	47009268	47009806
chr3	47475602	47476101
chr3	47513311	47513864
chr3	47522247	47522897
chr3	47781621	47782311
chr3	47802702	47803639
chr3	48087541	48089383
chr3	48151042	48152329
chr3	48188288	48188986
chr3	48465425	48466275
chr3	48472850	48473494
chr3	48507473	48508043
chr3	48556791	48557410
chr3	48609277	48609974
chr3	49411681	49412776
chr3	49422181	49422950
chr3	49429371	49429800
chr3	49448839	49461799
chr3	49469289	49470804
chr3	49856249	49856987
chr3	49890357	49891470
chr3	49903649	49904198
chr3	49929360	49930093
chr3	49939752	49940496
chr3	50088752	50089506
chr3	50210859	50212657
chr3	50221664	50228028
chr3	50235855	50246846
chr3	50260267	50265170
chr3	50299174	50303630
chr3	50321187	50322563
chr3	50336799	50343240
chr3	50503783	50504282
chr3	50515935	50516588
chr3	50567414	50569531
chr3	52246065	52246563
chr3	53220070	53220357
chr3	53270067	53270545
chr3	53286883	53287230
chr3	93470357	93470788
chr3	124887360	124887711
chr4	1792618	1793235
chr4	1809799	1810476
chr4	1856209	1857039
chr4	2535335	2536524
chr4	40629559	40630718
chr4	40672694	40673408
chr4	40718521	40719222
chr4	40749944	40750407
chr4	49577321	49577660
chr4	86472557	86472878
chr4	86922536	86922861
chr4	86934748	86936225
chr4	87965634	87966164
chr4	87985235	87985932
chr4	92277101	92277794
chr4	92305347	92306156
chr4	92433066	92433654
chr4	93084834	93085147
chr4	112637061	112637498
chr4	112706230	112706816
chr4	118835791	118836164
chr4	122732398	122733337
chr4	122783181	122783870
chr4	128802920	128803557
chr4	151362518	151363048
chr5	49599512	49600020
chr5	55534266	55535482
chr5	55624943	55625696
chr5	74844104	74844635
chr5	74866497	74867070
chr5	80255802	80256442
chr5	90529296	90530213
chr5	90535638	90535958
chr5	90558371	90559120
chr5	134411606	134412422
chr5	134465933	134467101
chr5	134506030	134506777
chr5	134511806	134512780
chr5	134527002	134527732
chr5	134539680	134540275
chr5	134586679	134592851
chr5	134632312	134633046
chr5	134738037	134738783
chr5	134758398	134759179
chr5	134874173	134874601
chr5	138463969	138465566
chr5	139341598	139342346
chr5	139392117	139393148
chr5	139403790	139404433
chr5	139434274	139439818
chr5	139451815	139454832
chr5	139486140	139486744
chr5	139524242	139524584
chr5	139560871	139561675
chr5	139733864	139734380
chr5	139745664	139746083
chr5	141680857	141681430
chr5	141702324	141702829
chr5	141811558	141817024
chr5	141849131	141850215
chr5	141878681	141879361
chr5	141923302	141924250
chr5	142235176	142236169
chr5	142279970	142280606
chr5	142325464	142326651
chr5	146203309	146203845
chr5	147509019	147510277
chr5	150449484	150450125
chr5	150474183	150474513
chr5	150498567	150498846
chr5	154682498	154683113
chr5	154691470	154692404
chr5	160133354	160133948
chr5	160165493	160165815
chr5	170744138	170746204
chr5	177071649	177072345
chr5	177086284	177087324
chr5	177098270	177098995
chr5	177132716	177133975
chr5	177426035	177426637
chr5	177497306	177497997
chr5	177516718	177517515
chr6	2852106	2853065
chr6	2902882	2903340
chr6	2908762	2909086
chr6	2931947	2932647
chr6	2960172	2960548
chr6	3194744	3196253
chr6	3227735	3228565
chr6	10521051	10521430
chr6	15148503	15148989
chr6	21665547	21666307
chr6	24981305	24981670
chr6	30672428	30673016
chr6	30717116	30717632
chr6	31651888	31653031
chr6	31665398	31666191
chr6	31683010	31683790
chr6	31702878	31703370
chr6	31729386	31735105
chr6	31766067	31766732
chr6	31777126	31777372
chr6	31795672	31796095
chr6	31806676	31806964
chr6	31814788	31815558
chr6	31827011	31827809
chr6	31852121	31852558
chr6	33761903	33762295
chr6	34163509	34164009
chr6	34202405	34203016
chr6	34223653	34224366
chr6	34248534	34249743
chr6	35720168	35720519
chr6	35731408	35732184
chr6	35739722	35740021
chr6	37071685	37072257
chr6	37077651	37078214
chr6	37089445	37093158
chr6	37102199	37102836
chr6	37125749	37126454
chr6	37169590	37170358
chr6	42096151	42096467
chr6	42166534	42167227
chr6	42177771	42178451
chr6	42879390	42880169
chr6	42890434	42891358
chr6	42911390	42911949
chr6	42929202	42930009
chr6	42939077	42939599
chr6	42960392	42964080
chr6	42978810	42984794
chr6	44127028	44128548
chr6	44166410	44167061
chr6	44219281	44224255
chr6	44234508	44238345
chr6	44246003	44247338
chr6	44256738	44257721
chr6	44265205	44265637
chr6	44312951	44313478
chr6	73521054	73521783
chr6	107124973	107125296
chr6	109491462	109491779
chr6	158869296	158870225
chr7	2403550	2404372
chr7	2451244	2452486
chr7	2468651	2469326
chr7	2477519	2478091
chr7	5450536	5451336
chr7	5477833	5478547
chr7	5487098	5488277
chr7	5513465	5514083
chr7	5530917	5532913
chr7	5562205	5563793
chr7	5569266	5570678
chr7	5591985	5592748
chr7	74173297	74174229
chr7	74186912	74188483
chr7	74206469	74207828
chr7	74254080	74254778
chr7	74412294	74418223
chr7	74429030	74429563
chr7	74587414	74588024
chr7	74627790	74628250
chr7	76314065	76318684
chr7	76359052	76359828
chr7	76379732	76380505
chr7	76393081	76393792
chr7	76409458	76410084
chr7	76423413	76423767
chr7	76505508	76516396
chr7	99465886	99466171
chr7	100100623	100101925
chr7	100119257	100120085
chr7	100126748	100127654
chr7	100148455	100149343
chr7	101077382	101078059
chr7	101085221	101085833
chr7	101100314	101100622
chr7	101154237	101154570
chr7	101182484	101182855
chr7	101217482	101218265
chr7	101232331	101232721
chr7	101244448	101245181
chr7	101252030	101252506
chr7	101294318	101294710
chr7	105581116	105581688
chr7	106009359	106010057
chr7	122299785	122300474
chr7	122316397	122317142
chr7	122328906	122329486
chr7	128455627	128461402
chr7	128476473	128477149
chr7	128782896	128783790
chr7	128790519	128792143
chr7	128827491	128832653
chr7	129824848	129830420
chr7	131591833	131592142
chr7	131605125	131605816
chr7	131625690	131626336
chr7	131689008	131692835
chr7	140398152	140398399
chr7	140478945	140479782
chr7	140506686	140507205
chr7	148966850	148967345
chr7	148976268	148976743
chr7	148987233	148987735
chr7	149090386	149091485
chr7	149125892	149126670
chr7	150369282	150369561
chr7	150379139	150384094
chr7	151439876	151440780
chr7	157292549	157293064
chr8	1823294	1823882
chr8	38105185	38105867
chr8	38176058	38177145
chr8	38502288	38503367
chr8	38553837	38554278
chr8	38566017	38566432
chr8	71652075	71652484
chr8	71688173	71688475
chr8	71706446	71706869
chr8	73008636	73009101
chr8	97761335	97761658
chr8	102528500	102529157
chr8	102535788	102536465
chr8	127793940	127794550
chr8	141000994	141001745
chr9	6703783	6704666
chr9	6757228	6758937
chr9	63817899	63818239
chr9	63823387	63823952
chr9	69324628	69325252
chr9	78296981	78297303
chr9	124779556	124780010
chr9	124810518	124811329
chr9	124852742	124853522
chr9	124861602	124862423
chr9	127578966	127579712
chr9	127585870	127586679
chr9	127763984	127764527
chr9	127771078	127771669
chr9	127785553	127786790
chr9	128340115	128341045
chr9	128361864	128365326
chr9	128654234	128657043
chr9	128684736	128689146
chr9	128922240	128922676
chr9	128947144	128947752
chr9	129026688	129027008
chr9	129036127	129036836
chr9	129080545	129081391
chr9	129102941	129103467
chr9	129110915	129111652
chr9	129126915	129127416
chr9	131289380	131290100
chr9	131331025	131337179
chr9	131348705	131350554
chr9	131373221	131373964
chr9	131383002	131383636
chr9	131393395	131395844
chr9	136586976	136587697
chr9	137200857	137201261
chr9	137235451	137240926
chr9	137255297	137255580
chr9	137276991	137277729
chrX	133440357	133440972
chrX	133454748	133455119
chrY	11295564	11295827
chrY	11531450	11532229
chrY	26670295	26671410
chrY	56751886	56752506
