# Supplementary material for: Early replication fragile sites are associated with cancer-related CNVs and SNVs in human embryonic stem cells
Source: Stem Cell Reports. 2026 Jun 18;21(7):102968. doi: 10.1016/j.stemcr.2026.102968 (PMC13385439; doi:10.1016/j.stemcr.2026.102968)
Supplement: Data S2. ERFS-overlapped promoters, SINEs, and enhancers [file mmc3.xlsx]

## Sheet: Sheet1
ERFS-overlapped promoters, SINEs, and enhancers
chromosome	start	end	overlapped promoters	overlapped enhancers	overlapped SINE
chr1	1013474	1014294	Promoter(<=1kb)	enhancer	none
chr1	1273965	1274642	Promoter(<=1kb)	none	none
chr1	1371812	1375588	Promoter(<=1kb)	enhancer	SINE
chr1	1431869	1435624	Promoter(<=1kb)	none	none
chr1	1504746	1505426	Promoter(<=1kb)	none	none
chr1	1891486	1894756	Promoter(<=1kb)	none	SINE
chr1	1918965	1919834	Promoter(<=1kb)	none	none
chr1	6393177	6393901	Promoter(<=1kb)	enhancer	none
chr1	6414283	6420215	Promoter(<=1kb)	enhancer	SINE
chr1	6447034	6449350	Promoter(<=1kb)	enhancer	SINE
chr1	6486360	6491607	Promoter(<=1kb)	none	SINE
chr1	6519786	6520450	Promoter(<=1kb)	none	none
chr1	8811468	8811751	none	none	SINE
chr1	8816999	8818193	Promoter(<=1kb)	none	none
chr1	8848679	8849502	Promoter(<=1kb)	none	SINE
chr1	9824035	9825843	Promoter(<=1kb)	enhancer	SINE
chr1	9835220	9836778	none	none	SINE
chr1	9859138	9860026	none	enhancer	none
chr1	9875041	9875603	Promoter(2-3kb)	none	none
chr1	9910160	9910964	Promoter(<=1kb)	enhancer	none
chr1	9942987	9943540	Promoter(<=1kb)	enhancer	none
chr1	10209883	10210751	Promoter(<=1kb)	none	none
chr1	10398441	10399551	Promoter(<=1kb)	none	none
chr1	10430124	10431150	Promoter(<=1kb)	none	SINE
chr1	10450210	10450658	Promoter(<=1kb)	none	none
chr1	10472050	10475430	Promoter(<=1kb)	none	SINE
chr1	11043348	11045847	Promoter(<=1kb)	none	SINE
chr1	11052836	11054156	Promoter(1-2kb)	none	SINE
chr1	11099381	11099942	Promoter(<=1kb)	enhancer	none
chr1	11719372	11719978	none	none	none
chr1	11735881	11736622	Promoter(<=1kb)	none	none
chr1	11748874	11749584	Promoter(1-2kb)	none	SINE
chr1	11762145	11762622	Promoter(<=1kb)	none	SINE
chr1	11883044	11883462	none	enhancer	none
chr1	11893826	11899172	none	none	SINE
chr1	11908534	11909631	Promoter(<=1kb)	none	SINE
chr1	11934296	11945072	Promoter(<=1kb)	enhancer	SINE
chr1	11979663	11980750	Promoter(<=1kb)	none	none
chr1	12019186	12020057	Promoter(<=1kb)	enhancer	none
chr1	12046701	12052778	none	none	SINE
chr1	12063121	12064492	Promoter(<=1kb)	none	none
chr1	15800026	15801160	none	none	SINE
chr1	15834599	15836346	Promoter(<=1kb)	enhancer	none
chr1	16145212	16146755	Promoter(<=1kb)	enhancer	SINE
chr1	16181768	16182373	none	enhancer	none
chr1	16206313	16207040	Promoter(<=1kb)	none	none
chr1	16212428	16217901	Promoter(<=1kb)	enhancer	SINE
chr1	16351952	16352892	Promoter(<=1kb)	enhancer	SINE
chr1	16367092	16367912	Promoter(<=1kb)	none	none
chr1	16960717	16963603	Promoter(2-3kb)	none	SINE
chr1	17450577	17450854	none	none	SINE
chr1	17516078	17522423	none	enhancer	SINE
chr1	17540265	17541226	Promoter(<=1kb)	none	none
chr1	21574523	21575084	Promoter(<=1kb)	none	none
chr1	21607736	21608364	none	none	none
chr1	21944237	21944877	none	none	SINE
chr1	23567691	23569245	none	enhancer	SINE
chr1	23598461	23599037	none	none	SINE
chr1	24724666	24730829	none	enhancer	SINE
chr1	24744912	24745602	Promoter(<=1kb)	enhancer	none
chr1	26306332	26306727	Promoter(<=1kb)	none	none
chr1	26318071	26322269	Promoter(<=1kb)	none	SINE
chr1	26336110	26337084	Promoter(<=1kb)	none	none
chr1	26345552	26351258	Promoter(2-3kb)	enhancer	SINE
chr1	26410056	26411011	Promoter(<=1kb)	enhancer	none
chr1	26416705	26419209	none	enhancer	SINE
chr1	26431966	26432519	Promoter(<=1kb)	none	none
chr1	26471483	26473208	Promoter(<=1kb)	none	none
chr1	26500237	26501589	none	none	none
chr1	26856345	26857471	none	none	none
chr1	26862880	26865552	Promoter(<=1kb)	enhancer	SINE
chr1	26889677	26890583	Promoter(<=1kb)	none	none
chr1	26959560	26960785	Promoter(<=1kb)	enhancer	SINE
chr1	26966780	26972675	none	none	SINE
chr1	26991371	26999513	Promoter(<=1kb)	enhancer	SINE
chr1	27012612	27013394	Promoter(<=1kb)	enhancer	SINE
chr1	27031390	27032034	none	none	none
chr1	27058710	27059285	none	none	SINE
chr1	27070204	27071405	none	none	none
chr1	27349559	27351713	Promoter(<=1kb)	none	SINE
chr1	27365716	27367343	Promoter(<=1kb)	enhancer	none
chr1	27391488	27392115	Promoter(<=1kb)	enhancer	none
chr1	27489747	27490681	Promoter(<=1kb)	enhancer	none
chr1	27496680	27497287	none	none	none
chr1	27525700	27528580	Promoter(<=1kb)	enhancer	SINE
chr1	27557102	27558284	Promoter(<=1kb)	none	none
chr1	27592859	27593500	none	none	none
chr1	27614881	27617048	none	none	SINE
chr1	27868954	27873507	Promoter(<=1kb)	none	SINE
chr1	28246971	28247447	none	none	SINE
chr1	28259328	28260583	Promoter(<=1kb)	enhancer	none
chr1	28517933	28519078	Promoter(<=1kb)	enhancer	none
chr1	28552586	28553663	Promoter(<=1kb)	none	SINE
chr1	28581577	28583018	Promoter(<=1kb)	enhancer	SINE
chr1	28591926	28593032	Promoter(<=1kb)	none	SINE
chr1	28642595	28643383	Promoter(<=1kb)	none	none
chr1	28736372	28737207	Promoter(<=1kb)	enhancer	none
chr1	29181279	29182196	Promoter(<=1kb)	none	none
chr1	31238771	31240107	Promoter(<=1kb)	none	SINE
chr1	31705249	31705885	Promoter(<=1kb)	none	SINE
chr1	31714565	31716086	none	enhancer	none
chr1	32013349	32014815	Promoter(<=1kb)	none	none
chr1	32072592	32073558	Promoter(<=1kb)	enhancer	none
chr1	32108019	32108788	Promoter(<=1kb)	enhancer	none
chr1	32179320	32180163	Promoter(<=1kb)	enhancer	SINE
chr1	32199609	32206309	Promoter(<=1kb)	enhancer	SINE
chr1	32221913	32222813	Promoter(<=1kb)	enhancer	none
chr1	32239684	32241648	Promoter(<=1kb)	none	none
chr1	32248310	32248760	Promoter(1-2kb)	none	none
chr1	32273936	32275561	Promoter(<=1kb)	none	SINE
chr1	32291838	32292842	Promoter(<=1kb)	none	none
chr1	32336284	32336788	Promoter(<=1kb)	enhancer	none
chr1	32351159	32351973	Promoter(<=1kb)	none	none
chr1	32361575	32362642	Promoter(<=1kb)	none	none
chr1	32394011	32395030	Promoter(<=1kb)	enhancer	none
chr1	32400976	32401443	none	none	SINE
chr1	32448371	32449391	none	none	none
chr1	32612042	32612618	none	none	SINE
chr1	32650907	32651682	Promoter(<=1kb)	enhancer	none
chr1	32678307	32678740	none	none	SINE
chr1	32701536	32703765	Promoter(<=1kb)	none	SINE
chr1	32712054	32716945	none	none	SINE
chr1	32724675	32725640	none	enhancer	SINE
chr1	32737071	32743040	Promoter(<=1kb)	enhancer	SINE
chr1	32753593	32765927	Promoter(<=1kb)	enhancer	SINE
chr1	32876592	32878889	none	none	SINE
chr1	35588272	35591064	Promoter(<=1kb)	none	SINE
chr1	36096841	36100224	Promoter(<=1kb)	enhancer	none
chr1	36149116	36162335	Promoter(<=1kb)	enhancer	SINE
chr1	36175796	36176642	Promoter(<=1kb)	none	none
chr1	36187815	36188425	none	none	none
chr1	36320914	36322021	Promoter(<=1kb)	enhancer	none
chr1	36369268	36374678	none	enhancer	SINE
chr1	36385537	36386995	Promoter(<=1kb)	none	none
chr1	36400730	36401985	Promoter(2-3kb)	enhancer	none
chr1	37931283	37932124	Promoter(<=1kb)	none	SINE
chr1	37967238	37967661	none	none	SINE
chr1	37989462	37990335	Promoter(<=1kb)	none	SINE
chr1	39016744	39017063	none	none	none
chr1	39026001	39026763	Promoter(<=1kb)	enhancer	SINE
chr1	39076716	39081477	Promoter(<=1kb)	none	SINE
chr1	39098425	39098836	none	none	SINE
chr1	39104804	39105393	Promoter(<=1kb)	none	none
chr1	42958661	42962869	Promoter(<=1kb)	none	SINE
chr1	42978360	42979070	none	none	none
chr1	43005924	43008942	none	enhancer	SINE
chr1	43069571	43070236	none	enhancer	SINE
chr1	43649573	43650682	Promoter(<=1kb)	none	SINE
chr1	44739435	44740194	Promoter(<=1kb)	none	SINE
chr1	44784223	44786656	Promoter(1-2kb)	enhancer	SINE
chr1	44793249	44794116	none	enhancer	SINE
chr1	44799766	44800365	Promoter(<=1kb)	enhancer	none
chr1	44807189	44813986	Promoter(<=1kb)	enhancer	SINE
chr1	44820222	44820820	Promoter(2-3kb)	enhancer	SINE
chr1	44826590	44827449	none	none	none
chr1	45339734	45340646	Promoter(<=1kb)	enhancer	none
chr1	45499517	45500731	Promoter(<=1kb)	enhancer	SINE
chr1	45508671	45509170	none	none	none
chr1	45549230	45551238	Promoter(<=1kb)	none	SINE
chr1	45583396	45585030	Promoter(<=1kb)	none	none
chr1	46180275	46183720	Promoter(<=1kb)	none	SINE
chr1	46197975	46203811	Promoter(<=1kb)	none	SINE
chr1	51989403	51991042	Promoter(<=1kb)	none	none
chr1	52032700	52033809	Promoter(<=1kb)	none	none
chr1	53220222	53220922	Promoter(<=1kb)	none	none
chr1	53238259	53239007	Promoter(<=1kb)	none	SINE
chr1	54498767	54500326	none	enhancer	SINE
chr1	62194449	62195249	Promoter(<=1kb)	enhancer	none
chr1	62228287	62229073	none	none	SINE
chr1	63662241	63663123	none	none	none
chr1	63728658	63729272	none	none	none
chr1	63739760	63740089	none	none	none
chr1	63746161	63747724	none	none	SINE
chr1	63773667	63775169	Promoter(<=1kb)	none	SINE
chr1	89994894	89995585	Promoter(<=1kb)	none	none
chr1	112700345	112707742	Promoter(<=1kb)	enhancer	SINE
chr1	112715293	112723500	Promoter(<=1kb)	none	SINE
chr1	112743415	112744633	none	none	SINE
chr1	112758073	112759139	none	none	none
chr1	112793872	112795458	none	none	SINE
chr1	112804208	112809815	none	none	SINE
chr1	112849512	112855042	Promoter(<=1kb)	none	SINE
chr1	112911398	112911629	none	enhancer	SINE
chr1	112923443	112924207	Promoter(<=1kb)	none	none
chr1	112955417	112957073	Promoter(<=1kb)	enhancer	SINE
chr1	113043724	113044359	none	enhancer	SINE
chr1	113072697	113073704	Promoter(<=1kb)	enhancer	none
chr1	114001692	114003509	none	none	SINE
chr1	114080915	114081696	none	none	none
chr1	150256915	150260290	Promoter(<=1kb)	none	SINE
chr1	150266148	150269319	Promoter(<=1kb)	none	none
chr1	150281862	150282941	Promoter(<=1kb)	enhancer	none
chr1	150293729	150294154	Promoter(<=1kb)	none	none
chr1	150321200	150321769	Promoter(<=1kb)	enhancer	SINE
chr1	150363657	150364346	Promoter(<=1kb)	none	none
chr1	150472262	150473226	none	enhancer	none
chr1	150487207	150487695	Promoter(<=1kb)	none	none
chr1	150515195	150516046	Promoter(<=1kb)	none	SINE
chr1	150534020	150538532	none	none	SINE
chr1	150548813	150550787	Promoter(<=1kb)	none	none
chr1	150561070	150562500	Promoter(2-3kb)	enhancer	none
chr1	150579333	150579971	Promoter(<=1kb)	none	none
chr1	150604961	150605399	none	enhancer	SINE
chr1	150629143	150629883	Promoter(<=1kb)	enhancer	none
chr1	150635243	150635510	none	enhancer	none
chr1	150979359	150982313	Promoter(<=1kb)	none	SINE
chr1	151006322	151009102	Promoter(<=1kb)	enhancer	SINE
chr1	151047697	151048830	Promoter(<=1kb)	none	none
chr1	151131187	151133825	Promoter(1-2kb)	none	none
chr1	151145215	151147293	Promoter(<=1kb)	none	none
chr1	151155846	151166867	Promoter(<=1kb)	enhancer	SINE
chr1	151188865	151190538	Promoter(<=1kb)	none	SINE
chr1	151195970	151198829	Promoter(<=1kb)	none	SINE
chr1	151281444	151283430	Promoter(<=1kb)	enhancer	none
chr1	151300774	151301299	Promoter(<=1kb)	none	SINE
chr1	151327058	151328279	Promoter(<=1kb)	enhancer	none
chr1	151346915	151347465	Promoter(<=1kb)	none	none
chr1	153633639	153634457	Promoter(<=1kb)	none	none
chr1	153658573	153659185	Promoter(<=1kb)	none	none
chr1	153670574	153671061	Promoter(<=1kb)	none	none
chr1	153678399	153680356	Promoter(<=1kb)	enhancer	none
chr1	153693443	153698593	none	none	SINE
chr1	153727540	153728191	Promoter(<=1kb)	none	none
chr1	153746305	153746762	none	none	SINE
chr1	153771994	153776477	Promoter(<=1kb)	enhancer	none
chr1	153783437	153783868	none	none	none
chr1	153922650	153923722	Promoter(<=1kb)	none	none
chr1	153946518	153947153	Promoter(<=1kb)	none	none
chr1	153957845	153967839	Promoter(<=1kb)	enhancer	SINE
chr1	153977024	153978022	Promoter(<=1kb)	enhancer	none
chr1	153985486	153986439	Promoter(<=1kb)	enhancer	none
chr1	154970725	154974974	Promoter(<=1kb)	none	SINE
chr1	154983067	154983391	Promoter(<=1kb)	enhancer	none
chr1	155000932	155001444	Promoter(1-2kb)	none	none
chr1	155017254	155017819	Promoter(2-3kb)	none	none
chr1	155047557	155051942	Promoter(<=1kb)	none	SINE
chr1	155061417	155071326	Promoter(<=1kb)	enhancer	SINE
chr1	155166001	155175013	Promoter(<=1kb)	enhancer	SINE
chr1	155193169	155194883	Promoter(<=1kb)	none	SINE
chr1	155207055	155209496	Promoter(<=1kb)	enhancer	none
chr1	155226835	155228059	Promoter(<=1kb)	enhancer	SINE
chr1	155239780	155245199	Promoter(<=1kb)	enhancer	SINE
chr1	155250447	155262582	Promoter(<=1kb)	enhancer	SINE
chr1	155268934	155278584	Promoter(<=1kb)	enhancer	SINE
chr1	155294534	155301101	Promoter(<=1kb)	none	SINE
chr1	155308609	155309924	Promoter(<=1kb)	none	SINE
chr1	155590582	155591276	none	none	none
chr1	155606431	155610247	Promoter(<=1kb)	enhancer	SINE
chr1	155745393	155745825	Promoter(<=1kb)	none	none
chr1	155910732	155911506	Promoter(<=1kb)	none	none
chr1	155977637	155979213	Promoter(<=1kb)	none	none
chr1	155989050	155989957	Promoter(<=1kb)	none	none
chr1	156002982	156007559	Promoter(1-2kb)	none	SINE
chr1	156015171	156021013	Promoter(<=1kb)	none	SINE
chr1	156026035	156030310	none	none	SINE
chr1	156053097	156055491	Promoter(<=1kb)	none	SINE
chr1	156060818	156066284	Promoter(<=1kb)	none	SINE
chr1	156076651	156083440	Promoter(<=1kb)	none	SINE
chr1	156096497	156097953	Promoter(1-2kb)	none	SINE
chr1	156104993	156106831	Promoter(<=1kb)	enhancer	SINE
chr1	156114225	156116218	Promoter(<=1kb)	none	none
chr1	156123561	156130838	Promoter(<=1kb)	enhancer	SINE
chr1	156139972	156141753	Promoter(2-3kb)	none	SINE
chr1	156149618	156151010	Promoter(<=1kb)	none	SINE
chr1	156160450	156162972	Promoter(<=1kb)	none	SINE
chr1	156172673	156181998	Promoter(<=1kb)	enhancer	SINE
chr1	156193540	156194483	Promoter(<=1kb)	none	SINE
chr1	156207904	156213660	Promoter(<=1kb)	none	SINE
chr1	156282270	156286157	Promoter(<=1kb)	enhancer	none
chr1	156291346	156299192	Promoter(<=1kb)	none	SINE
chr1	156338050	156338856	Promoter(<=1kb)	none	none
chr1	156356867	156357693	none	none	none
chr1	156367288	156369498	Promoter(<=1kb)	none	SINE
chr1	156401926	156402423	none	none	none
chr1	156419831	156422973	Promoter(<=1kb)	enhancer	none
chr1	156429032	156430603	Promoter(<=1kb)	none	none
chr1	156445524	156449072	none	enhancer	SINE
chr1	156456361	156457738	Promoter(<=1kb)	enhancer	SINE
chr1	156490220	156490906	Promoter(<=1kb)	none	none
chr1	156498919	156510069	Promoter(<=1kb)	enhancer	SINE
chr1	156591474	156592417	Promoter(<=1kb)	none	none
chr1	156601207	156601750	Promoter(<=1kb)	none	none
chr1	156619279	156626033	Promoter(<=1kb)	none	SINE
chr1	156641932	156642735	Promoter(<=1kb)	none	none
chr1	156667948	156673808	none	none	SINE
chr1	156682090	156682441	none	none	none
chr1	156689445	156693541	none	enhancer	none
chr1	156728163	156734566	Promoter(<=1kb)	none	SINE
chr1	156740623	156741433	Promoter(<=1kb)	none	SINE
chr1	156746732	156752358	Promoter(<=1kb)	enhancer	none
chr1	156760235	156760620	none	none	none
chr1	156767218	156768110	Promoter(<=1kb)	enhancer	none
chr1	160098402	160101593	Promoter(<=1kb)	none	SINE
chr1	160109169	160109613	none	none	none
chr1	160115619	160116120	Promoter(<=1kb)	none	none
chr1	160162397	160162786	none	none	none
chr1	160169623	160170116	Promoter(1-2kb)	enhancer	SINE
chr1	160224619	160225120	Promoter(<=1kb)	none	none
chr1	160239705	160240243	Promoter(<=1kb)	none	none
chr1	160261916	160262616	Promoter(<=1kb)	enhancer	none
chr1	160284775	160285187	Promoter(<=1kb)	none	none
chr1	160342951	160343706	Promoter(<=1kb)	enhancer	none
chr1	160359261	160367519	Promoter(<=1kb)	none	SINE
chr1	160374768	160376438	none	none	SINE
chr1	160398822	160401583	Promoter(<=1kb)	none	none
chr1	161132025	161133207	Promoter(<=1kb)	enhancer	none
chr1	161158970	161160045	Promoter(<=1kb)	none	none
chr1	161165856	161167077	Promoter(<=1kb)	none	none
chr1	161176774	161177867	Promoter(<=1kb)	none	none
chr1	161217827	161218722	Promoter(2-3kb)	enhancer	none
chr1	161225972	161227782	Promoter(<=1kb)	none	none
chr1	162069415	162070551	Promoter(<=1kb)	none	none
chr1	193105060	193105697	Promoter(<=1kb)	none	none
chr1	200302240	200302892	none	none	none
chr1	200330952	200331245	Promoter(1-2kb)	none	none
chr1	200378898	200379255	none	none	SINE
chr1	200392978	200393519	none	none	SINE
chr1	200409792	200410345	Promoter(<=1kb)	enhancer	none
chr1	200888255	200893896	Promoter(<=1kb)	none	SINE
chr1	201888203	201889074	Promoter(<=1kb)	enhancer	none
chr1	201894495	201896154	none	none	none
chr1	202710245	202712344	Promoter(<=1kb)	none	SINE
chr1	204359271	204367423	Promoter(<=1kb)	enhancer	SINE
chr1	204377315	204378482	Promoter(<=1kb)	none	none
chr1	204493337	204495072	Promoter(<=1kb)	none	none
chr1	204515867	204516720	Promoter(<=1kb)	enhancer	SINE
chr1	205222635	205229899	Promoter(<=1kb)	none	SINE
chr1	205284299	205285175	none	none	none
chr1	205294007	205301915	none	enhancer	SINE
chr1	205313440	205325545	Promoter(<=1kb)	none	SINE
chr1	205343401	205344535	Promoter(<=1kb)	none	none
chr1	205350705	205357099	Promoter(<=1kb)	none	SINE
chr1	205375848	205376158	Promoter(2-3kb)	none	none
chr1	205430529	205430991	none	none	none
chr1	205448869	205457574	Promoter(<=1kb)	none	SINE
chr1	205472947	205485720	none	none	SINE
chr1	205500880	205506053	Promoter(<=1kb)	none	SINE
chr1	205528733	205534551	Promoter(<=1kb)	none	SINE
chr1	205567857	205570154	Promoter(<=1kb)	none	none
chr1	205591666	205592363	Promoter(<=1kb)	enhancer	none
chr1	205631180	205632435	Promoter(<=1kb)	none	none
chr1	205658984	205662111	Promoter(<=1kb)	enhancer	none
chr1	205669640	205671343	none	none	none
chr1	205678958	205680883	Promoter(<=1kb)	none	none
chr1	205693297	205694143	none	none	none
chr1	205701111	205701576	none	enhancer	none
chr1	212857805	212859115	Promoter(<=1kb)	none	none
chr1	212928578	212929156	none	none	none
chr1	212938776	212939282	none	none	SINE
chr1	212950146	212950812	Promoter(<=1kb)	none	none
chr1	224175562	224176400	Promoter(<=1kb)	none	SINE
chr1	224182939	224184052	Promoter(<=1kb)	none	none
chr1	224203522	224203788	none	none	none
chr1	224212567	224214000	Promoter(<=1kb)	none	SINE
chr1	224329852	224330477	Promoter(<=1kb)	none	none
chr1	224340881	224341336	none	none	SINE
chr1	224352501	224357482	Promoter(<=1kb)	enhancer	SINE
chr1	225767746	225771094	none	none	SINE
chr1	225777376	225778165	Promoter(<=1kb)	enhancer	none
chr1	225823609	225824280	Promoter(1-2kb)	none	none
chr1	225845534	225846359	Promoter(<=1kb)	enhancer	none
chr1	225875630	225890836	Promoter(<=1kb)	enhancer	SINE
chr1	225898515	225899507	none	enhancer	SINE
chr1	225923663	225924863	Promoter(<=1kb)	enhancer	none
chr1	225939235	225941085	Promoter(<=1kb)	none	SINE
chr1	225950845	225951249	none	enhancer	none
chr1	226082935	226084129	Promoter(<=1kb)	enhancer	none
chr1	226109605	226112088	none	enhancer	SINE
chr1	226121639	226122211	none	none	none
chr1	226135180	226136624	none	none	SINE
chr1	232110441	232110959	none	none	none
chr1	235160953	235161534	Promoter(<=1kb)	none	none
chr1	244341877	244342270	none	none	SINE
chr1	244371065	244371398	none	none	none
chr10	1048682	1049606	Promoter(<=1kb)	enhancer	none
chr10	1056396	1057254	Promoter(<=1kb)	none	none
chr10	13299369	13302530	Promoter(<=1kb)	enhancer	SINE
chr10	21315085	21316328	none	none	SINE
chr10	21327716	21328318	none	none	SINE
chr10	21336519	21336990	none	none	none
chr10	21494225	21497255	Promoter(<=1kb)	none	none
chr10	21507203	21510436	none	none	none
chr10	21525720	21526590	Promoter(<=1kb)	none	none
chr10	21533664	21535402	Promoter(<=1kb)	enhancer	none
chr10	63629670	63630955	Promoter(<=1kb)	none	none
chr10	68471662	68472238	Promoter(<=1kb)	none	SINE
chr10	68527181	68529074	Promoter(<=1kb)	none	SINE
chr10	68560300	68561606	Promoter(<=1kb)	none	none
chr10	70440726	70442520	Promoter(<=1kb)	enhancer	SINE
chr10	70469103	70469575	none	none	none
chr10	72248525	72249166	none	none	none
chr10	72254917	72261401	none	enhancer	SINE
chr10	72272839	72274140	Promoter(<=1kb)	enhancer	none
chr10	72297780	72304108	none	none	SINE
chr10	72310424	72310914	none	none	none
chr10	73625220	73626293	Promoter(<=1kb)	none	none
chr10	73646739	73648591	Promoter(2-3kb)	none	none
chr10	73810946	73812146	Promoter(<=1kb)	none	SINE
chr10	73874319	73876520	Promoter(<=1kb)	none	SINE
chr10	73887225	73889228	none	enhancer	SINE
chr10	73906771	73911524	Promoter(<=1kb)	none	SINE
chr10	73931980	73932818	none	none	SINE
chr10	73965681	73967568	none	enhancer	SINE
chr10	73997540	73998259	Promoter(<=1kb)	none	none
chr10	75209981	75211023	Promoter(<=1kb)	enhancer	none
chr10	77949098	77949630	none	enhancer	none
chr10	86756119	86756991	Promoter(<=1kb)	none	none
chr10	86939230	86939885	none	none	SINE
chr10	86953877	86955088	Promoter(<=1kb)	none	none
chr10	86966769	86972007	Promoter(<=1kb)	none	SINE
chr10	86980080	86980754	none	none	none
chr10	87038158	87038977	none	none	none
chr10	91908163	91909296	Promoter(<=1kb)	none	none
chr10	91923661	91924265	Promoter(<=1kb)	none	none
chr10	93272843	93273565	none	enhancer	none
chr10	97400880	97401339	Promoter(<=1kb)	none	SINE
chr10	97407073	97407670	none	none	SINE
chr10	97633000	97633890	Promoter(<=1kb)	none	none
chr10	100373070	100373873	Promoter(<=1kb)	enhancer	none
chr10	100968996	100970311	Promoter(<=1kb)	none	none
chr10	100996502	100998249	Promoter(<=1kb)	enhancer	none
chr10	102055587	102056272	Promoter(<=1kb)	none	none
chr10	102065051	102066290	Promoter(<=1kb)	none	none
chr10	102115023	102121491	Promoter(<=1kb)	enhancer	SINE
chr10	102132674	102134065	Promoter(<=1kb)	none	none
chr10	102394030	102394890	Promoter(<=1kb)	none	none
chr10	102410669	102411123	Promoter(<=1kb)	enhancer	none
chr10	102432027	102435883	Promoter(<=1kb)	enhancer	SINE
chr10	102449412	102451571	Promoter(<=1kb)	enhancer	SINE
chr10	102460978	102463476	Promoter(<=1kb)	none	SINE
chr10	102627602	102630293	none	enhancer	SINE
chr10	102660874	102661552	none	none	none
chr10	102669473	102679286	none	enhancer	SINE
chr10	103192559	103193789	Promoter(<=1kb)	enhancer	SINE
chr10	103276497	103278284	Promoter(<=1kb)	enhancer	none
chr10	109923118	109923731	Promoter(<=1kb)	none	none
chr10	110007344	110008546	Promoter(<=1kb)	enhancer	none
chr10	112898432	112899149	none	none	SINE
chr10	133357507	133358046	Promoter(<=1kb)	none	none
chr10	133373177	133373609	Promoter(<=1kb)	none	none
chr11	267729	271109	none	none	SINE
chr11	300130	307264	Promoter(<=1kb)	none	SINE
chr11	313354	314559	Promoter(<=1kb)	none	none
chr11	319565	321224	Promoter(<=1kb)	none	none
chr11	355795	356377	none	none	none
chr11	560276	560909	Promoter(<=1kb)	none	none
chr11	571505	576450	Promoter(<=1kb)	none	SINE
chr11	695084	695732	Promoter(<=1kb)	enhancer	none
chr11	720415	720911	Promoter(<=1kb)	none	none
chr11	762681	765468	Promoter(<=1kb)	none	none
chr11	809130	809833	Promoter(<=1kb)	none	none
chr11	818994	819478	Promoter(<=1kb)	none	none
chr11	843922	844796	Promoter(<=1kb)	none	none
chr11	910738	911374	Promoter(<=1kb)	none	none
chr11	2992037	2993147	Promoter(<=1kb)	none	none
chr11	3797313	3798124	Promoter(<=1kb)	none	none
chr11	3807771	3808797	Promoter(<=1kb)	none	none
chr11	8682326	8682996	Promoter(<=1kb)	none	none
chr11	9314280	9314939	Promoter(<=1kb)	enhancer	none
chr11	9364014	9364743	none	enhancer	none
chr11	9460396	9461039	Promoter(<=1kb)	none	none
chr11	9572907	9573910	Promoter(<=1kb)	enhancer	none
chr11	9601127	9601982	none	enhancer	none
chr11	9607205	9607629	none	none	none
chr11	9613316	9614532	none	none	none
chr11	9663674	9664903	Promoter(<=1kb)	none	none
chr11	9765366	9766365	none	enhancer	SINE
chr11	10303267	10308258	Promoter(<=1kb)	none	SINE
chr11	10351557	10352513	none	enhancer	none
chr11	10366531	10367208	none	enhancer	none
chr11	14381014	14381505	none	none	none
chr11	14422414	14422979	none	none	none
chr11	27471812	27473003	Promoter(<=1kb)	none	none
chr11	27506427	27507129	Promoter(<=1kb)	none	SINE
chr11	45917810	45922624	Promoter(<=1kb)	none	SINE
chr11	46253347	46254394	none	none	SINE
chr11	46278039	46281701	Promoter(<=1kb)	none	SINE
chr11	46290463	46297249	Promoter(<=1kb)	enhancer	SINE
chr11	46338779	46339654	Promoter(<=1kb)	enhancer	SINE
chr11	46345190	46346363	Promoter(<=1kb)	none	none
chr11	46351992	46357812	none	enhancer	SINE
chr11	46379439	46381066	Promoter(<=1kb)	enhancer	none
chr11	46700310	46701131	Promoter(<=1kb)	none	none
chr11	46845610	46846510	Promoter(<=1kb)	none	none
chr11	47184997	47185925	Promoter(<=1kb)	none	none
chr11	47214428	47215374	Promoter(<=1kb)	none	SINE
chr11	47248562	47249207	Promoter(<=1kb)	none	none
chr11	47257375	47259934	Promoter(<=1kb)	none	SINE
chr11	47268517	47270262	Promoter(<=1kb)	none	none
chr11	47407904	47408925	Promoter(<=1kb)	enhancer	none
chr11	47415753	47418974	Promoter(<=1kb)	none	SINE
chr11	47552432	47553622	Promoter(<=1kb)	none	none
chr11	47565077	47566365	Promoter(<=1kb)	none	SINE
chr11	47578505	47579360	Promoter(<=1kb)	enhancer	none
chr11	47594173	47595368	Promoter(<=1kb)	none	SINE
chr11	47767062	47767976	Promoter(<=1kb)	enhancer	SINE
chr11	50412167	50413219	none	none	none
chr11	57514122	57516026	Promoter(<=1kb)	none	SINE
chr11	57530228	57531076	Promoter(<=1kb)	none	SINE
chr11	57637567	57639886	Promoter(1-2kb)	enhancer	SINE
chr11	57646821	57650208	Promoter(<=1kb)	none	none
chr11	57657317	57657832	Promoter(<=1kb)	none	none
chr11	57666893	57668498	Promoter(<=1kb)	enhancer	none
chr11	57741148	57741748	Promoter(<=1kb)	none	none
chr11	61361640	61362337	Promoter(<=1kb)	none	SINE
chr11	61392356	61392889	Promoter(<=1kb)	enhancer	none
chr11	61508116	61508700	Promoter(<=1kb)	none	none
chr11	61701303	61705258	none	enhancer	SINE
chr11	61717713	61719006	none	enhancer	none
chr11	62553259	62556935	Promoter(<=1kb)	enhancer	SINE
chr11	62573665	62575616	Promoter(<=1kb)	enhancer	none
chr11	62591493	62594027	Promoter(<=1kb)	enhancer	none
chr11	62601594	62603182	Promoter(<=1kb)	none	none
chr11	62612349	62613470	Promoter(<=1kb)	enhancer	none
chr11	62646630	62647152	Promoter(<=1kb)	none	none
chr11	62664836	62672716	Promoter(<=1kb)	enhancer	SINE
chr11	62678682	62679352	Promoter(<=1kb)	none	none
chr11	62706035	62709530	Promoter(<=1kb)	enhancer	none
chr11	62727188	62728485	Promoter(<=1kb)	none	none
chr11	62753866	62754710	Promoter(<=1kb)	enhancer	SINE
chr11	62761139	62761988	Promoter(<=1kb)	none	SINE
chr11	62769604	62771843	Promoter(<=1kb)	none	SINE
chr11	62786444	62792034	Promoter(<=1kb)	none	SINE
chr11	62805102	62805814	Promoter(<=1kb)	enhancer	none
chr11	62831057	62832770	Promoter(<=1kb)	none	none
chr11	62839106	62842632	Promoter(<=1kb)	enhancer	SINE
chr11	62880410	62881849	Promoter(<=1kb)	enhancer	none
chr11	62906192	62909853	Promoter(<=1kb)	none	SINE
chr11	63830046	63832884	none	enhancer	SINE
chr11	63838665	63839351	Promoter(<=1kb)	enhancer	none
chr11	63888248	63888911	Promoter(<=1kb)	none	none
chr11	63909677	63910363	Promoter(1-2kb)	none	none
chr11	63938168	63939251	Promoter(<=1kb)	none	none
chr11	63985974	63986991	Promoter(<=1kb)	none	none
chr11	63998685	63999782	Promoter(<=1kb)	none	none
chr11	64007277	64008075	none	enhancer	none
chr11	64053542	64054165	none	none	none
chr11	64164746	64166574	Promoter(<=1kb)	none	SINE
chr11	64185072	64186265	Promoter(<=1kb)	none	none
chr11	64225349	64226168	Promoter(<=1kb)	enhancer	SINE
chr11	64240662	64242372	Promoter(<=1kb)	enhancer	none
chr11	64269327	64271770	Promoter(<=1kb)	enhancer	SINE
chr11	64284321	64284836	Promoter(<=1kb)	none	none
chr11	64300539	64306363	Promoter(<=1kb)	none	SINE
chr11	64331710	64332249	Promoter(2-3kb)	none	none
chr11	64340766	64341360	Promoter(<=1kb)	none	none
chr11	64729983	64730430	none	none	SINE
chr11	64759723	64760553	Promoter(<=1kb)	enhancer	none
chr11	64778500	64779162	Promoter(<=1kb)	none	none
chr11	65066364	65067411	none	none	none
chr11	65084156	65084748	Promoter(<=1kb)	none	none
chr11	65213405	65214064	Promoter(<=1kb)	enhancer	none
chr11	65225076	65226066	none	none	SINE
chr11	65261532	65262346	Promoter(<=1kb)	enhancer	none
chr11	65291632	65292328	Promoter(1-2kb)	none	SINE
chr11	65301527	65302315	none	enhancer	none
chr11	65310448	65317523	Promoter(<=1kb)	none	SINE
chr11	65333454	65334512	Promoter(<=1kb)	none	SINE
chr11	65354085	65355893	Promoter(<=1kb)	none	SINE
chr11	65380734	65382728	Promoter(<=1kb)	enhancer	SINE
chr11	65416393	65419371	none	none	none
chr11	65435593	65436367	none	none	none
chr11	65454800	65460137	Promoter(<=1kb)	none	SINE
chr11	65471202	65479179	none	none	SINE
chr11	65487672	65492175	Promoter(<=1kb)	enhancer	SINE
chr11	65497382	65497935	Promoter(<=1kb)	none	none
chr11	65507914	65508507	Promoter(<=1kb)	none	SINE
chr11	65524249	65525496	Promoter(<=1kb)	none	SINE
chr11	65539694	65541319	Promoter(<=1kb)	none	SINE
chr11	65546476	65553931	Promoter(<=1kb)	enhancer	SINE
chr11	65560258	65560841	Promoter(1-2kb)	none	none
chr11	65569762	65570656	Promoter(<=1kb)	none	none
chr11	65591826	65592328	Promoter(<=1kb)	none	none
chr11	65606771	65607951	Promoter(<=1kb)	none	none
chr11	65859225	65860650	Promoter(<=1kb)	none	none
chr11	65867770	65868156	Promoter(<=1kb)	none	none
chr11	65888059	65888925	Promoter(<=1kb)	none	none
chr11	65911690	65915971	none	none	SINE
chr11	66289070	66289768	Promoter(<=1kb)	none	none
chr11	66311941	66317361	Promoter(<=1kb)	enhancer	SINE
chr11	66344833	66348276	Promoter(<=1kb)	enhancer	SINE
chr11	66371185	66372262	Promoter(<=1kb)	none	none
chr11	66408513	66414270	Promoter(<=1kb)	enhancer	SINE
chr11	66438499	66439162	Promoter(<=1kb)	none	SINE
chr11	66466211	66467269	Promoter(<=1kb)	none	none
chr11	66479903	66480700	Promoter(<=1kb)	none	none
chr11	66545820	66546921	Promoter(<=1kb)	none	SINE
chr11	66592381	66593674	Promoter(<=1kb)	none	none
chr11	66616141	66617236	Promoter(<=1kb)	enhancer	none
chr11	66677585	66678737	Promoter(<=1kb)	none	SINE
chr11	66694819	66695334	none	enhancer	SINE
chr11	66727325	66729169	Promoter(<=1kb)	none	none
chr11	66843021	66843702	Promoter(<=1kb)	enhancer	none
chr11	67078072	67082327	none	none	SINE
chr11	67288820	67289749	Promoter(<=1kb)	enhancer	none
chr11	67302733	67303561	Promoter(<=1kb)	enhancer	none
chr11	67317259	67322558	Promoter(<=1kb)	none	SINE
chr11	67353119	67354040	Promoter(<=1kb)	none	none
chr11	68010111	68010823	Promoter(<=1kb)	enhancer	none
chr11	68020573	68021492	Promoter(<=1kb)	none	none
chr11	68030216	68030939	Promoter(<=1kb)	none	SINE
chr11	68127828	68129014	none	none	none
chr11	68439161	68440252	Promoter(<=1kb)	none	none
chr11	68446912	68447837	Promoter(<=1kb)	enhancer	none
chr11	68459709	68460934	Promoter(<=1kb)	none	SINE
chr11	72080314	72081209	Promoter(<=1kb)	enhancer	SINE
chr11	72764375	72764953	none	none	none
chr11	72793767	72794107	Promoter(<=1kb)	none	none
chr11	73361909	73362627	Promoter(1-2kb)	none	none
chr11	75350802	75352571	Promoter(<=1kb)	none	SINE
chr11	75554310	75554955	none	none	SINE
chr11	94740939	94741534	Promoter(<=1kb)	none	none
chr11	108121246	108121955	Promoter(<=1kb)	none	none
chr11	118400874	118401968	Promoter(<=1kb)	enhancer	SINE
chr11	118434737	118436498	Promoter(<=1kb)	enhancer	none
chr11	118530595	118532011	Promoter(<=1kb)	none	none
chr11	118571882	118572889	Promoter(<=1kb)	none	SINE
chr11	118620879	118622653	Promoter(<=1kb)	none	SINE
chr11	118634613	118635522	Promoter(<=1kb)	none	none
chr11	118658488	118662880	none	none	SINE
chr11	118678872	118679955	Promoter(<=1kb)	none	SINE
chr11	118689263	118690800	none	none	none
chr11	118887434	118888247	Promoter(<=1kb)	none	none
chr11	118907257	118912849	Promoter(<=1kb)	enhancer	SINE
chr11	118928121	118930522	Promoter(2-3kb)	none	none
chr11	119030522	119031050	Promoter(<=1kb)	none	none
chr11	119056482	119057654	Promoter(<=1kb)	none	none
chr11	119084739	119085701	Promoter(<=1kb)	enhancer	SINE
chr11	119095054	119095771	Promoter(<=1kb)	enhancer	none
chr11	119101158	119101917	Promoter(<=1kb)	enhancer	none
chr11	119107005	119107685	Promoter(<=1kb)	none	none
chr11	119121173	119121946	Promoter(<=1kb)	none	none
chr11	119148907	119150271	Promoter(<=1kb)	none	none
chr11	119168709	119169571	Promoter(<=1kb)	none	none
chr11	126268597	126269455	Promoter(<=1kb)	none	none
chr11	126282547	126283706	Promoter(<=1kb)	none	SINE
chr12	2834730	2835439	Promoter(<=1kb)	enhancer	none
chr12	2845899	2846605	none	enhancer	SINE
chr12	2958921	2964360	Promoter(<=1kb)	enhancer	SINE
chr12	6335820	6342092	Promoter(<=1kb)	enhancer	SINE
chr12	6363392	6364136	Promoter(<=1kb)	none	none
chr12	6371034	6376809	Promoter(<=1kb)	enhancer	SINE
chr12	6605995	6606642	Promoter(<=1kb)	none	none
chr12	6613161	6614532	none	none	none
chr12	6619905	6620700	none	none	none
chr12	6635614	6636385	Promoter(<=1kb)	none	none
chr12	6646688	6647532	Promoter(<=1kb)	none	none
chr12	6662693	6663468	Promoter(<=1kb)	none	none
chr12	6688563	6689826	Promoter(<=1kb)	enhancer	none
chr12	6723812	6724735	Promoter(<=1kb)	none	none
chr12	6752746	6753846	Promoter(<=1kb)	none	none
chr12	6764089	6766378	Promoter(<=1kb)	none	none
chr12	6778795	6779395	Promoter(1-2kb)	none	none
chr12	6789447	6793260	Promoter(<=1kb)	enhancer	SINE
chr12	6866969	6873916	Promoter(<=1kb)	enhancer	SINE
chr12	6891075	6891568	Promoter(1-2kb)	none	none
chr12	6904712	6905242	Promoter(<=1kb)	none	none
chr12	6913928	6915782	Promoter(<=1kb)	enhancer	none
chr12	6925382	6926194	Promoter(<=1kb)	none	none
chr12	6937654	6938211	Promoter(<=1kb)	none	none
chr12	6944261	6946912	Promoter(<=1kb)	enhancer	none
chr12	6960924	6963206	Promoter(<=1kb)	enhancer	SINE
chr12	6970208	6971056	Promoter(<=1kb)	enhancer	none
chr12	7871390	7873292	Promoter(<=1kb)	enhancer	none
chr12	7890728	7890971	Promoter(<=1kb)	none	none
chr12	19402244	19402510	Promoter(1-2kb)	none	none
chr12	31362267	31363190	none	none	none
chr12	32361853	32362297	none	none	SINE
chr12	32399017	32400176	Promoter(<=1kb)	enhancer	none
chr12	32418632	32419866	none	none	none
chr12	32679023	32679832	Promoter(<=1kb)	none	none
chr12	47715385	47718056	Promoter(<=1kb)	none	SINE
chr12	47757763	47759115	Promoter(<=1kb)	none	none
chr12	47765423	47767307	none	none	none
chr12	47779005	47779839	Promoter(<=1kb)	none	SINE
chr12	48681670	48682690	Promoter(<=1kb)	none	SINE
chr12	48956589	48957864	Promoter(<=1kb)	none	none
chr12	48966034	48966288	none	none	none
chr12	49623080	49624044	Promoter(<=1kb)	none	none
chr12	50110880	50112601	Promoter(<=1kb)	none	none
chr12	50166841	50167843	Promoter(<=1kb)	none	none
chr12	51855794	51856615	none	none	SINE
chr12	51863283	51873707	none	none	SINE
chr12	52964744	52965740	none	none	SINE
chr12	53048145	53054556	Promoter(<=1kb)	enhancer	none
chr12	53213392	53221652	Promoter(<=1kb)	enhancer	SINE
chr12	53232379	53233278	Promoter(<=1kb)	none	none
chr12	53241646	53242549	Promoter(<=1kb)	none	none
chr12	53251641	53252756	Promoter(<=1kb)	none	SINE
chr12	53441247	53441732	Promoter(<=1kb)	none	none
chr12	53492759	53493474	Promoter(<=1kb)	none	none
chr12	53500875	53501651	Promoter(<=1kb)	none	none
chr12	54214775	54218259	none	none	SINE
chr12	54227510	54229229	Promoter(2-3kb)	none	SINE
chr12	54259294	54259674	Promoter(<=1kb)	none	none
chr12	54279527	54280950	Promoter(<=1kb)	enhancer	none
chr12	54288472	54289363	Promoter(1-2kb)	none	SINE
chr12	54300747	54304655	Promoter(<=1kb)	none	SINE
chr12	54324993	54325389	Promoter(<=1kb)	none	none
chr12	54358902	54359604	none	enhancer	none
chr12	54378793	54379913	Promoter(<=1kb)	none	none
chr12	54385760	54390875	Promoter(<=1kb)	enhancer	SINE
chr12	55729006	55730273	Promoter(<=1kb)	enhancer	none
chr12	55736964	55738536	none	none	none
chr12	55745352	55746138	Promoter(1-2kb)	none	none
chr12	55940085	55940725	Promoter(<=1kb)	enhancer	none
chr12	55966681	55967245	Promoter(<=1kb)	none	none
chr12	55973567	55974531	Promoter(<=1kb)	none	none
chr12	55996866	55997774	Promoter(<=1kb)	enhancer	none
chr12	56007186	56008130	Promoter(<=1kb)	none	none
chr12	56020630	56021868	Promoter(<=1kb)	none	none
chr12	56041612	56042376	Promoter(<=1kb)	enhancer	none
chr12	56079064	56080864	Promoter(<=1kb)	enhancer	none
chr12	56104018	56105216	Promoter(<=1kb)	none	none
chr12	56117991	56118815	Promoter(<=1kb)	none	none
chr12	56127902	56128804	Promoter(<=1kb)	enhancer	none
chr12	56158025	56158642	Promoter(<=1kb)	none	none
chr12	56188826	56190674	Promoter(<=1kb)	none	SINE
chr12	56221378	56224648	Promoter(<=1kb)	enhancer	SINE
chr12	56266710	56267839	Promoter(<=1kb)	none	none
chr12	56299814	56300602	Promoter(<=1kb)	enhancer	none
chr12	56315620	56316631	Promoter(<=1kb)	enhancer	SINE
chr12	56333108	56339301	Promoter(<=1kb)	enhancer	SINE
chr12	56630094	56636475	Promoter(<=1kb)	enhancer	SINE
chr12	56645722	56646183	Promoter(<=1kb)	enhancer	none
chr12	56687915	56689618	Promoter(<=1kb)	none	SINE
chr12	56724798	56725626	Promoter(<=1kb)	none	none
chr12	56735088	56737063	none	none	SINE
chr12	56751927	56752409	Promoter(<=1kb)	none	none
chr12	57078066	57078978	Promoter(<=1kb)	none	SINE
chr12	57087517	57093717	Promoter(<=1kb)	none	SINE
chr12	57110152	57112573	Promoter(<=1kb)	none	none
chr12	57127149	57128388	Promoter(<=1kb)	none	none
chr12	57242847	57243847	Promoter(2-3kb)	enhancer	none
chr12	57449579	57461708	Promoter(<=1kb)	none	SINE
chr12	57475559	57476578	Promoter(<=1kb)	none	none
chr12	62602468	62603762	Promoter(<=1kb)	enhancer	none
chr12	76030253	76032081	Promoter(<=1kb)	none	none
chr12	79452645	79453153	none	none	SINE
chr12	79710824	79711360	none	none	none
chr12	104790247	104790785	none	none	none
chr12	110280600	110281937	Promoter(<=1kb)	none	none
chr12	111404972	111405835	Promoter(<=1kb)	none	none
chr12	111599541	111600080	Promoter(<=1kb)	none	none
chr12	111834540	111836053	none	none	SINE
chr12	111841868	111843019	Promoter(<=1kb)	none	none
chr12	112125354	112125950	Promoter(<=1kb)	none	none
chr12	112418628	112419397	Promoter(<=1kb)	none	SINE
chr12	118103367	118104346	Promoter(<=1kb)	none	none
chr12	120110601	120111325	none	none	none
chr12	120116639	120117479	Promoter(<=1kb)	enhancer	none
chr12	120194466	120196044	Promoter(<=1kb)	none	SINE
chr12	120201107	120201601	Promoter(<=1kb)	none	SINE
chr12	120228239	120231880	Promoter(1-2kb)	enhancer	SINE
chr12	120290790	120292571	Promoter(<=1kb)	enhancer	SINE
chr12	120317284	120317768	none	none	none
chr12	120342052	120342514	none	none	none
chr12	120437776	120438500	Promoter(<=1kb)	none	none
chr12	120446128	120446824	Promoter(<=1kb)	enhancer	none
chr12	120469027	120470255	Promoter(<=1kb)	none	none
chr12	120495608	120496422	Promoter(<=1kb)	enhancer	none
chr12	121626170	121627445	Promoter(<=1kb)	none	none
chr12	121658702	121659587	none	none	SINE
chr12	121686964	121687460	Promoter(<=1kb)	enhancer	SINE
chr12	124939553	124941132	none	none	none
chr12	131895853	131896598	Promoter(1-2kb)	none	none
chr13	28308035	28308359	Promoter(<=1kb)	none	SINE
chr13	28494145	28495674	Promoter(<=1kb)	none	none
chr13	45311177	45311967	none	none	none
chr13	51146988	51153372	none	enhancer	SINE
chr13	51221952	51223091	Promoter(<=1kb)	none	none
chr13	51311701	51312129	none	none	SINE
chr13	51347004	51348440	Promoter(<=1kb)	none	SINE
chr13	55606067	55606530	none	none	none
chr13	99606026	99606990	Promoter(<=1kb)	none	none
chr13	99614407	99614987	none	enhancer	none
chr13	99625034	99626384	none	none	none
chr13	99685674	99686427	none	none	SINE
chr13	99694288	99694555	none	none	none
chr13	99792219	99792730	none	none	none
chr13	99971207	99972105	Promoter(<=1kb)	none	none
chr13	99980786	99981677	Promoter(<=1kb)	none	none
chr13	99989683	99991882	none	none	none
chr13	99997038	99998099	Promoter(<=1kb)	enhancer	none
chr13	100020053	100020445	none	none	none
chr13	114341105	114341576	none	none	none
chr14	21455780	21456484	Promoter(<=1kb)	enhancer	none
chr14	21476653	21477622	Promoter(<=1kb)	none	none
chr14	21510835	21511612	Promoter(<=1kb)	none	none
chr14	21525750	21526638	Promoter(<=1kb)	enhancer	none
chr14	22929106	22930967	Promoter(<=1kb)	none	SINE
chr14	22956837	22958138	Promoter(<=1kb)	enhancer	SINE
chr14	22977736	22982920	Promoter(<=1kb)	none	none
chr14	23006730	23007294	Promoter(<=1kb)	none	none
chr14	23034574	23034894	Promoter(<=1kb)	none	none
chr14	23052281	23058383	Promoter(<=1kb)	enhancer	SINE
chr14	23071381	23071792	Promoter(<=1kb)	none	none
chr14	23094580	23095753	Promoter(<=1kb)	enhancer	none
chr14	23161106	23163520	none	none	SINE
chr14	23537620	23538983	none	enhancer	none
chr14	23567538	23569995	Promoter(<=1kb)	none	none
chr14	24135710	24147682	Promoter(<=1kb)	none	SINE
chr14	24160931	24161635	Promoter(<=1kb)	none	none
chr14	39203719	39204531	none	none	none
chr14	64986742	64987512	Promoter(<=1kb)	none	none
chr14	68978831	68980304	Promoter(<=1kb)	enhancer	SINE
chr14	69013843	69015141	none	none	SINE
chr14	69036959	69038471	none	none	SINE
chr14	73136277	73137078	Promoter(<=1kb)	none	none
chr14	73269739	73270445	Promoter(1-2kb)	none	none
chr14	74302633	74303089	Promoter(<=1kb)	none	none
chr14	74326497	74326999	none	none	none
chr14	74348446	74349458	Promoter(<=1kb)	none	none
chr14	76913302	76919196	none	none	SINE
chr14	76924222	76925212	none	none	SINE
chr14	76941744	76956715	Promoter(<=1kb)	enhancer	SINE
chr14	76984437	76985081	none	none	none
chr14	92106161	92106770	Promoter(<=1kb)	none	none
chr14	100192772	100193490	none	none	none
chr14	100285004	100285799	none	none	SINE
chr14	102046268	102046833	Promoter(<=1kb)	none	SINE
chr14	102077381	102078652	none	none	SINE
chr14	102087138	102088733	Promoter(<=1kb)	none	SINE
chr14	102524584	102525140	none	none	SINE
chr14	102545276	102546298	Promoter(<=1kb)	none	none
chr14	102760681	102761507	none	none	none
chr14	102927566	102928139	Promoter(<=1kb)	none	none
chr14	103354662	103355055	none	none	none
chr14	103512598	103518975	Promoter(1-2kb)	none	SINE
chr14	103562093	103563277	Promoter(<=1kb)	none	none
chr14	104665780	104666504	Promoter(<=1kb)	enhancer	none
chr14	104677521	104682250	Promoter(<=1kb)	enhancer	SINE
chr14	104724957	104725708	Promoter(<=1kb)	none	none
chr14	104749184	104753254	Promoter(<=1kb)	enhancer	SINE
chr14	104768456	104769200	none	none	none
chr14	104816440	104828008	Promoter(<=1kb)	none	SINE
chr14	104843162	104844913	none	enhancer	SINE
chr14	105300833	105301798	Promoter(<=1kb)	none	none
chr15	39782414	39782938	Promoter(<=1kb)	none	none
chr15	39933599	39934547	Promoter(<=1kb)	none	SINE
chr15	39976370	39976864	none	none	none
chr15	40038515	40039461	Promoter(<=1kb)	enhancer	SINE
chr15	40044482	40056228	none	none	SINE
chr15	40069068	40070037	none	none	none
chr15	40103387	40109433	Promoter(<=1kb)	none	none
chr15	40301485	40309192	Promoter(<=1kb)	enhancer	SINE
chr15	40322770	40323615	Promoter(<=1kb)	none	none
chr15	40405597	40406232	Promoter(<=1kb)	none	none
chr15	40421797	40422242	none	none	none
chr15	40754504	40755654	Promoter(<=1kb)	none	SINE
chr15	40807082	40807914	Promoter(<=1kb)	none	SINE
chr15	40843867	40846262	Promoter(<=1kb)	enhancer	SINE
chr15	40857393	40859724	Promoter(1-2kb)	none	SINE
chr15	40873419	40874357	Promoter(<=1kb)	none	none
chr15	40893761	40894541	Promoter(<=1kb)	none	none
chr15	40899844	40911484	Promoter(<=1kb)	none	SINE
chr15	40928532	40929269	Promoter(<=1kb)	none	none
chr15	40952762	40953569	Promoter(<=1kb)	enhancer	none
chr15	41416666	41417713	Promoter(<=1kb)	none	none
chr15	41493174	41495803	Promoter(<=1kb)	enhancer	none
chr15	41511193	41514135	Promoter(<=1kb)	none	none
chr15	41543939	41544594	Promoter(<=1kb)	none	SINE
chr15	41559768	41564858	Promoter(<=1kb)	none	SINE
chr15	43510388	43511745	Promoter(<=1kb)	none	none
chr15	43517292	43518749	Promoter(<=1kb)	enhancer	none
chr15	43775639	43777679	Promoter(<=1kb)	none	none
chr15	43791951	43792591	Promoter(<=1kb)	none	none
chr15	57306263	57307358	Promoter(1-2kb)	none	none
chr15	63041883	63042637	Promoter(<=1kb)	enhancer	SINE
chr15	63048033	63049179	Promoter(<=1kb)	none	none
chr15	63068956	63069573	none	none	SINE
chr15	63083098	63083718	none	none	none
chr15	63089045	63089688	none	none	SINE
chr15	63599634	63600993	Promoter(<=1kb)	none	none
chr15	64151347	64154032	Promoter(<=1kb)	enhancer	none
chr15	64162614	64163534	Promoter(<=1kb)	enhancer	none
chr15	64381138	64381668	Promoter(<=1kb)	none	none
chr15	64387654	64388080	Promoter(<=1kb)	none	none
chr15	64776338	64776790	Promoter(<=1kb)	none	SINE
chr15	64807220	64811063	none	enhancer	SINE
chr15	64825390	64826162	Promoter(<=1kb)	none	SINE
chr15	64835718	64841769	Promoter(<=1kb)	none	SINE
chr15	64893874	64894968	none	none	SINE
chr15	64905343	64906124	none	none	SINE
chr15	64911511	64912805	Promoter(<=1kb)	enhancer	SINE
chr15	64989370	64990172	Promoter(<=1kb)	none	none
chr15	65300907	65301611	Promoter(<=1kb)	enhancer	none
chr15	65354995	65356081	Promoter(<=1kb)	enhancer	none
chr15	65365230	65365546	none	none	none
chr15	65376889	65378495	Promoter(<=1kb)	none	none
chr15	65384863	65386104	Promoter(<=1kb)	enhancer	none
chr15	65395667	65402370	Promoter(<=1kb)	none	SINE
chr15	65410970	65415559	Promoter(<=1kb)	enhancer	SINE
chr15	65421116	65422753	Promoter(<=1kb)	none	none
chr15	65517271	65517838	Promoter(<=1kb)	none	none
chr15	65530248	65530909	Promoter(<=1kb)	none	none
chr15	66356417	66356853	Promoter(<=1kb)	none	none
chr15	68256611	68257295	Promoter(<=1kb)	none	none
chr15	74461014	74461660	Promoter(<=1kb)	none	SINE
chr15	74588445	74588862	Promoter(2-3kb)	none	none
chr15	74614671	74621530	Promoter(<=1kb)	enhancer	SINE
chr15	74768166	74771267	none	none	SINE
chr15	74799991	74800642	Promoter(<=1kb)	none	none
chr15	74821235	74821542	Promoter(<=1kb)	enhancer	none
chr15	74842463	74843197	Promoter(<=1kb)	none	none
chr15	74872838	74874098	Promoter(<=1kb)	none	SINE
chr15	74889469	74890644	Promoter(<=1kb)	enhancer	none
chr15	74906402	74907209	Promoter(<=1kb)	none	none
chr15	74937589	74938495	Promoter(<=1kb)	none	SINE
chr15	74950667	74951273	none	none	none
chr15	74956761	74958799	Promoter(<=1kb)	enhancer	SINE
chr15	75624966	75626294	Promoter(<=1kb)	none	SINE
chr15	75639976	75640735	Promoter(<=1kb)	none	none
chr15	75660944	75661367	none	none	SINE
chr15	75823953	75824510	none	none	none
chr15	77496708	77497623	none	none	none
chr15	77510067	77510843	none	enhancer	none
chr15	84594846	84595213	none	none	none
chr15	84715817	84716549	Promoter(<=1kb)	enhancer	none
chr15	84747596	84749399	Promoter(<=1kb)	none	none
chr15	84783671	84784446	Promoter(1-2kb)	enhancer	none
chr15	90838348	90845655	Promoter(<=1kb)	enhancer	SINE
chr15	90859482	90859984	none	none	none
chr15	92808526	92809622	Promoter(<=1kb)	none	SINE
chr15	101068562	101069539	none	enhancer	none
chr16	53374	54163	Promoter(<=1kb)	enhancer	none
chr16	352685	354174	Promoter(<=1kb)	none	none
chr16	379152	384308	Promoter(<=1kb)	none	SINE
chr16	589342	590122	Promoter(<=1kb)	enhancer	none
chr16	630081	631201	Promoter(<=1kb)	enhancer	none
chr16	636421	637824	Promoter(<=1kb)	none	none
chr16	695091	695994	Promoter(<=1kb)	none	none
chr16	800756	801410	Promoter(<=1kb)	enhancer	none
chr16	1979070	1984107	Promoter(<=1kb)	enhancer	SINE
chr16	1992331	1993096	Promoter(<=1kb)	enhancer	none
chr16	2009829	2010114	Promoter(<=1kb)	none	none
chr16	2022786	2023837	Promoter(1-2kb)	none	none
chr16	2047437	2048237	Promoter(<=1kb)	none	none
chr16	2136050	2136418	Promoter(<=1kb)	none	none
chr16	2178359	2178839	none	none	none
chr16	2205184	2215407	Promoter(<=1kb)	enhancer	SINE
chr16	2223123	2223727	Promoter(<=1kb)	none	none
chr16	2500718	2501895	Promoter(2-3kb)	enhancer	none
chr16	2530854	2538079	Promoter(<=1kb)	enhancer	SINE
chr16	2980206	2980816	Promoter(<=1kb)	none	none
chr16	3003915	3014163	Promoter(<=1kb)	enhancer	SINE
chr16	3020883	3038711	Promoter(<=1kb)	enhancer	SINE
chr16	3046064	3047597	Promoter(<=1kb)	none	none
chr16	3058119	3059953	Promoter(<=1kb)	enhancer	none
chr16	3098687	3106862	Promoter(<=1kb)	enhancer	SINE
chr16	3123971	3124895	none	none	none
chr16	3645460	3646086	Promoter(2-3kb)	enhancer	none
chr16	4285087	4299458	none	enhancer	SINE
chr16	4307463	4310142	none	none	SINE
chr16	4350756	4351462	Promoter(<=1kb)	none	none
chr16	4392220	4393336	Promoter(2-3kb)	none	none
chr16	4402515	4409799	Promoter(<=1kb)	none	SINE
chr16	4416366	4417108	Promoter(<=1kb)	none	SINE
chr16	4425492	4426103	Promoter(<=1kb)	none	none
chr16	4616008	4616839	Promoter(<=1kb)	enhancer	SINE
chr16	4733932	4734699	Promoter(<=1kb)	none	none
chr16	4766908	4769053	Promoter(<=1kb)	none	SINE
chr16	4924601	4925340	none	none	none
chr16	4937237	4937715	Promoter(<=1kb)	none	SINE
chr16	4943200	4945108	none	enhancer	SINE
chr16	4957758	4958669	Promoter(<=1kb)	none	none
chr16	8863528	8869104	Promoter(<=1kb)	none	SINE
chr16	8983626	8984104	none	enhancer	SINE
chr16	9008234	9013503	none	enhancer	SINE
chr16	21520232	21521975	Promoter(<=1kb)	enhancer	none
chr16	22190212	22196178	none	none	SINE
chr16	22205988	22207360	Promoter(<=1kb)	none	none
chr16	22297067	22297989	Promoter(<=1kb)	none	none
chr16	22335576	22336270	none	none	none
chr16	22374418	22375401	Promoter(<=1kb)	none	none
chr16	28846138	28846834	Promoter(<=1kb)	none	none
chr16	29656787	29657132	none	none	none
chr16	29663074	29667102	Promoter(<=1kb)	none	SINE
chr16	29678894	29679674	Promoter(<=1kb)	none	none
chr16	29691602	29695213	none	none	SINE
chr16	29743984	29746135	Promoter(<=1kb)	none	SINE
chr16	29784969	29791039	Promoter(<=1kb)	none	SINE
chr16	29805040	29805896	Promoter(<=1kb)	none	none
chr16	29810989	29817186	Promoter(<=1kb)	none	none
chr16	29825494	29825971	none	enhancer	none
chr16	29862674	29863863	Promoter(<=1kb)	none	none
chr16	29996124	30001488	Promoter(<=1kb)	none	SINE
chr16	30011870	30012173	Promoter(<=1kb)	none	none
chr16	30091672	30096745	Promoter(<=1kb)	none	SINE
chr16	30354931	30360010	Promoter(<=1kb)	enhancer	SINE
chr16	30370292	30371480	Promoter(<=1kb)	none	none
chr16	30377565	30379236	Promoter(<=1kb)	enhancer	none
chr16	30394794	30400836	Promoter(<=1kb)	enhancer	SINE
chr16	30407122	30409654	Promoter(<=1kb)	none	SINE
chr16	30557829	30558647	Promoter(<=1kb)	none	none
chr16	30947948	30954080	Promoter(<=1kb)	enhancer	SINE
chr16	30996899	30997802	Promoter(<=1kb)	none	none
chr16	31025864	31026229	none	none	SINE
chr16	31042070	31042755	Promoter(2-3kb)	none	none
chr16	67659877	67660885	Promoter(<=1kb)	enhancer	none
chr16	67666258	67675382	Promoter(<=1kb)	none	SINE
chr16	67718830	67719454	Promoter(<=1kb)	none	none
chr16	67841687	67847712	Promoter(<=1kb)	none	SINE
chr16	67857735	67857979	none	none	none
chr16	67893095	67893761	Promoter(<=1kb)	none	none
chr16	68234219	68245663	Promoter(<=1kb)	enhancer	SINE
chr16	68732127	68738582	Promoter(<=1kb)	enhancer	SINE
chr16	69071958	69072478	none	enhancer	none
chr16	69132014	69133057	Promoter(<=1kb)	none	none
chr16	69186736	69187179	Promoter(<=1kb)	none	none
chr16	69330387	69331020	Promoter(<=1kb)	none	none
chr16	69339287	69340321	Promoter(<=1kb)	none	none
chr16	69726393	69727018	Promoter(<=1kb)	enhancer	none
chr16	69754532	69755152	Promoter(<=1kb)	enhancer	none
chr16	70289265	70289686	Promoter(<=1kb)	none	none
chr16	70380572	70382016	none	none	none
chr16	70408015	70408611	none	none	SINE
chr16	70428038	70428804	none	none	none
chr16	70437036	70439667	Promoter(<=1kb)	none	none
chr16	70450710	70454938	Promoter(<=1kb)	none	SINE
chr16	70590023	70592387	none	none	SINE
chr16	70703412	70703776	none	none	none
chr16	74606387	74607392	Promoter(<=1kb)	none	none
chr16	74998610	75000282	Promoter(<=1kb)	none	none
chr16	75245113	75245724	Promoter(2-3kb)	none	none
chr16	75287651	75288080	none	none	SINE
chr16	81403627	81404249	none	none	SINE
chr16	81711843	81713965	none	enhancer	SINE
chr16	81724970	81730960	none	none	SINE
chr16	84629468	84629944	none	none	none
chr16	84699579	84700525	Promoter(<=1kb)	none	none
chr16	88634124	88640065	Promoter(<=1kb)	none	SINE
chr16	88650873	88651692	Promoter(<=1kb)	none	none
chr16	88662919	88673083	Promoter(<=1kb)	none	SINE
chr16	88681077	88686861	Promoter(<=1kb)	none	SINE
chr16	88812091	88816355	Promoter(<=1kb)	none	SINE
chr16	89490571	89491117	Promoter(<=1kb)	none	none
chr16	89507705	89508864	Promoter(<=1kb)	none	none
chr16	89564602	89566221	Promoter(2-3kb)	enhancer	SINE
chr16	89599375	89603138	none	none	SINE
chr16	89700149	89702415	Promoter(<=1kb)	none	SINE
chr16	89827835	89829140	Promoter(<=1kb)	none	none
chr16	89873114	89874557	Promoter(<=1kb)	enhancer	SINE
chr16	89909991	89910681	Promoter(<=1kb)	none	none
chr17	752025	752840	Promoter(<=1kb)	none	none
chr17	979522	980536	Promoter(<=1kb)	none	none
chr17	1399936	1400526	Promoter(<=1kb)	enhancer	none
chr17	1456274	1456757	Promoter(<=1kb)	none	SINE
chr17	1516448	1517152	Promoter(<=1kb)	none	none
chr17	1604644	1605400	Promoter(<=1kb)	none	none
chr17	1627950	1628726	Promoter(<=1kb)	enhancer	none
chr17	1684403	1685102	Promoter(<=1kb)	none	none
chr17	1714630	1716653	Promoter(<=1kb)	enhancer	none
chr17	1730921	1736742	Promoter(<=1kb)	enhancer	SINE
chr17	1762068	1763536	Promoter(<=1kb)	enhancer	none
chr17	1769761	1770311	Promoter(<=1kb)	none	none
chr17	2303216	2304243	Promoter(<=1kb)	none	none
chr17	2336406	2338415	Promoter(<=1kb)	none	none
chr17	2723715	2724188	none	none	none
chr17	2755240	2756659	Promoter(<=1kb)	none	SINE
chr17	4142696	4144178	Promoter(<=1kb)	none	SINE
chr17	4395978	4397121	none	enhancer	SINE
chr17	4900409	4900984	Promoter(<=1kb)	none	none
chr17	4949135	4951033	Promoter(<=1kb)	none	none
chr17	4966997	4973261	Promoter(<=1kb)	enhancer	SINE
chr17	4986858	4987963	Promoter(<=1kb)	none	none
chr17	7214121	7220117	Promoter(<=1kb)	none	none
chr17	7251712	7252836	Promoter(<=1kb)	enhancer	none
chr17	7280647	7281856	Promoter(<=1kb)	none	none
chr17	7294665	7295352	Promoter(<=1kb)	none	SINE
chr17	7306908	7307790	Promoter(<=1kb)	none	none
chr17	7329003	7330599	Promoter(<=1kb)	enhancer	none
chr17	7336625	7337325	Promoter(<=1kb)	enhancer	none
chr17	7366907	7367386	none	none	none
chr17	7380826	7384492	Promoter(<=1kb)	enhancer	SINE
chr17	7393688	7395074	Promoter(<=1kb)	none	none
chr17	7403826	7404712	Promoter(<=1kb)	none	none
chr17	7440483	7445879	Promoter(<=1kb)	none	SINE
chr17	7455461	7456332	Promoter(<=1kb)	none	SINE
chr17	7478685	7485052	Promoter(<=1kb)	enhancer	SINE
chr17	7579199	7584079	Promoter(<=1kb)	enhancer	SINE
chr17	7589901	7591013	Promoter(<=1kb)	none	none
chr17	7614864	7615596	Promoter(<=1kb)	none	SINE
chr17	7627419	7632914	Promoter(<=1kb)	none	SINE
chr17	7650064	7651034	Promoter(<=1kb)	enhancer	none
chr17	8152153	8157046	Promoter(<=1kb)	enhancer	SINE
chr17	8163098	8164528	Promoter(<=1kb)	none	none
chr17	8175832	8177233	Promoter(<=1kb)	none	none
chr17	8209973	8210667	Promoter(<=1kb)	none	none
chr17	8221354	8224002	Promoter(<=1kb)	enhancer	SINE
chr17	8288328	8289298	Promoter(<=1kb)	none	SINE
chr17	8295140	8295848	Promoter(<=1kb)	none	none
chr17	16353514	16353877	Promoter(<=1kb)	none	none
chr17	16477495	16477933	none	enhancer	none
chr17	17706166	17711552	none	none	SINE
chr17	17752129	17752730	none	enhancer	none
chr17	17780878	17781670	Promoter(<=1kb)	none	none
chr17	17823483	17824390	Promoter(<=1kb)	none	SINE
chr17	17835926	17840554	Promoter(<=1kb)	enhancer	SINE
chr17	17859970	17860695	Promoter(2-3kb)	none	none
chr17	17878006	17882936	none	enhancer	SINE
chr17	17921445	17922033	none	enhancer	none
chr17	18151257	18158677	Promoter(<=1kb)	enhancer	SINE
chr17	18183119	18184074	Promoter(<=1kb)	none	none
chr17	18224201	18225463	Promoter(<=1kb)	none	SINE
chr17	18257457	18261110	Promoter(<=1kb)	enhancer	SINE
chr17	18268013	18268611	none	none	SINE
chr17	19004842	19005717	Promoter(<=1kb)	none	SINE
chr17	19386684	19387676	Promoter(<=1kb)	enhancer	none
chr17	28570969	28577336	Promoter(<=1kb)	none	SINE
chr17	28598782	28599856	Promoter(<=1kb)	enhancer	SINE
chr17	28705791	28712546	Promoter(<=1kb)	enhancer	SINE
chr17	28717634	28719746	Promoter(<=1kb)	enhancer	SINE
chr17	28725701	28729023	Promoter(<=1kb)	enhancer	SINE
chr17	28743237	28743785	Promoter(<=1kb)	enhancer	none
chr17	28812224	28812919	Promoter(<=1kb)	enhancer	none
chr17	28842307	28842992	Promoter(<=1kb)	none	none
chr17	28854462	28855293	Promoter(<=1kb)	none	none
chr17	28861505	28865685	Promoter(<=1kb)	none	SINE
chr17	28879044	28880922	Promoter(1-2kb)	none	SINE
chr17	28896946	28903480	Promoter(<=1kb)	none	SINE
chr17	28951565	28959411	Promoter(<=1kb)	enhancer	SINE
chr17	28967975	28968877	none	enhancer	none
chr17	28985675	28987055	none	none	SINE
chr17	29003373	29006376	Promoter(<=1kb)	enhancer	none
chr17	29018618	29032592	none	enhancer	SINE
chr17	29037816	29043385	Promoter(<=1kb)	enhancer	SINE
chr17	29196938	29197720	none	none	none
chr17	29369972	29370284	none	none	none
chr17	29389975	29391437	Promoter(<=1kb)	none	none
chr17	30824134	30825144	Promoter(<=1kb)	none	SINE
chr17	30831863	30832521	Promoter(<=1kb)	enhancer	none
chr17	32007272	32008205	Promoter(<=1kb)	none	none
chr17	32266818	32268106	Promoter(<=1kb)	none	none
chr17	32274962	32281422	Promoter(2-3kb)	none	SINE
chr17	32302908	32305580	none	enhancer	SINE
chr17	32341708	32342302	Promoter(<=1kb)	none	none
chr17	35119341	35120140	Promoter(<=1kb)	none	SINE
chr17	37065255	37068043	none	none	none
chr17	37081808	37083652	none	none	SINE
chr17	37107459	37107888	none	enhancer	none
chr17	37488960	37491420	Promoter(<=1kb)	none	SINE
chr17	38330035	38334271	none	none	SINE
chr17	38351522	38352070	Promoter(<=1kb)	none	none
chr17	38401934	38404891	none	none	SINE
chr17	38414593	38415970	none	enhancer	SINE
chr17	38429008	38429484	Promoter(<=1kb)	none	none
chr17	38440811	38453400	Promoter(<=1kb)	enhancer	SINE
chr17	38484395	38484796	Promoter(1-2kb)	none	none
chr17	38508406	38510538	none	enhancer	none
chr17	38558196	38560979	Promoter(<=1kb)	none	SINE
chr17	38824875	38825655	Promoter(<=1kb)	none	none
chr17	38869352	38869940	Promoter(<=1kb)	none	none
chr17	39194605	39198023	Promoter(<=1kb)	none	none
chr17	39223194	39226121	Promoter(<=1kb)	none	none
chr17	39231652	39232496	none	none	none
chr17	39239791	39245213	Promoter(<=1kb)	none	SINE
chr17	39450999	39451369	Promoter(<=1kb)	none	none
chr17	39461464	39462077	Promoter(<=1kb)	none	none
chr17	39555652	39555945	none	none	SINE
chr17	39573594	39574319	none	none	none
chr17	39592047	39592482	none	none	none
chr17	39605079	39607024	Promoter(<=1kb)	none	none
chr17	39652575	39653363	Promoter(<=1kb)	none	none
chr17	39687795	39688126	Promoter(<=1kb)	none	none
chr17	39695153	39696960	Promoter(<=1kb)	none	SINE
chr17	39729985	39730818	Promoter(<=1kb)	none	SINE
chr17	39737491	39741079	Promoter(<=1kb)	none	none
chr17	39754252	39754847	none	none	none
chr17	40013605	40018957	Promoter(<=1kb)	none	SINE
chr17	40026861	40027515	Promoter(<=1kb)	none	none
chr17	40075278	40076026	none	none	none
chr17	40099072	40113770	Promoter(<=1kb)	enhancer	SINE
chr17	40121638	40123575	Promoter(<=1kb)	enhancer	none
chr17	40139965	40140782	Promoter(<=1kb)	enhancer	none
chr17	40177210	40178908	Promoter(<=1kb)	enhancer	none
chr17	40190433	40192000	Promoter(<=1kb)	none	SINE
chr17	40307105	40309613	Promoter(<=1kb)	enhancer	SINE
chr17	41728228	41740356	Promoter(<=1kb)	none	SINE
chr17	41775724	41777541	none	none	SINE
chr17	41785995	41787027	Promoter(<=1kb)	none	none
chr17	41792848	41794042	none	enhancer	SINE
chr17	41800663	41802134	none	none	SINE
chr17	41811770	41813130	Promoter(<=1kb)	none	none
chr17	41835617	41836603	Promoter(<=1kb)	none	SINE
chr17	41863271	41865512	Promoter(<=1kb)	enhancer	SINE
chr17	41919061	41920116	Promoter(<=1kb)	none	none
chr17	41930253	41930834	Promoter(<=1kb)	none	SINE
chr17	41959162	41966133	Promoter(<=1kb)	enhancer	SINE
chr17	42017182	42020270	Promoter(<=1kb)	none	SINE
chr17	42387829	42389164	Promoter(<=1kb)	none	none
chr17	42411646	42415453	none	none	SINE
chr17	42421806	42423473	Promoter(<=1kb)	none	none
chr17	42458515	42459129	Promoter(<=1kb)	none	SINE
chr17	42519773	42520308	Promoter(<=1kb)	none	none
chr17	42536047	42537504	Promoter(<=1kb)	none	SINE
chr17	42547969	42548751	none	none	SINE
chr17	42554248	42555128	Promoter(<=1kb)	enhancer	SINE
chr17	42561800	42567878	Promoter(<=1kb)	none	SINE
chr17	42998162	42998761	Promoter(<=1kb)	none	none
chr17	43021884	43028082	Promoter(<=1kb)	none	SINE
chr17	43315127	43316992	none	none	SINE
chr17	43322291	43322624	none	none	SINE
chr17	43368373	43369495	none	enhancer	SINE
chr17	43545461	43546501	Promoter(<=1kb)	enhancer	none
chr17	44084246	44087653	Promoter(<=1kb)	none	SINE
chr17	44095511	44096279	Promoter(2-3kb)	enhancer	none
chr17	44110780	44111484	Promoter(<=1kb)	none	none
chr17	44123748	44124134	Promoter(<=1kb)	none	none
chr17	44137877	44142598	Promoter(<=1kb)	enhancer	SINE
chr17	44168354	44171122	Promoter(<=1kb)	none	SINE
chr17	44186490	44187449	Promoter(<=1kb)	enhancer	none
chr17	44200081	44200893	Promoter(<=1kb)	enhancer	none
chr17	44374502	44376239	Promoter(<=1kb)	enhancer	none
chr17	44774998	44795619	Promoter(<=1kb)	none	SINE
chr17	44899160	44900192	Promoter(<=1kb)	none	SINE
chr17	44911228	44911957	Promoter(<=1kb)	none	none
chr17	45060681	45061562	Promoter(<=1kb)	enhancer	none
chr17	45143408	45148956	Promoter(<=1kb)	enhancer	SINE
chr17	45160933	45162017	Promoter(<=1kb)	enhancer	none
chr17	45171967	45173140	Promoter(<=1kb)	none	none
chr17	45182423	45183009	none	none	none
chr17	45197289	45198150	none	none	none
chr17	45235881	45236377	Promoter(1-2kb)	none	none
chr17	45246833	45248184	Promoter(<=1kb)	none	none
chr17	45256747	45263866	Promoter(<=1kb)	none	SINE
chr17	45316379	45317626	Promoter(<=1kb)	none	none
chr17	45364361	45365313	none	none	SINE
chr17	45384829	45385782	none	none	none
chr17	45404976	45405966	Promoter(<=1kb)	none	none
chr17	45425639	45431965	Promoter(<=1kb)	enhancer	SINE
chr17	47649179	47650792	Promoter(<=1kb)	none	SINE
chr17	47694217	47701374	Promoter(<=1kb)	enhancer	SINE
chr17	47970688	47971520	Promoter(<=1kb)	enhancer	none
chr17	47991447	47995639	none	none	SINE
chr17	48003176	48003974	none	enhancer	none
chr17	48012169	48027020	Promoter(<=1kb)	enhancer	SINE
chr17	48036741	48038026	Promoter(<=1kb)	none	none
chr17	48047748	48048902	Promoter(<=1kb)	enhancer	none
chr17	48892100	48893318	Promoter(<=1kb)	enhancer	SINE
chr17	48907993	48909214	Promoter(<=1kb)	none	none
chr17	48960879	48964722	none	none	SINE
chr17	48995769	48997234	Promoter(<=1kb)	none	none
chr17	49003749	49004293	none	enhancer	none
chr17	50151830	50152460	Promoter(1-2kb)	none	none
chr17	50178038	50183730	Promoter(2-3kb)	none	SINE
chr17	50200016	50201887	Promoter(<=1kb)	none	none
chr17	50209498	50210046	Promoter(<=1kb)	enhancer	none
chr17	50668170	50669065	Promoter(<=1kb)	none	none
chr17	50707225	50707909	Promoter(<=1kb)	none	none
chr17	50719262	50719853	Promoter(<=1kb)	none	none
chr17	57849837	57850577	Promoter(<=1kb)	enhancer	none
chr17	57874453	57875499	Promoter(1-2kb)	none	none
chr17	57881032	57881791	none	none	none
chr17	57892343	57899491	Promoter(<=1kb)	none	SINE
chr17	57935574	57936264	none	none	none
chr17	75033620	75035306	Promoter(1-2kb)	none	none
chr17	75046512	75047252	Promoter(<=1kb)	enhancer	none
chr17	75087518	75089345	Promoter(<=1kb)	none	none
chr17	75109233	75114489	Promoter(<=1kb)	enhancer	SINE
chr17	75130635	75131902	Promoter(<=1kb)	none	none
chr17	75154301	75154812	Promoter(<=1kb)	none	none
chr17	75172065	75172321	none	none	SINE
chr17	75182682	75183194	Promoter(<=1kb)	enhancer	none
chr17	75205050	75205966	Promoter(<=1kb)	enhancer	SINE
chr17	75240243	75241104	Promoter(<=1kb)	none	none
chr17	75261384	75262160	Promoter(<=1kb)	enhancer	SINE
chr17	75267586	75271680	Promoter(<=1kb)	none	SINE
chr17	75288883	75289750	Promoter(<=1kb)	none	none
chr17	75763968	75765601	Promoter(<=1kb)	none	SINE
chr17	75844832	75845479	Promoter(<=1kb)	none	none
chr17	75855128	75856309	Promoter(<=1kb)	none	none
chr17	75876359	75878022	Promoter(<=1kb)	none	none
chr17	75904674	75905456	Promoter(<=1kb)	none	SINE
chr17	75914892	75915462	Promoter(<=1kb)	none	none
chr17	76027224	76029769	Promoter(<=1kb)	enhancer	SINE
chr17	76103145	76104308	Promoter(<=1kb)	none	none
chr17	76121051	76122652	Promoter(<=1kb)	none	none
chr17	76132010	76135346	none	enhancer	SINE
chr17	76585472	76586240	Promoter(<=1kb)	none	none
chr17	78278104	78281851	Promoter(<=1kb)	none	none
chr17	78313837	78318162	Promoter(<=1kb)	none	SINE
chr17	78341545	78343236	Promoter(<=1kb)	enhancer	SINE
chr17	78351492	78353734	none	none	SINE
chr17	78360498	78366784	Promoter(<=1kb)	enhancer	SINE
chr17	81537409	81538100	Promoter(1-2kb)	enhancer	none
chr17	81666352	81667158	Promoter(<=1kb)	none	none
chr17	81683364	81684143	Promoter(<=1kb)	none	none
chr17	81860628	81861310	Promoter(<=1kb)	none	none
chr17	81891699	81892240	Promoter(<=1kb)	none	SINE
chr17	81911596	81911845	Promoter(<=1kb)	none	none
chr17	82032000	82037820	Promoter(<=1kb)	none	none
chr17	82077108	82077945	Promoter(1-2kb)	none	none
chr17	82494281	82496214	none	none	SINE
chr18	839212	839689	none	none	none
chr18	3611336	3611648	none	none	none
chr18	3623569	3624477	none	none	SINE
chr18	23259675	23260622	none	none	none
chr18	46098021	46098352	Promoter(<=1kb)	none	none
chr18	46104245	46104750	Promoter(<=1kb)	none	none
chr18	46152526	46153461	none	none	none
chr18	48937284	48939886	Promoter(2-3kb)	none	none
chr18	48997946	48998846	none	none	none
chr18	49011203	49021998	Promoter(1-2kb)	none	SINE
chr18	58762117	58769009	none	none	SINE
chr18	58781676	58785673	none	enhancer	SINE
chr18	58806781	58808643	Promoter(<=1kb)	enhancer	SINE
chr18	58847205	58847861	none	enhancer	none
chr19	530907	531607	Promoter(<=1kb)	none	none
chr19	773064	773489	none	none	SINE
chr19	796860	797489	Promoter(<=1kb)	none	none
chr19	900230	900681	Promoter(<=1kb)	none	none
chr19	925214	933597	Promoter(<=1kb)	enhancer	SINE
chr19	1026261	1028487	Promoter(<=1kb)	enhancer	SINE
chr19	1039762	1045470	Promoter(<=1kb)	none	SINE
chr19	1062057	1063564	Promoter(<=1kb)	enhancer	none
chr19	1082045	1082899	Promoter(<=1kb)	none	none
chr19	1103798	1104496	Promoter(<=1kb)	none	none
chr19	1122928	1123500	Promoter(2-3kb)	none	none
chr19	1205307	1205749	Promoter(<=1kb)	none	none
chr19	1248252	1249000	Promoter(<=1kb)	enhancer	none
chr19	1275773	1280234	Promoter(<=1kb)	none	SINE
chr19	1415286	1415613	Promoter(<=1kb)	none	none
chr19	1444889	1445570	Promoter(<=1kb)	none	none
chr19	1905185	1905805	Promoter(<=1kb)	none	none
chr19	1929145	1930345	none	none	SINE
chr19	2034847	2035507	Promoter(<=1kb)	none	none
chr19	2061625	2062360	none	none	none
chr19	2096393	2097193	Promoter(<=1kb)	none	none
chr19	2151632	2152057	Promoter(<=1kb)	none	SINE
chr19	4007225	4007650	Promoter(<=1kb)	enhancer	none
chr19	4327417	4328910	Promoter(<=1kb)	none	none
chr19	4342369	4343665	Promoter(<=1kb)	enhancer	none
chr19	4471651	4472218	Promoter(<=1kb)	none	none
chr19	4534907	4540099	Promoter(<=1kb)	none	SINE
chr19	4556152	4557141	Promoter(1-2kb)	none	none
chr19	4597400	4598799	none	none	none
chr19	4633332	4639723	Promoter(<=1kb)	enhancer	SINE
chr19	4669684	4670457	Promoter(<=1kb)	none	none
chr19	4678755	4679576	Promoter(<=1kb)	none	none
chr19	4867623	4878505	Promoter(<=1kb)	none	SINE
chr19	5680370	5681291	Promoter(<=1kb)	none	none
chr19	5686429	5690524	Promoter(<=1kb)	enhancer	SINE
chr19	7943421	7944274	Promoter(<=1kb)	none	none
chr19	8002000	8002725	Promoter(<=1kb)	enhancer	none
chr19	8027470	8029535	none	none	SINE
chr19	8036209	8054406	Promoter(<=1kb)	none	SINE
chr19	8208376	8209385	Promoter(<=1kb)	none	SINE
chr19	8240240	8240820	none	none	none
chr19	8268803	8270574	none	none	SINE
chr19	8301815	8308392	Promoter(<=1kb)	enhancer	SINE
chr19	8320986	8325134	Promoter(<=1kb)	enhancer	SINE
chr19	8333695	8343482	Promoter(<=1kb)	enhancer	SINE
chr19	8352645	8354154	none	none	SINE
chr19	8363792	8367649	Promoter(<=1kb)	none	SINE
chr19	8390007	8391007	Promoter(<=1kb)	none	none
chr19	8413027	8413438	Promoter(<=1kb)	none	none
chr19	8502213	8506817	Promoter(<=1kb)	none	SINE
chr19	8512206	8514265	Promoter(<=1kb)	none	SINE
chr19	8525419	8526129	Promoter(<=1kb)	enhancer	SINE
chr19	10194271	10195336	Promoter(<=1kb)	none	SINE
chr19	10251846	10252666	Promoter(<=1kb)	enhancer	none
chr19	10258435	10259625	none	none	SINE
chr19	10292238	10292694	Promoter(<=1kb)	none	none
chr19	10333000	10333948	Promoter(<=1kb)	none	none
chr19	10339439	10339708	Promoter(<=1kb)	none	none
chr19	10517084	10518048	Promoter(<=1kb)	none	none
chr19	10543555	10547170	Promoter(<=1kb)	none	SINE
chr19	10565844	10569217	Promoter(<=1kb)	enhancer	none
chr19	10643015	10645105	Promoter(<=1kb)	none	SINE
chr19	10653580	10654533	Promoter(<=1kb)	none	none
chr19	10695343	10696301	none	none	SINE
chr19	10701410	10702271	Promoter(<=1kb)	enhancer	none
chr19	10712027	10719007	Promoter(<=1kb)	none	SINE
chr19	10864309	10864995	none	none	SINE
chr19	10870602	10871436	Promoter(<=1kb)	none	none
chr19	10928343	10928990	Promoter(<=1kb)	none	none
chr19	11090096	11090838	Promoter(<=1kb)	enhancer	SINE
chr19	11137810	11143629	none	enhancer	SINE
chr19	11155520	11156115	Promoter(<=1kb)	none	SINE
chr19	12695996	12696896	Promoter(<=1kb)	none	SINE
chr19	12703356	12703750	Promoter(<=1kb)	enhancer	none
chr19	12736891	12737961	Promoter(<=1kb)	none	none
chr19	12748743	12752469	Promoter(<=1kb)	none	SINE
chr19	12765915	12778449	Promoter(<=1kb)	enhancer	SINE
chr19	12796641	12807087	Promoter(<=1kb)	enhancer	SINE
chr19	12825638	12832851	Promoter(<=1kb)	enhancer	SINE
chr19	12838169	12841338	Promoter(<=1kb)	none	SINE
chr19	12847231	12852284	Promoter(<=1kb)	enhancer	SINE
chr19	12865449	12867780	Promoter(<=1kb)	enhancer	SINE
chr19	12880827	12891591	Promoter(<=1kb)	enhancer	SINE
chr19	12937551	12938624	Promoter(<=1kb)	none	SINE
chr19	12945728	12946322	Promoter(<=1kb)	enhancer	none
chr19	13149997	13151983	Promoter(<=1kb)	none	none
chr19	13774432	13774841	Promoter(<=1kb)	enhancer	none
chr19	13794799	13795599	Promoter(<=1kb)	none	SINE
chr19	13817230	13818490	Promoter(<=1kb)	enhancer	none
chr19	13825305	13826301	none	none	SINE
chr19	13846656	13851625	none	none	SINE
chr19	13861721	13864379	Promoter(<=1kb)	none	SINE
chr19	14136339	14137586	Promoter(<=1kb)	none	none
chr19	14361967	14364027	Promoter(<=1kb)	none	SINE
chr19	14405705	14406682	none	enhancer	none
chr19	14418985	14419619	Promoter(<=1kb)	none	none
chr19	14450254	14451080	Promoter(<=1kb)	none	none
chr19	14496029	14497791	Promoter(<=1kb)	enhancer	none
chr19	14505480	14506108	none	none	none
chr19	14517857	14519003	Promoter(<=1kb)	none	SINE
chr19	16471925	16472526	Promoter(<=1kb)	enhancer	SINE
chr19	16495908	16496627	Promoter(<=1kb)	none	none
chr19	17209454	17210132	Promoter(<=1kb)	none	SINE
chr19	17226126	17226773	Promoter(<=1kb)	enhancer	none
chr19	17235017	17236472	none	none	none
chr19	17246031	17248579	Promoter(<=1kb)	enhancer	SINE
chr19	17260784	17261287	none	none	none
chr19	17281646	17283071	Promoter(<=1kb)	none	none
chr19	17292493	17294419	Promoter(<=1kb)	enhancer	SINE
chr19	17302615	17309973	Promoter(<=1kb)	enhancer	SINE
chr19	17327748	17328183	none	none	none
chr19	17340390	17341095	Promoter(<=1kb)	none	none
chr19	17403172	17404300	Promoter(<=1kb)	none	none
chr19	17419809	17425343	Promoter(<=1kb)	enhancer	SINE
chr19	17576557	17580236	Promoter(<=1kb)	none	SINE
chr19	17605934	17606943	none	none	none
chr19	18192738	18193171	Promoter(<=1kb)	none	none
chr19	18202894	18204494	Promoter(<=1kb)	enhancer	none
chr19	18223915	18233325	Promoter(<=1kb)	none	SINE
chr19	18254987	18255674	Promoter(<=1kb)	none	none
chr19	18281564	18293083	Promoter(<=1kb)	enhancer	SINE
chr19	18304469	18304988	none	enhancer	none
chr19	18322903	18323367	Promoter(<=1kb)	none	none
chr19	18396370	18397622	Promoter(<=1kb)	none	SINE
chr19	18521850	18522674	Promoter(<=1kb)	enhancer	none
chr19	18543707	18544132	Promoter(<=1kb)	none	SINE
chr19	18588477	18597068	Promoter(<=1kb)	none	SINE
chr19	18603569	18604067	Promoter(2-3kb)	none	none
chr19	18636113	18637145	Promoter(<=1kb)	none	none
chr19	18932261	18933103	Promoter(<=1kb)	none	none
chr19	18939766	18940520	Promoter(<=1kb)	none	none
chr19	18961600	18962233	none	none	SINE
chr19	19105422	19106379	Promoter(<=1kb)	none	none
chr19	19120115	19121075	Promoter(<=1kb)	enhancer	none
chr19	19134747	19138518	Promoter(<=1kb)	enhancer	SINE
chr19	19261195	19262035	Promoter(<=1kb)	none	none
chr19	19272761	19273348	Promoter(<=1kb)	none	none
chr19	19366643	19367322	none	none	SINE
chr19	19385246	19385913	Promoter(<=1kb)	none	none
chr19	34254212	34254870	Promoter(<=1kb)	enhancer	none
chr19	34359187	34366133	Promoter(<=1kb)	enhancer	SINE
chr19	35643163	35645034	Promoter(<=1kb)	none	none
chr19	36111143	36115682	Promoter(<=1kb)	enhancer	SINE
chr19	36127613	36128334	none	none	SINE
chr19	36139605	36141766	Promoter(<=1kb)	none	none
chr19	37906333	37907432	Promoter(<=1kb)	none	none
chr19	38251027	38256689	Promoter(<=1kb)	none	SINE
chr19	38264077	38264809	Promoter(<=1kb)	enhancer	none
chr19	38300708	38305508	Promoter(<=1kb)	enhancer	SINE
chr19	38402920	38403623	Promoter(<=1kb)	none	none
chr19	38412879	38418659	Promoter(<=1kb)	none	SINE
chr19	38425537	38426162	Promoter(<=1kb)	none	none
chr19	38433547	38435106	Promoter(<=1kb)	enhancer	SINE
chr19	38613879	38624525	Promoter(<=1kb)	none	SINE
chr19	38869814	38870531	Promoter(<=1kb)	none	none
chr19	39390736	39391654	Promoter(<=1kb)	none	none
chr19	39397402	39406960	Promoter(<=1kb)	none	SINE
chr19	39412223	39415614	Promoter(<=1kb)	none	none
chr19	39445425	39445863	Promoter(<=1kb)	enhancer	none
chr19	39474017	39474576	Promoter(1-2kb)	none	none
chr19	39480467	39481464	Promoter(<=1kb)	enhancer	none
chr19	39497977	39499517	Promoter(<=1kb)	none	none
chr19	39507048	39507645	none	none	none
chr19	40777664	40778912	Promoter(<=1kb)	none	none
chr19	41159560	41159794	none	none	SINE
chr19	41172535	41176301	none	enhancer	SINE
chr19	41218647	41231405	Promoter(<=1kb)	enhancer	SINE
chr19	41884079	41888287	Promoter(<=1kb)	none	SINE
chr19	41958395	41959681	Promoter(<=1kb)	none	none
chr19	42075868	42076382	Promoter(<=1kb)	none	none
chr19	42095727	42099820	Promoter(<=1kb)	none	SINE
chr19	42108396	42114572	Promoter(2-3kb)	none	SINE
chr19	42242557	42243319	Promoter(<=1kb)	enhancer	none
chr19	42268053	42269187	Promoter(<=1kb)	none	none
chr19	42301970	42302818	Promoter(<=1kb)	none	none
chr19	42325361	42326290	Promoter(<=1kb)	none	none
chr19	42386941	42387567	Promoter(2-3kb)	none	none
chr19	42396766	42402233	Promoter(<=1kb)	none	SINE
chr19	44905409	44905960	Promoter(<=1kb)	none	none
chr19	44911110	44915448	Promoter(<=1kb)	enhancer	SINE
chr19	44926511	44927504	Promoter(<=1kb)	none	SINE
chr19	44951412	44955670	Promoter(<=1kb)	none	SINE
chr19	45001212	45002265	Promoter(<=1kb)	none	none
chr19	45178006	45178990	Promoter(<=1kb)	enhancer	SINE
chr19	45338551	45341678	Promoter(<=1kb)	none	SINE
chr19	45370068	45370559	Promoter(<=1kb)	none	none
chr19	45395903	45406753	Promoter(<=1kb)	enhancer	SINE
chr19	45443074	45443889	none	none	none
chr19	45485335	45485864	Promoter(2-3kb)	none	none
chr19	45667935	45671373	Promoter(<=1kb)	none	SINE
chr19	45676784	45678059	Promoter(<=1kb)	none	none
chr19	45691805	45692923	Promoter(<=1kb)	enhancer	none
chr19	45717299	45718477	Promoter(2-3kb)	enhancer	SINE
chr19	45730352	45731109	Promoter(<=1kb)	none	none
chr19	45769370	45771112	Promoter(<=1kb)	none	none
chr19	45779319	45780098	Promoter(<=1kb)	none	none
chr19	45800315	45800708	none	none	none
chr19	45862918	45864671	Promoter(<=1kb)	none	SINE
chr19	45876657	45877313	none	none	none
chr19	46850421	46850956	Promoter(<=1kb)	none	none
chr19	46859918	46860525	Promoter(<=1kb)	none	none
chr19	47012888	47013482	none	none	none
chr19	47019387	47019792	Promoter(<=1kb)	none	none
chr19	47047712	47048292	Promoter(<=1kb)	none	SINE
chr19	47112744	47113780	Promoter(<=1kb)	enhancer	none
chr19	47130674	47131591	Promoter(<=1kb)	none	none
chr19	47157512	47158073	none	enhancer	none
chr19	47227230	47231688	Promoter(<=1kb)	none	none
chr19	47240809	47241520	none	none	none
chr19	47256564	47257762	Promoter(<=1kb)	none	none
chr19	47273283	47274600	Promoter(<=1kb)	none	none
chr19	47289561	47290203	Promoter(<=1kb)	none	SINE
chr19	47381923	47382350	none	none	none
chr19	47406881	47407674	Promoter(1-2kb)	none	none
chr19	47427142	47430517	Promoter(2-3kb)	none	SINE
chr19	47447121	47447929	Promoter(<=1kb)	enhancer	none
chr19	47600079	47600699	none	none	none
chr19	47713275	47713824	Promoter(<=1kb)	none	none
chr19	47742905	47743881	Promoter(1-2kb)	none	none
chr19	47765593	47766354	Promoter(2-3kb)	none	none
chr19	47778089	47778720	Promoter(<=1kb)	none	SINE
chr19	48320126	48321985	Promoter(<=1kb)	none	SINE
chr19	48330267	48339406	Promoter(<=1kb)	enhancer	SINE
chr19	48363200	48364494	Promoter(<=1kb)	none	none
chr19	48398693	48400615	none	none	SINE
chr19	48468905	48469303	Promoter(<=1kb)	enhancer	none
chr19	48584061	48589498	Promoter(1-2kb)	none	SINE
chr19	48614352	48624581	Promoter(<=1kb)	enhancer	SINE
chr19	48629608	48630467	none	none	none
chr19	48637161	48638464	Promoter(<=1kb)	none	none
chr19	48713828	48714589	Promoter(2-3kb)	none	none
chr19	48810912	48812718	Promoter(<=1kb)	none	SINE
chr19	48835668	48837765	Promoter(<=1kb)	none	none
chr19	48868649	48869012	Promoter(<=1kb)	none	none
chr19	48881600	48882118	none	none	SINE
chr19	48887462	48888345	Promoter(<=1kb)	enhancer	SINE
chr19	48895970	48896522	Promoter(<=1kb)	none	none
chr19	48933509	48933898	Promoter(<=1kb)	none	none
chr19	48954754	48955461	Promoter(<=1kb)	enhancer	none
chr19	49476092	49476591	Promoter(<=1kb)	none	none
chr19	49495969	49501147	Promoter(<=1kb)	none	SINE
chr19	49512449	49513481	Promoter(<=1kb)	none	none
chr19	49527786	49534422	Promoter(<=1kb)	enhancer	SINE
chr19	49555821	49557081	Promoter(<=1kb)	none	none
chr19	49589801	49590520	Promoter(<=1kb)	none	none
chr19	49640168	49642107	Promoter(<=1kb)	none	SINE
chr19	49672163	49680870	Promoter(<=1kb)	enhancer	SINE
chr19	49890247	49890874	Promoter(2-3kb)	enhancer	none
chr19	53823858	53824299	Promoter(<=1kb)	none	none
chr19	53838865	53839218	none	none	none
chr19	53865870	53867843	Promoter(<=1kb)	none	SINE
chr19	53879202	53882305	Promoter(<=1kb)	none	none
chr19	53889621	53890190	none	none	none
chr19	53898352	53899356	none	none	none
chr19	53941903	53947847	none	none	SINE
chr19	53978052	53981824	Promoter(<=1kb)	none	none
chr19	54011742	54012214	none	none	none
chr19	54095815	54097082	none	none	none
chr19	54114717	54115713	Promoter(<=1kb)	none	none
chr19	54137019	54137741	Promoter(<=1kb)	none	none
chr19	54172932	54173467	Promoter(<=1kb)	enhancer	none
chr19	55062342	55063320	Promoter(<=1kb)	none	SINE
chr19	55069235	55069608	Promoter(<=1kb)	none	none
chr19	55075759	55092941	Promoter(<=1kb)	enhancer	SINE
chr19	55146601	55147279	Promoter(<=1kb)	none	none
chr19	55156201	55161041	Promoter(<=1kb)	none	SINE
chr19	55301725	55305633	Promoter(<=1kb)	none	SINE
chr19	55338750	55341490	Promoter(<=1kb)	enhancer	none
chr19	55353819	55354611	Promoter(<=1kb)	none	none
chr19	55384592	55385847	Promoter(<=1kb)	enhancer	none
chr19	55392581	55393171	none	none	SINE
chr19	55407584	55408341	Promoter(<=1kb)	enhancer	none
chr19	58362249	58363041	Promoter(<=1kb)	none	none
chr19	58380512	58381260	Promoter(<=1kb)	none	none
chr19	58386719	58387328	Promoter(<=1kb)	none	none
chr19	58395143	58401543	Promoter(<=1kb)	none	SINE
chr19	58518863	58520252	Promoter(<=1kb)	none	none
chr19	58572811	58575943	Promoter(<=1kb)	enhancer	SINE
chr2	20231325	20232060	none	none	SINE
chr2	23939456	23940916	Promoter(<=1kb)	none	SINE
chr2	24010083	24016270	Promoter(<=1kb)	none	SINE
chr2	24021296	24021901	Promoter(2-3kb)	enhancer	none
chr2	24047187	24049984	Promoter(<=1kb)	none	SINE
chr2	25251342	25252724	Promoter(<=1kb)	none	none
chr2	27049950	27052254	Promoter(<=1kb)	none	none
chr2	27071468	27072879	Promoter(<=1kb)	none	none
chr2	27085722	27087112	Promoter(<=1kb)	none	none
chr2	27250182	27255349	Promoter(2-3kb)	none	SINE
chr2	27262638	27265262	Promoter(<=1kb)	none	SINE
chr2	27281999	27283118	Promoter(<=1kb)	none	none
chr2	27306259	27308756	Promoter(<=1kb)	none	none
chr2	27322468	27323378	Promoter(<=1kb)	enhancer	none
chr2	36753643	36753961	none	none	SINE
chr2	36965849	36967085	Promoter(<=1kb)	none	none
chr2	37156176	37157527	Promoter(<=1kb)	none	SINE
chr2	42493726	42495091	Promoter(<=1kb)	none	none
chr2	42567889	42568896	Promoter(<=1kb)	none	none
chr2	43178562	43180303	none	enhancer	SINE
chr2	43207589	43210995	none	none	SINE
chr2	43217577	43220172	Promoter(<=1kb)	enhancer	none
chr2	44167833	44168864	Promoter(<=1kb)	none	none
chr2	47272068	47272783	none	none	none
chr2	47310334	47314149	Promoter(<=1kb)	none	SINE
chr2	47368985	47370008	Promoter(<=1kb)	enhancer	none
chr2	47402864	47403499	Promoter(<=1kb)	none	none
chr2	70085066	70088496	Promoter(<=1kb)	enhancer	SINE
chr2	70102365	70102887	Promoter(<=1kb)	none	SINE
chr2	70108642	70109345	none	none	SINE
chr2	70123134	70125311	Promoter(<=1kb)	enhancer	SINE
chr2	70141022	70142947	none	none	SINE
chr2	70190469	70191250	Promoter(<=1kb)	enhancer	SINE
chr2	70248308	70249052	Promoter(<=1kb)	enhancer	none
chr2	70257650	70258782	Promoter(<=1kb)	none	SINE
chr2	71453511	71456312	Promoter(<=1kb)	none	none
chr2	74178816	74179062	Promoter(<=1kb)	none	none
chr2	74188233	74188707	Promoter(1-2kb)	none	SINE
chr2	74198370	74199262	Promoter(<=1kb)	enhancer	none
chr2	84925689	84927156	none	none	SINE
chr2	85064894	85067349	Promoter(<=1kb)	none	SINE
chr2	85076535	85078900	none	enhancer	SINE
chr2	85089614	85090318	none	none	SINE
chr2	85132807	85135423	Promoter(<=1kb)	enhancer	none
chr2	85409910	85421272	Promoter(<=1kb)	none	SINE
chr2	174787940	174789183	Promoter(<=1kb)	enhancer	none
chr2	197499652	197500588	Promoter(<=1kb)	none	none
chr2	197515758	197516556	Promoter(<=1kb)	none	none
chr2	197591512	197592039	none	none	none
chr2	201972455	201973384	none	none	SINE
chr2	202034815	202036083	Promoter(<=1kb)	none	none
chr2	202237917	202238857	Promoter(<=1kb)	none	none
chr2	202265363	202266070	Promoter(<=1kb)	none	SINE
chr2	202356934	202358181	none	none	SINE
chr2	202373224	202376218	Promoter(<=1kb)	none	SINE
chr2	207796722	207797525	none	enhancer	SINE
chr2	216081492	216082110	Promoter(<=1kb)	none	none
chr2	216498461	216499201	Promoter(<=1kb)	none	SINE
chr2	219492505	219498923	Promoter(<=1kb)	enhancer	SINE
chr2	219506884	219510132	Promoter(1-2kb)	none	none
chr2	219543366	219544335	Promoter(<=1kb)	none	none
chr2	219551393	219553008	Promoter(<=1kb)	none	none
chr2	231190053	231191070	none	none	none
chr2	231198293	231198998	Promoter(<=1kb)	none	none
chr2	231370041	231371687	Promoter(<=1kb)	none	none
chr2	231405976	231412938	none	enhancer	SINE
chr2	231568266	231574206	none	none	SINE
chr2	231621079	231621538	none	none	none
chr2	231634701	231635097	none	none	none
chr2	231640638	231643051	none	none	SINE
chr2	231662106	231666995	none	enhancer	SINE
chr2	231672666	231674978	none	none	SINE
chr2	231680137	231680791	none	none	SINE
chr2	231701445	231708415	Promoter(<=1kb)	enhancer	SINE
chr2	231713694	231716628	Promoter(<=1kb)	enhancer	SINE
chr2	232432451	232433130	none	none	none
chr2	237613852	237614798	none	enhancer	none
chr2	241541017	241542145	none	none	none
chr20	309870	310653	none	none	SINE
chr20	324112	327498	Promoter(<=1kb)	none	none
chr20	346774	348271	Promoter(<=1kb)	enhancer	none
chr20	354323	354960	none	none	SINE
chr20	380724	382465	Promoter(<=1kb)	enhancer	SINE
chr20	407193	409126	Promoter(<=1kb)	none	SINE
chr20	461771	462689	Promoter(<=1kb)	none	none
chr20	652875	653552	Promoter(<=1kb)	none	SINE
chr20	3168339	3174458	Promoter(<=1kb)	none	SINE
chr20	3795872	3800017	Promoter(<=1kb)	enhancer	SINE
chr20	3846230	3847393	Promoter(<=1kb)	none	none
chr20	4014911	4015953	Promoter(<=1kb)	enhancer	SINE
chr20	4063587	4064807	none	none	SINE
chr20	17569268	17570681	Promoter(<=1kb)	none	none
chr20	25389909	25391120	Promoter(<=1kb)	none	none
chr20	25407520	25407945	Promoter(<=1kb)	none	none
chr20	31563019	31573315	Promoter(<=1kb)	enhancer	SINE
chr20	31578500	31581775	none	none	SINE
chr20	31587514	31588234	none	none	none
chr20	31593503	31596441	none	enhancer	SINE
chr20	31610579	31613379	none	none	SINE
chr20	32647826	32653174	none	enhancer	SINE
chr20	32664716	32665600	none	enhancer	SINE
chr20	32672831	32681821	Promoter(<=1kb)	enhancer	SINE
chr20	32742694	32744310	Promoter(<=1kb)	enhancer	SINE
chr20	32761768	32762474	Promoter(<=1kb)	none	none
chr20	32779489	32781250	Promoter(<=1kb)	enhancer	none
chr20	32807612	32808124	none	enhancer	none
chr20	32819783	32820540	Promoter(<=1kb)	none	SINE
chr20	34311384	34312882	Promoter(<=1kb)	enhancer	none
chr20	34979723	34984562	Promoter(<=1kb)	enhancer	SINE
chr20	35663887	35665405	Promoter(<=1kb)	none	SINE
chr20	35698935	35699813	Promoter(<=1kb)	enhancer	none
chr20	35742096	35742679	Promoter(<=1kb)	enhancer	none
chr20	36573065	36575560	Promoter(<=1kb)	none	none
chr20	36585809	36586063	none	enhancer	none
chr20	36605042	36606198	Promoter(<=1kb)	none	SINE
chr20	37251358	37252447	none	none	SINE
chr20	37258118	37258591	none	none	none
chr20	37289531	37290054	Promoter(<=1kb)	none	SINE
chr20	37328627	37336602	none	none	SINE
chr20	38599532	38602307	Promoter(<=1kb)	none	SINE
chr20	45833670	45834515	Promoter(<=1kb)	none	none
chr20	45856963	45858075	Promoter(<=1kb)	none	none
chr20	45890216	45891556	Promoter(<=1kb)	none	none
chr20	45910870	45912458	Promoter(<=1kb)	none	SINE
chr20	45934351	45939330	Promoter(<=1kb)	enhancer	SINE
chr20	46008629	46014482	Promoter(<=1kb)	enhancer	SINE
chr20	49040874	49047044	Promoter(<=1kb)	enhancer	SINE
chr20	50112646	50113266	Promoter(<=1kb)	none	none
chr20	50153762	50154258	Promoter(<=1kb)	none	none
chr20	50171815	50172845	Promoter(<=1kb)	enhancer	none
chr20	50189896	50190962	Promoter(<=1kb)	none	SINE
chr20	63653215	63658920	Promoter(<=1kb)	enhancer	SINE
chr20	63835155	63836827	none	none	none
chr20	63846298	63848382	none	none	none
chr21	6369075	6372595	none	none	none
chr21	8219652	8220446	none	none	none
chr21	8239052	8239429	none	none	SINE
chr21	8434863	8435424	Promoter(2-3kb)	none	none
chr21	8442233	8443598	Promoter(2-3kb)	none	none
chr21	8449642	8453531	none	none	SINE
chr21	8466452	8466948	none	none	SINE
chr21	9819057	9819497	Promoter(2-3kb)	none	none
chr21	31558730	31560025	Promoter(<=1kb)	none	none
chr21	33491395	33491978	Promoter(<=1kb)	none	none
chr21	42820114	42820558	none	none	none
chr21	42878829	42879706	Promoter(<=1kb)	none	none
chr21	42892796	42893677	Promoter(<=1kb)	none	none
chr21	42973521	42974726	Promoter(<=1kb)	none	none
chr21	43767927	43768890	none	enhancer	none
chr22	11931198	11932464	none	none	none
chr22	17171302	17172368	none	none	SINE
chr22	17194204	17199700	Promoter(<=1kb)	none	SINE
chr22	17258025	17267048	Promoter(<=1kb)	enhancer	SINE
chr22	17272609	17272840	none	none	none
chr22	17628513	17629186	Promoter(<=1kb)	none	SINE
chr22	17638286	17639067	Promoter(<=1kb)	enhancer	none
chr22	19122173	19122996	Promoter(<=1kb)	none	none
chr22	19854700	19855677	Promoter(<=1kb)	none	none
chr22	19881217	19881883	Promoter(<=1kb)	enhancer	none
chr22	23750736	23751692	Promoter(<=1kb)	none	none
chr22	23838795	23839628	Promoter(<=1kb)	none	none
chr22	23846578	23849839	none	enhancer	SINE
chr22	23856889	23858428	Promoter(<=1kb)	none	none
chr22	23883748	23895787	Promoter(<=1kb)	enhancer	SINE
chr22	23913686	23914233	none	none	none
chr22	26512166	26512787	Promoter(<=1kb)	none	SINE
chr22	26642970	26648448	Promoter(<=1kb)	enhancer	SINE
chr22	26657172	26659242	Promoter(<=1kb)	none	SINE
chr22	26672171	26673464	Promoter(<=1kb)	none	none
chr22	29267835	29268610	Promoter(<=1kb)	none	none
chr22	31496216	31497057	Promoter(<=1kb)	none	none
chr22	35350640	35352800	none	none	SINE
chr22	35371751	35381369	Promoter(<=1kb)	none	SINE
chr22	35399862	35400511	Promoter(<=1kb)	none	none
chr22	35426037	35426850	none	enhancer	SINE
chr22	36387921	36388591	Promoter(<=1kb)	none	none
chr22	36409915	36410628	none	none	none
chr22	36426449	36426919	none	none	SINE
chr22	36454855	36455679	Promoter(<=1kb)	enhancer	none
chr22	36481370	36482153	Promoter(<=1kb)	enhancer	SINE
chr22	37545525	37546702	none	none	none
chr22	37601814	37602222	none	none	none
chr22	37608453	37609233	Promoter(<=1kb)	none	none
chr22	37675094	37677390	Promoter(<=1kb)	none	SINE
chr22	37686312	37686748	Promoter(<=1kb)	enhancer	none
chr22	37696536	37697421	Promoter(<=1kb)	none	SINE
chr22	37802175	37808195	Promoter(<=1kb)	enhancer	SINE
chr22	37817641	37819145	none	none	none
chr22	37843773	37849692	Promoter(<=1kb)	enhancer	SINE
chr22	38283543	38283984	none	none	SINE
chr22	38325722	38326413	none	none	SINE
chr22	38335995	38336618	none	none	none
chr22	38422729	38423496	Promoter(<=1kb)	none	none
chr22	38485974	38487610	Promoter(1-2kb)	none	SINE
chr22	38512860	38513304	none	none	SINE
chr22	38569715	38571038	Promoter(<=1kb)	none	none
chr22	39169927	39180136	none	enhancer	SINE
chr22	39214299	39216234	none	enhancer	SINE
chr22	39230093	39230948	none	none	none
chr22	39290660	39292915	Promoter(<=1kb)	none	SINE
chr22	39309241	39312235	Promoter(1-2kb)	enhancer	SINE
chr22	39456459	39456907	Promoter(<=1kb)	none	none
chr22	39501941	39502729	Promoter(<=1kb)	none	none
chr22	40346081	40346985	Promoter(<=1kb)	enhancer	SINE
chr22	40370149	40371012	Promoter(<=1kb)	none	SINE
chr22	40636002	40637340	Promoter(<=1kb)	none	SINE
chr22	40651814	40652480	none	none	none
chr22	40679163	40690812	Promoter(<=1kb)	enhancer	SINE
chr22	40714288	40714698	none	none	none
chr22	41196957	41197898	Promoter(<=1kb)	enhancer	none
chr22	41237310	41238802	Promoter(<=1kb)	none	none
chr22	41245739	41246615	none	none	none
chr22	41285741	41286477	Promoter(<=1kb)	none	SINE
chr22	41381053	41387828	Promoter(<=1kb)	none	SINE
chr22	41396264	41404275	none	none	SINE
chr22	41413534	41418517	none	enhancer	SINE
chr22	41429322	41438584	none	none	SINE
chr22	41444167	41448631	Promoter(<=1kb)	enhancer	none
chr22	41468423	41469521	Promoter(<=1kb)	enhancer	none
chr22	41482007	41482430	none	none	SINE
chr22	41512538	41513274	none	enhancer	SINE
chr22	41544053	41544727	Promoter(<=1kb)	enhancer	none
chr22	41560317	41561804	Promoter(<=1kb)	none	none
chr22	41589260	41590388	Promoter(<=1kb)	none	SINE
chr22	41596870	41597733	none	none	none
chr22	41919677	41920470	Promoter(2-3kb)	none	none
chr22	41928289	41929190	Promoter(1-2kb)	enhancer	none
chr22	42614618	42615651	Promoter(<=1kb)	enhancer	none
chr22	44737747	44743514	none	none	SINE
chr22	45014236	45015006	none	none	none
chr22	50498338	50498811	none	none	none
chr3	9749499	9750405	Promoter(<=1kb)	none	none
chr3	9769511	9770321	Promoter(<=1kb)	none	SINE
chr3	9792277	9793546	Promoter(<=1kb)	enhancer	SINE
chr3	9986499	9987175	Promoter(<=1kb)	enhancer	SINE
chr3	10008692	10011546	Promoter(<=1kb)	enhancer	SINE
chr3	10115412	10116152	Promoter(<=1kb)	none	none
chr3	32780583	32781726	none	enhancer	none
chr3	32939601	32940210	none	enhancer	none
chr3	37990415	37999431	Promoter(<=1kb)	enhancer	SINE
chr3	38024211	38029958	Promoter(<=1kb)	none	SINE
chr3	42581602	42582511	Promoter(<=1kb)	enhancer	none
chr3	45688312	45689653	Promoter(<=1kb)	none	none
chr3	46565699	46566541	Promoter(<=1kb)	enhancer	none
chr3	46976320	46979964	Promoter(<=1kb)	enhancer	SINE
chr3	46987510	46988178	Promoter(<=1kb)	none	none
chr3	47009117	47010612	Promoter(<=1kb)	enhancer	none
chr3	47370918	47371868	none	none	none
chr3	47472707	47476302	Promoter(<=1kb)	none	SINE
chr3	47512730	47513869	Promoter(<=1kb)	none	SINE
chr3	47521023	47522890	none	none	SINE
chr3	47781410	47782455	Promoter(<=1kb)	none	none
chr3	47802472	47803784	Promoter(<=1kb)	enhancer	none
chr3	48087477	48089431	Promoter(<=1kb)	none	none
chr3	48125235	48130766	none	none	SINE
chr3	48151437	48152401	none	none	none
chr3	48158022	48160304	none	none	SINE
chr3	48188182	48189002	Promoter(<=1kb)	none	none
chr3	48429702	48430633	Promoter(<=1kb)	enhancer	SINE
chr3	48439878	48440516	Promoter(<=1kb)	none	none
chr3	48446410	48447062	Promoter(<=1kb)	none	none
chr3	48472807	48473570	Promoter(<=1kb)	none	none
chr3	48500711	48508037	Promoter(<=1kb)	none	SINE
chr3	48556797	48561443	Promoter(<=1kb)	enhancer	SINE
chr3	48609173	48609986	Promoter(<=1kb)	enhancer	none
chr3	48635174	48636184	Promoter(<=1kb)	none	none
chr3	48656293	48656967	none	enhancer	none
chr3	48663534	48664265	Promoter(<=1kb)	none	none
chr3	49007321	49008284	Promoter(<=1kb)	none	none
chr3	49339641	49340734	Promoter(<=1kb)	none	none
chr3	49358006	49359057	Promoter(<=1kb)	enhancer	none
chr3	49455070	49461861	none	none	SINE
chr3	49469258	49470847	Promoter(<=1kb)	none	none
chr3	49539519	49540793	none	none	none
chr3	49686396	49687210	Promoter(<=1kb)	none	none
chr3	49802540	49806146	Promoter(<=1kb)	none	none
chr3	49856245	49856987	Promoter(<=1kb)	none	none
chr3	49898984	49904274	Promoter(<=1kb)	enhancer	SINE
chr3	49910193	49911008	none	none	none
chr3	49929337	49930172	Promoter(<=1kb)	none	none
chr3	49939662	49940649	Promoter(<=1kb)	enhancer	SINE
chr3	50088782	50089735	Promoter(<=1kb)	enhancer	none
chr3	50105997	50112558	Promoter(<=1kb)	none	SINE
chr3	50145195	50154765	Promoter(<=1kb)	none	SINE
chr3	50210747	50212914	Promoter(2-3kb)	enhancer	SINE
chr3	50220284	50228139	Promoter(<=1kb)	enhancer	SINE
chr3	50235832	50246838	Promoter(<=1kb)	enhancer	SINE
chr3	50260359	50265223	Promoter(<=1kb)	enhancer	SINE
chr3	50292385	50292940	Promoter(<=1kb)	none	none
chr3	50299017	50303768	Promoter(<=1kb)	none	SINE
chr3	50321188	50322752	Promoter(<=1kb)	enhancer	none
chr3	50337007	50351295	Promoter(<=1kb)	none	SINE
chr3	50359259	50365555	Promoter(<=1kb)	enhancer	SINE
chr3	50503731	50504364	Promoter(<=1kb)	enhancer	none
chr3	50515747	50516604	none	enhancer	none
chr3	50648374	50652963	Promoter(2-3kb)	enhancer	SINE
chr3	52197545	52198534	Promoter(<=1kb)	none	none
chr3	52245906	52246810	Promoter(<=1kb)	none	none
chr3	52278355	52279034	Promoter(<=1kb)	none	none
chr3	53236148	53236769	Promoter(<=1kb)	none	none
chr3	53270023	53273622	none	enhancer	SINE
chr3	53347129	53347965	Promoter(<=1kb)	none	none
chr3	57130546	57131191	none	enhancer	none
chr3	57179822	57180182	none	none	none
chr3	57969766	57970263	none	none	SINE
chr3	58008018	58009415	Promoter(<=1kb)	none	none
chr3	58019922	58022044	none	enhancer	SINE
chr3	112333096	112333368	Promoter(<=1kb)	none	none
chr3	124887191	124887878	Promoter(<=1kb)	none	none
chr3	125211672	125213320	Promoter(<=1kb)	none	none
chr3	125219372	125219723	none	none	SINE
chr3	129249281	129249879	Promoter(<=1kb)	none	SINE
chr3	129278515	129279777	Promoter(<=1kb)	none	none
chr3	129305630	129306040	none	enhancer	none
chr3	129626495	129633274	none	none	SINE
chr3	155270751	155271358	none	none	none
chr3	155309623	155310044	none	none	none
chr3	155356376	155357050	none	none	SINE
chr3	184314440	184314891	Promoter(<=1kb)	none	none
chr3	190120256	190121092	Promoter(<=1kb)	none	none
chr3	190176877	190177581	none	enhancer	none
chr4	705328	705778	Promoter(<=1kb)	none	none
chr4	781645	782491	Promoter(<=1kb)	enhancer	none
chr4	1745946	1748781	Promoter(1-2kb)	none	none
chr4	1792560	1793286	Promoter(<=1kb)	none	none
chr4	1809805	1810548	none	none	none
chr4	1856081	1857217	Promoter(<=1kb)	none	none
chr4	1870172	1870942	Promoter(<=1kb)	none	none
chr4	2535438	2536550	Promoter(<=1kb)	none	none
chr4	2731904	2733895	none	none	none
chr4	2756078	2769211	Promoter(<=1kb)	none	SINE
chr4	2801055	2801549	Promoter(1-2kb)	none	none
chr4	40335027	40335593	Promoter(<=1kb)	none	none
chr4	40629590	40630801	Promoter(<=1kb)	enhancer	none
chr4	49512702	49514643	none	enhancer	none
chr4	49577322	49578209	none	none	none
chr4	68376237	68376527	none	none	none
chr4	86934724	86936198	Promoter(<=1kb)	none	none
chr4	87965590	87966726	none	none	none
chr4	88007015	88007742	Promoter(<=1kb)	none	none
chr4	92303769	92306173	Promoter(<=1kb)	none	none
chr4	112636927	112637538	Promoter(<=1kb)	none	none
chr4	112705112	112706678	none	none	none
chr4	118835766	118836236	Promoter(<=1kb)	enhancer	none
chr4	121711636	121712066	none	enhancer	none
chr4	122775996	122776335	none	none	none
chr4	122899622	122900140	none	none	SINE
chr4	128600960	128601677	none	none	none
chr4	128802921	128803564	none	enhancer	none
chr4	152935729	152937042	Promoter(<=1kb)	none	none
chr4	153248902	153249661	none	none	none
chr4	170089300	170091726	Promoter(<=1kb)	none	none
chr4	185838067	185838607	none	none	none
chr4	185867701	185867939	none	none	none
chr5	55534300	55535462	Promoter(<=1kb)	none	none
chr5	55613179	55613788	none	none	none
chr5	55625388	55625745	none	none	none
chr5	74865804	74867065	Promoter(<=1kb)	none	none
chr5	80097203	80098055	none	none	SINE
chr5	80255410	80256483	Promoter(<=1kb)	enhancer	none
chr5	90529169	90530194	Promoter(<=1kb)	none	none
chr5	90535726	90536130	none	none	SINE
chr5	90558405	90559120	Promoter(<=1kb)	none	none
chr5	116778030	116778453	none	none	none
chr5	116864144	116864391	none	none	none
chr5	134411519	134412422	Promoter(<=1kb)	none	none
chr5	134458925	134467188	Promoter(<=1kb)	none	SINE
chr5	134503256	134512827	Promoter(<=1kb)	none	SINE
chr5	134526798	134528101	Promoter(<=1kb)	none	none
chr5	134534508	134542014	Promoter(<=1kb)	none	SINE
chr5	134586011	134592489	none	enhancer	SINE
chr5	134632370	134633051	Promoter(<=1kb)	enhancer	SINE
chr5	134648449	134649374	Promoter(<=1kb)	none	none
chr5	134738095	134738800	Promoter(<=1kb)	none	SINE
chr5	134758349	134759238	Promoter(<=1kb)	none	SINE
chr5	134874071	134874653	Promoter(<=1kb)	enhancer	none
chr5	138439509	138440451	Promoter(<=1kb)	none	none
chr5	138458735	138465645	Promoter(<=1kb)	enhancer	SINE
chr5	138491776	138494052	none	enhancer	none
chr5	138500875	138504506	none	none	SINE
chr5	138542935	138543936	Promoter(<=1kb)	enhancer	none
chr5	139341539	139342447	Promoter(<=1kb)	none	none
chr5	139392116	139393148	Promoter(1-2kb)	none	none
chr5	139403606	139404409	Promoter(<=1kb)	enhancer	SINE
chr5	139438926	139439849	Promoter(<=1kb)	none	SINE
chr5	139454491	139463095	Promoter(<=1kb)	enhancer	SINE
chr5	139481150	139486764	Promoter(<=1kb)	enhancer	SINE
chr5	139513467	139518434	none	none	SINE
chr5	139523584	139526712	Promoter(<=1kb)	enhancer	SINE
chr5	139560754	139561514	Promoter(<=1kb)	none	none
chr5	139709220	139710258	none	enhancer	none
chr5	139733810	139739339	none	enhancer	SINE
chr5	139745427	139747046	Promoter(<=1kb)	none	SINE
chr5	139765578	139766196	none	none	none
chr5	139774787	139775609	none	none	SINE
chr5	141680906	141682460	Promoter(<=1kb)	none	none
chr5	141692190	141693636	none	none	SINE
chr5	141701474	141702967	none	enhancer	SINE
chr5	141795364	141795911	none	enhancer	none
chr5	141838306	141838750	none	enhancer	none
chr5	141849132	141850176	none	enhancer	none
chr5	141878608	141879361	Promoter(<=1kb)	none	none
chr5	141923364	141924162	Promoter(<=1kb)	none	none
chr5	141945488	141945930	none	none	none
chr5	141968789	141969559	Promoter(<=1kb)	none	none
chr5	142235171	142236323	none	none	none
chr5	142279939	142280634	none	none	SINE
chr5	142325342	142326707	Promoter(<=1kb)	none	none
chr5	142356594	142357428	none	none	SINE
chr5	146182410	146183267	Promoter(<=1kb)	enhancer	SINE
chr5	146203279	146203989	Promoter(<=1kb)	none	none
chr5	147509020	147510303	Promoter(<=1kb)	none	none
[truncated: 406 more rows]
