# Supplementary material for: Early replication fragile sites are associated with cancer-related CNVs and SNVs in human embryonic stem cells
Source: Stem Cell Reports. 2026 Jun 18;21(7):102968. doi: 10.1016/j.stemcr.2026.102968 (PMC13385439; doi:10.1016/j.stemcr.2026.102968)
Supplement: Data S3. Gene Ontology of ERFS-associated genes [file mmc4.xlsx]

## Sheet: Sheet1
Gene ontology enrichment of early replication fragile sites associated genes
Category	Term	Count	%	PValue	Genes	List Total	Pop Hits	Pop Total	Fold Enrichment	Bonferroni	Benjamini	FDR
GOTERM_BP_DIRECT	GO:0006886~intracellular protein transport	41	2.01375	2.71544e-05	RAB3B, ARF3, C17ORF75, COPA, RAB5B, RAB3A, SAR1B, CSE1L, STXBP1, SNX33, IPO7, TIMM50, AP4M1, GGA1, GGA3, AP1G2, AP1S2, AP2S1, AP1S1, STX5, STX4, CTSA, CD74, VPS18, ACD, SNAPIN, SEC24A, PAM16, SYTL1, AP3D1, COPZ2, TIMM44, COPZ1, GFAP, ARCN1, STX1B, IFT22, RAB19, ARHGEF2, COPG1, SEC24D	1419	278	19478	2.02442	0.122182	0.103562	0.103497
GOTERM_BP_DIRECT	GO:0045893~positive regulation of DNA-templated transcription	82	4.0275	4.31597e-05	RERE, RNF14, CHD8, ATN1, JADE1, CHD4, GLI1, ACTB, TRIM8, ING4, ZIC2, VPS72, MDK, CDH1, MYC, PIM1, ATXN7L3, MED1, SMARCC1, SMARCC2, FBXW11, ACTN1, ZNF281, TFE3, ILF2, ETV4, DNM2, TAF6L, ILF3, MORF4L2, RARA, UBE2V1, NUP98, RBCK1, ZP3, IRF9, CEBPB, INO80E, KMT2A, WBP2, HDAC1, MAZ, PDGFB, PSEN1, PMF1, BICRA, GLIS2, TFPT, RAI1, RBBP4, DEAF1, NUP85, NSD1, HAS3, INPP5K, APOE, MTA2, MTA3, EGR1, NFE2, CD7…	1419	714	19478	1.57644	0.187084	0.103562	0.103497
GOTERM_BP_DIRECT	GO:0016477~cell migration	39	1.91552	7.49689e-05	CD63, GSK3A, FLT1, ITGB5, PXN, ARPC5L, ATN1, MST1R, RND2, ARHGAP35, PPP1R9B, PIK3C2B, CDH1, PODXL, CDH24, GPC4, APC2, JUP, RHOC, DGKZ, MMP9, RHOD, PTK2, MLF2, TIAM1, FMNL1, AXL, TYRO3, FSCN1, SDC1, CD248, PLXNB1, FSCN2, CORO7, MAPRE1, FGFR4, CRK, BCAR1, EPHA2	1419	271	19478	1.97541	0.302177	0.119925	0.11985
GOTERM_BP_DIRECT	GO:0042659~regulation of cell fate specification	7	0.343811	0.000265603	RBBP4, HDAC1, CHD4, MTA2, MTA3, GATAD2B, GATAD2A	1419	14	19478	6.86328	0.720513	0.312354	0.312158
GOTERM_BP_DIRECT	GO:0007169~cell surface receptor protein tyrosine kinase signaling pathway	20	0.982318	0.000349941	LYN, DDR1, LTK, FLT1, MST1R, FGR, CD4, ERBB3, AXL, LCK, ERBB2, TYRO3, ROR1, POLR1G, FGFR4, SH2B3, FGFR3, BCAR1, EPHA2, SH2B1	1419	110	19478	2.49574	0.813563	0.312354	0.312158
GOTERM_BP_DIRECT	GO:0051056~regulation of small GTPase mediated signal transduction	21	1.03143	0.000402565	RAP1GAP2, ARHGAP9, ARHGEF10, ARHGAP8, SWAP70, PLEKHG5, ARHGAP1, ARHGEF19, ARHGEF10L, ARAP1, ARHGAP27, RHOD, SIPA1L3, ARHGAP35, ARHGAP23, ARHGAP45, TIAM1, FGD4, ARHGAP40, ARHGEF1, ARHGEF2	1419	120	19478	2.40215	0.855185	0.312354	0.312158
GOTERM_BP_DIRECT	GO:0007281~germ cell development	11	0.540275	0.000455611	LIN28A, MSH2, CELF1, DEAF1, FBXW11, H1-9P, NANOS3, RARA, BAX, PRDM14, NODAL	1419	40	19478	3.77481	0.887744	0.312354	0.312158
GOTERM_BP_DIRECT	GO:0006468~protein phosphorylation	37	1.81729	0.000714361	BRSK1, LTK, GSK3A, MAML1, PKN3, MAST1, PDGFB, STK11, NUAK2, ERBB2, MKNK2, PIM1, CSK, MAP3K6, MARK2, PRKCG, LYN, PLK3, DMPK, TNK1, LIMK1, EIF2AK2, EIF2AK4, CSNK1E, CLK3, CDC25B, CLK2, FGR, ILF3, LCK, CDK2, RARA, ULK1, PKN1, CAMK1, MAP3K11, MAP3K12	1419	282	19478	1.801	0.967595	0.360287	0.360062
GOTERM_BP_DIRECT	GO:0048678~response to axon injury	10	0.491159	0.00087225	LYN, MORN4, GIPR, AXL, DPYSL3, PLCG2, BAX, RANGAP1, TXN2, GIP	1419	36	19478	3.81294	0.98482	0.360287	0.360062
GOTERM_BP_DIRECT	GO:0046777~protein autophosphorylation	22	1.08055	0.00091396	LYN, DDR1, FLT1, TNK1, EIF2AK2, EIF2AK4, PTK2, CLK2, FGR, STK11, EEF2K, ULK3, TYRO3, PIM1, ABL1, MAPKAPK5, ULK1, CDK12, FGFR4, MAP3K11, MARK2, MAP3K12	1419	137	19478	2.20427	0.987576	0.360287	0.360062
GOTERM_BP_DIRECT	GO:0000086~G2/M transition of mitotic cell cycle	12	0.589391	0.00109977	KHDRBS1, PLK3, BRSK1, WEE1, CDK2, ENSA, PKMYT1, MTA3, NES, CDC25A, CDC25B, DNM2	1419	52	19478	3.16767	0.994911	0.360287	0.360062
GOTERM_BP_DIRECT	GO:0007266~Rho protein signal transduction	13	0.638507	0.00112171	PLEKHG5, LIMK1, ARHGAP1, ARHGAP27, HACD3, RHOD, ARHGAP35, GNA12, CDC42EP2, EPS8L1, CDC42EP1, ARHGEF1, EPS8L2	1419	60	19478	2.97409	0.99542	0.360287	0.360062
GOTERM_BP_DIRECT	GO:0048013~ephrin receptor signaling pathway	16	0.785855	0.00112775	LYN, DDR1, LTK, FLT1, PTPN11, MST1R, MMP9, PTK2, TIAM1, AXL, ERBB2, TYRO3, FGFR4, FGFR3, CRK, EPHA2	1419	85	19478	2.58382	0.995551	0.360287	0.360062
GOTERM_BP_DIRECT	GO:0007173~epidermal growth factor receptor signaling pathway	18	0.884086	0.00118827	DDR1, GRB7, LTK, FLT1, CAMLG, PTPN11, MST1R, PTK2, ERBB3, AXL, ERBB2, TYRO3, ABL1, FGFR4, FGFR3, BCAR1, SPG21, EPHA2	1419	103	19478	2.39882	0.996674	0.360287	0.360062
GOTERM_BP_DIRECT	GO:0000122~negative regulation of transcription by RNA polymerase II	96	4.71513	0.00119236	RARG, THRA, LDB1, MAGEB17, UBE2D2, CHD8, ATN1, CHD4, ELK4, RPS14, CCND3, SALL2, VPS72, MYC, SOX15, CREB3L1, DPF2, DNMT3B, LRRFIP1, JARID2, AASS, PIAS4, SREBF1, MED1, LEFTY1, SMARCC2, ZNF281, DNMT3A, TET1, AEBP2, SMO, RFX5, RARA, TRIB3, AJUBA, HDAC5, KHDRBS1, CEBPB, DNMT1, ZBTB46, HDAC1, MAZ, PRDM14, ZBTB45, RTF1, PSEN1, ZBTB5, NPAS1, AURKB, GLIS2, DLL4, DNAJB1, RBBP4, DEAF1, NRIP2, NSD1, NSD2, E4…	1419	958	19478	1.37552	0.996738	0.360287	0.360062
GOTERM_BP_DIRECT	GO:0016192~vesicle-mediated transport	34	1.66994	0.00120121	ARF3, COPA, SAR1B, STXBP1, USE1, AP4M1, ENDOU, RINL, GGA3, AP1G2, CPNE1, AP1S2, AP2S1, AP1S1, STX5, STX4, KIF1B, ZFPL1, SPTBN2, RAB2B, SYT2, RAB4B, CAMLG, AP3D1, ARAP3, SYT6, TBC1D20, SPIRE2, PLIN3, COPG1, MON1A, CNIH4, VAMP2, CD320	1419	259	19478	1.80194	0.996874	0.360287	0.360062
GOTERM_BP_DIRECT	GO:0051496~positive regulation of stress fiber assembly	12	0.589391	0.00129796	ARHGEF10, BAG4, SYNPO2L, TPM1, LIMK1, SERPINF2, PXN, ABL1, ARHGEF10L, RHOC, SORBS3, RAPGEF3	1419	53	19478	3.1079	0.998036	0.366408	0.366179
GOTERM_BP_DIRECT	GO:0045944~positive regulation of transcription by RNA polymerase II	116	5.69745	0.00156072	CSF3, MAML1, IKZF4, ELK4, SALL2, CREB3L4, MYC, SOX15, CREB3L1, KPNA6, PKNOX1, IER2, CDK5RAP3, DDX17, MED1, SMARCC1, MAMSTR, SERPINF2, MRTFA, NPAS4, SMO, IL23A, MORF4L2, RFX5, MAPKAPK5, KMT2A, GLIS2, NEUROD2, SBNO2, GALR3, NHLH1, ABL1, E4F1, CAMTA2, ZBTB7B, SLC38A3, BCL9L, ESRRA, EGR1, MIR9-1HG, JUND, JUP, FZD5, GLMP, NR1D1, POU2F2, SUPT5H, ELL3, NFKB2, MLLT10, MAVS, IL6, NACA, CDK12, ZSCAN2, NODA…	1419	1205	19478	1.3214	0.999445	0.383497	0.383257
GOTERM_BP_DIRECT	GO:0033628~regulation of cell adhesion mediated by integrin	6	0.294695	0.00159268	LYN, PLAU, PTPN11, CRK, PTK2, EPHA2	1419	13	19478	6.33534	0.999524	0.383497	0.383257
GOTERM_BP_DIRECT	GO:0006338~chromatin remodeling	72	3.53635	0.00166804	RERE, NAA40, CHD8, MAST1, JADE1, CHD4, JADE2, PTPN23, ACTB, DUSP14, ING4, STK11, VPS72, MYC, H1-9P, PIM1, DPF2, JARID2, TNS2, PSKH1, PRMT5, SMARCC1, SMARCC2, KMT5C, PRMT1, TET1, CSNK1E, BAZ1B, CDC25A, CDC25B, CTDNEP1, TAF6L, ULK3, ALPK3, ULK1, MAPKAPK5, HDGFL2, STK40, BRSK1, INO80E, PPM1M, HDAC1, BAZ2A, PPM1J, PKMYT1, BICRA, TFPT, NUAK2, RBBP4, NSD1, NSD2, MKNK2, MTA2, MTA3, MARK2, NEK8, KDM4A, C…	1419	686	19478	1.44069	0.999668	0.383497	0.383257
GOTERM_BP_DIRECT	GO:0034394~protein localization to cell surface	9	0.442043	0.00167815	GGA1, NLGN2, GGA3, USP4, FLNA, STX4, ANK2, LRIG2, VCL	1419	32	19478	3.8606	0.999684	0.383497	0.383257
GOTERM_BP_DIRECT	GO:0015031~protein transport	55	2.70138	0.00197048	RAB3B, ARF3, ARRB1, USE1, GOLGA2, RINL, AP1G2, DAG1, KPNA6, RAB2B, AMN, COG8, EXOC7, COPZ2, ANK2, COPZ1, SCAMP2, RCN3, TOM1L2, RINT1, ACAP1, RAB35, MYH9, KDELR3, HAP1, NUP98, VAMP2, SEC22C, ATG4D, CD63, RAB5B, STXBP1, MVP, PSEN1, SNX33, TIMM50, NXF1, RAB25, NUP85, MVB12A, GPM6B, RAB4B, SNX21, SNX22, YIF1A, RAB11B, ARCN1, COL1A1, NASP, HOOK2, NACA, RAB13, SPIRE2, CORO7, CNIH4	1419	496	19478	1.5221	0.999923	0.429832	0.429564
GOTERM_BP_DIRECT	GO:0006986~response to unfolded protein	13	0.638507	0.00230667	HSP90AA1, HSP90AB1, HSPB1, UBE2J2, ELP6, HSPD1, DNAJB1, CREB3L4, CREB3L1, SERPINH1, MFN2, CHAC1, HSPA1A	1419	65	19478	2.74531	0.999985	0.481291	0.48099
GOTERM_BP_DIRECT	GO:0000244~spliceosomal tri-snRNP complex assembly	8	0.392927	0.00259761	RNU5E-1, RNU5B-1, USP4, PRPF3, CD2BP2, PRPF8, RNU4-2, LSM2	1419	27	19478	4.06713	0.999996	0.502506	0.502192
GOTERM_BP_DIRECT	GO:1901030~positive regulation of mitochondrial outer membrane permeabilization involved in apoptotic signaling pathway	5	0.24558	0.00261777	ATP5IF1, GSK3A, SIVA1, BAK1, BOK	1419	9	19478	7.62587	0.999997	0.502506	0.502192
GOTERM_BP_DIRECT	GO:0051726~regulation of cell cycle	31	1.52259	0.00279079	PPP1R15A, KHDRBS1, INO80E, HSP90AB1, JADE1, JADE2, PKD2, ACTB, PPP1R9B, ING4, TFPT, STK11, VPS72, ABL1, PCLAF, E4F1, SFN, BAK1, JUND, NANOS3, STAT3, CABLES1, RAD51D, SGSM3, MORF4L2, TRNP1, MADD, BAX, MDM4, CDK12, NOP53	1419	241	19478	1.76566	0.999999	0.515115	0.514793
GOTERM_BP_DIRECT	GO:0030036~actin cytoskeleton organization	29	1.42436	0.00356569	ARHGAP8, ARHGEF10L, FGD4, CYTH2, ATXN3, PDLIM2, NUAK2, ABL1, FLNA, INPP5K, FLNB, FLNC, WASF2, SPTBN2, ARHGEF10, ACTN3, ACTN1, LIMK1, MRTFA, SSH3, MIR145, ITPKA, CDC42EP2, SPIRE2, FSCN1, MYH9, FSCN2, AMOTL1, CRK	1419	224	19478	1.7771	1	0.580509	0.580147
GOTERM_BP_DIRECT	GO:0043122~regulation of canonical NF-kappaB signal transduction	9	0.442043	0.00372428	PIDD1, NLRP12, TRAF4, SPHK2, TNIP2, TRAF3, CPNE1, PLCG2, HSPB1	1419	36	19478	3.43164	1	0.580509	0.580147
GOTERM_BP_DIRECT	GO:0050821~protein stabilization	31	1.52259	0.0037876	HSP90AB1, STXBP1, HSPD1, BAG4, BAG5, SUMO1, FLOT1, PIM1, FLNA, FLOT2, CCT3, CD74, USP7, HSP90AA1, PEX19, CAMLG, PTGES3, GLMP, ANK2, ATP1B2, SMAD7, SMO, TNIP2, DNAJA3, MDM4, CALR, PPIB, NOP53, MMACHC, HSPA1B, HSPA1A	1419	246	19478	1.72977	1	0.580509	0.580147
GOTERM_BP_DIRECT	GO:0048870~cell motility	10	0.491159	0.00388334	IGSF8, DST, FSCN1, BRK1, DSTN, PTK2, IER2, ACTB, EPHA2, SH2B1	1419	44	19478	3.11967	1	0.580509	0.580147
GOTERM_BP_DIRECT	GO:2000010~positive regulation of protein localization to cell surface	7	0.343811	0.00398413	HSP90AB1, MAP1A, RANGRF, STX4, ABCA7, LRIG2, SNX33	1419	22	19478	4.36754	1	0.580509	0.580147
GOTERM_BP_DIRECT	GO:0061157~mRNA destabilization	7	0.343811	0.00398413	ALKBH5, YTHDF2, FXR2, CELF1, NANOS3, METTL3, ELAVL1	1419	22	19478	4.36754	1	0.580509	0.580147
GOTERM_BP_DIRECT	GO:0048662~negative regulation of smooth muscle cell proliferation	8	0.392927	0.0040178	BMPR2, MIR145, NPR1, CTNNBIP1, MFN2, HMOX1, APOE, SF1	1419	29	19478	3.78664	1	0.580509	0.580147
GOTERM_BP_DIRECT	GO:0045657~positive regulation of monocyte differentiation	5	0.24558	0.0041128	CD74, CD4, IL34, CTNNBIP1, ACIN1	1419	10	19478	6.86328	1	0.580509	0.580147
GOTERM_BP_DIRECT	GO:0006974~DNA damage response	37	1.81729	0.00435155	H2AX, PPP1R15A, BRSK1, ANKLE1, USP10, OGG1, WDR4, ASH2L, PSEN1, BBC3, PIDD1, STK11, MYC, HMCES, ABL1, PCLAF, ZNF385A, LYN, PLK3, TIPIN, ENDOG, CBX5, PRMT1, INTS3, METTL3, DELE1, BAZ1B, DYNLL1, ATAD3A, DDB2, TRAIP, NABP2, GNB1L, HROB, NOP53, CENPS, OTUB1	1419	313	19478	1.62263	1	0.591155	0.590785
GOTERM_BP_DIRECT	GO:0018108~peptidyl-tyrosine phosphorylation	10	0.491159	0.00454686	LYN, FGR, FLT1, LCK, ERBB2, PDGFB, ABL1, PTPN6, FGFR4, PTK2	1419	45	19478	3.05035	1	0.591155	0.590785
GOTERM_BP_DIRECT	GO:0006281~DNA repair	36	1.76817	0.00455777	MUS81, PIF1, RTEL1, INO80E, USP10, UBE2D2, OGG1, TFPT, EXOSC10, RBBP4, SUMO1, PCLAF, ATRIP, MUTYH, RFC2, KMT5C, INTS3, CSNK1E, KIF22, GTF2H4, HINFP, DDB2, RAD51D, MSH2, RRM2B, MORF4L2, DMC1, ERCC2, CDK2, NABP2, ADPRS, DNA2, HDGFL2, NOP53, CENPS, OTUB1	1419	303	19478	1.63088	1	0.591155	0.590785
GOTERM_BP_DIRECT	GO:0035855~megakaryocyte development	7	0.343811	0.00506315	MED1, FLNA, PTPN6, PTPN11, SH2B3, WASF2, ZNF385A	1419	23	19478	4.17765	1	0.617877	0.61749
GOTERM_BP_DIRECT	GO:0035791~platelet-derived growth factor receptor-beta signaling pathway	11	0.540275	0.00508299	DDR1, LTK, FLT1, AXL, ERBB2, TYRO3, ABL1, MST1R, FGFR4, FGFR3, EPHA2	1419	54	19478	2.79615	1	0.617877	0.61749
GOTERM_BP_DIRECT	GO:0006629~lipid metabolic process	32	1.57171	0.00515004	B4GALT3, NAA40, LRP1, GDPD2, ABHD12, ATP5F1A, ATP5F1B, ABHD16A, ALDH3B1, FNTB, CPNE1, PLCG2, PLTP, SREBF1, STARD3, SLC16A1, EPHX1, AKR1A1, NR1H3, HPS6, HSPG2, TM6SF2, BSCL2, ACLY, FABP6, APOC1, DPEP1, ANGPTL4, ST6GALNAC4, CRK, PAFAH1B3, BCAT2	1419	262	19478	1.67653	1	0.617877	0.61749
GOTERM_BP_DIRECT	GO:0071364~cellular response to epidermal growth factor stimulus	10	0.491159	0.00529534	EEF1A1, COL1A1, MED1, BAG4, ERBB2, SYAP1, INPP5K, PTPN11, ZFP36L2, PPP1R9B	1419	46	19478	2.98404	1	0.619813	0.619425
GOTERM_BP_DIRECT	GO:0070372~regulation of ERK1 and ERK2 cascade	8	0.392927	0.00595919	LYN, TIAM1, PRMT5, TRAF7, MIR145, ERBB2, PTPN6, EPHA2	1419	31	19478	3.54234	1	0.673543	0.673122
GOTERM_BP_DIRECT	GO:1902036~regulation of hematopoietic stem cell differentiation	5	0.24558	0.00609343	YTHDF2, METTL3, ABL1, EIF2AK2, PUS7	1419	11	19478	6.23935	1	0.673543	0.673122
GOTERM_BP_DIRECT	GO:2000736~regulation of stem cell differentiation	7	0.343811	0.00634182	RBBP4, HDAC1, CHD4, MTA2, MTA3, GATAD2B, GATAD2A	1419	24	19478	4.00358	1	0.673543	0.673122
GOTERM_BP_DIRECT	GO:1905323~telomerase holoenzyme complex assembly	4	0.196464	0.0065141	HSP90AA1, HSP90AB1, NVL, PTGES3	1419	6	19478	9.15105	1	0.673543	0.673122
GOTERM_BP_DIRECT	GO:0048012~hepatocyte growth factor receptor signaling pathway	11	0.540275	0.0066298	DDR1, LTK, FLT1, AXL, ERBB2, TYRO3, MST1R, FGFR4, FGFR3, BCAR1, EPHA2	1419	56	19478	2.69629	1	0.673543	0.673122
GOTERM_BP_DIRECT	GO:0045892~negative regulation of DNA-templated transcription	59	2.89784	0.00671803	RERE, THRA, LDB1, ZC3H4, CHD8, CHD4, IKZF4, ING4, SUMO1, ZIC2, SIX5, CREB3L1, CIC, PIAS4, PRMT5, SMARCC2, ZNF282, FBXW11, ZNF281, DNMT3A, COMMD7, ILF3, RARA, TRIB3, ZP3, SF1, HDAC5, KHDRBS1, HDAC1, PDGFB, TOB2, NPAS1, CIART, GLIS2, RELB, SBNO2, BTAF1, RBBP4, DEAF1, BAHD1, INPP5K, MTA2, MTA3, SCAI, CASP8AP2, KDM4A, HEXIM2, CBX5, NIBAN2, NR1D1, GATAD2B, HINFP, GATAD2A, PER1, TFAP4, ID3, MDM4, CALR,…	1419	573	19478	1.41338	1	0.673543	0.673122
GOTERM_BP_DIRECT	GO:0006915~apoptotic process	66	3.24165	0.00689393	RARG, UBE2D2, JADE1, DDX41, BBC3, ING4, MYDGF, PIDD1, STK11, LGALS1, ADAMTSL4, PIM1, DPF2, KIF1B, PHLDA1, RBM5, ZNF385A, BOK, DFFA, RBM14, GPX4, SHISA5, AXIN1, GLRX2, EMP3, DYNLL1, MMP9, TRAIP, TNFRSF1A, TRAF7, TRAF4, SMO, PLSCR3, TRAF3, DDIT4, MADD, FKBP8, DNASE1, ATG4D, PPP1R15A, KMT2A, ECSCR, PSEN1, TFPT, BCL2L13, MIEN1, NUAK2, DPP8, MFN2, BMF, BAK1, RELT, MEF2D, DEDD, FIS1, PLK3, TIA1, SIVA1,…	1419	656	19478	1.38103	1	0.673543	0.673122
GOTERM_BP_DIRECT	GO:0051209~release of sequestered calcium ion into cytosol	10	0.491159	0.00707498	RYR1, LCK, FKBP1B, PLCG2, BAX, FLNA, ITPR3, PKD2, PLCB2, PLCD1	1419	48	19478	2.8597	1	0.673543	0.673122
GOTERM_BP_DIRECT	GO:0032760~positive regulation of tumor necrosis factor production	17	0.834971	0.00710176	FZD5, SPHK2, STAT3, HSPB1, PTPN11, CYBA, MIF, PSEN1, TIRAP, SPN, C1QTNF4, MAVS, IL6, IL23A, PLCG2, TNFRSF8, ARHGEF2	1419	112	19478	2.0835	1	0.673543	0.673122
GOTERM_BP_DIRECT	GO:0051085~chaperone cofactor-dependent protein refolding	8	0.392927	0.00715788	DNAJB1, CD74, TOR2A, DNAJC7, PTGES3, HSPA1B, DNAJC18, HSPA1A	1419	32	19478	3.43164	1	0.673543	0.673122
GOTERM_BP_DIRECT	GO:0032435~negative regulation of proteasomal ubiquitin-dependent protein catabolic process	9	0.442043	0.00731032	USP7, SMARCC1, BAG5, UBXN1, HSP90AB1, CAMLG, GIPC1, MAP1A, NOP53	1419	40	19478	3.08848	1	0.674658	0.674236
GOTERM_BP_DIRECT	GO:0034599~cellular response to oxidative stress	16	0.785855	0.00752974	NQO1, ENDOG, TMEM161A, GPX1, GSR, ATP2A2, PYCR2, PRDX2, NAGLU, ALDH3B1, SESN2, MGAT3, ABL1, STX4, HSPA1B, HSPA1A	1419	103	19478	2.13228	1	0.681796	0.68137
GOTERM_BP_DIRECT	GO:0043403~skeletal muscle tissue regeneration	6	0.294695	0.00780999	GPX1, MYMX, NACA, SOX15, DAG1, HDGFL2	1419	18	19478	4.57552	1	0.683681	0.683253
GOTERM_BP_DIRECT	GO:0043407~negative regulation of MAP kinase activity	7	0.343811	0.00783976	LYN, RGS14, HYAL2, INPP5K, APOE, MMACHC, CDK5RAP3	1419	25	19478	3.84344	1	0.683681	0.683253
GOTERM_BP_DIRECT	GO:0036323~vascular endothelial growth factor receptor-1 signaling pathway	10	0.491159	0.0081204	DDR1, LTK, FLT1, AXL, ERBB2, TYRO3, MST1R, FGFR4, FGFR3, EPHA2	1419	49	19478	2.80134	1	0.683681	0.683253
GOTERM_BP_DIRECT	GO:0070527~platelet aggregation	10	0.491159	0.0081204	FIBP, STXBP1, TYRO3, MYH9, HSPB1, FLNA, PTPN6, CLIC1, VCL, ACTB	1419	49	19478	2.80134	1	0.683681	0.683253
GOTERM_BP_DIRECT	GO:0038063~collagen-activated tyrosine kinase receptor signaling pathway	11	0.540275	0.00851868	DDR1, COL1A1, LTK, FLT1, AXL, ERBB2, TYRO3, MST1R, FGFR4, FGFR3, EPHA2	1419	58	19478	2.60331	1	0.689376	0.688945
GOTERM_BP_DIRECT	GO:0042982~amyloid precursor protein metabolic process	5	0.24558	0.008619	APH1A, NAGLU, TMCC2, APOE, PSEN1	1419	12	19478	5.7194	1	0.689376	0.688945
GOTERM_BP_DIRECT	GO:0043950~positive regulation of cAMP-mediated signaling	5	0.24558	0.008619	UCN, TOR2A, GIPR, GPR3, GIP	1419	12	19478	5.7194	1	0.689376	0.688945
GOTERM_BP_DIRECT	GO:0008283~cell population proliferation	21	1.03143	0.0089021	DDR1, GDF11, MARCKSL1, LTK, ATAD5, SPHK2, MVP, STAT3, ADM, DDX41, ELAVL1, CDC25A, GNAI2, LARP1, ERBB2, FPGS, ROR1, CEMP1, CRK, NODAL, CDK5RAP3	1419	155	19478	1.85973	1	0.699866	0.699429
GOTERM_BP_DIRECT	GO:0032355~response to estradiol	14	0.687623	0.00910699	NQO1, GPI, UCN, ENDOG, GPX1, GPX4, OGG1, ARPC1B, STXBP1, STAT3, DNMT3A, COL1A1, RARA, CALR	1419	86	19478	2.23456	1	0.699866	0.699429
GOTERM_BP_DIRECT	GO:0035790~platelet-derived growth factor receptor-alpha signaling pathway	10	0.491159	0.0092792	DDR1, LTK, FLT1, AXL, ERBB2, TYRO3, MST1R, FGFR4, FGFR3, EPHA2	1419	50	19478	2.74531	1	0.699866	0.699429
GOTERM_BP_DIRECT	GO:0001836~release of cytochrome c from mitochondria	7	0.343811	0.00957627	BAD, BAX, SFN, BAK1, TIMM50, BBC3, BOK	1419	26	19478	3.69561	1	0.699866	0.699429
GOTERM_BP_DIRECT	GO:0015986~proton motive force-driven ATP synthesis	7	0.343811	0.00957627	ATP5F1A, ATP5F1B, ATP5PD, ATP5MG, ATP6V0C, ATP5MF, ATP5MC1	1419	26	19478	3.69561	1	0.699866	0.699429
GOTERM_BP_DIRECT	GO:0032922~circadian regulation of gene expression	12	0.589391	0.00962516	PER1, PRMT5, EGR1, RAI1, KMT2A, HDAC1, RBM4B, NR1D1, CSNK1E, LGR4, RELB, CIART	1419	68	19478	2.42234	1	0.699866	0.699429
GOTERM_BP_DIRECT	GO:0045824~negative regulation of innate immune response	8	0.392927	0.0100771	DDX39A, NLRX1, TYRO3, PIM1, TRAFD1, PTPN6, SFN, AURKB	1419	34	19478	3.22978	1	0.713676	0.71323
GOTERM_BP_DIRECT	GO:0071277~cellular response to calcium ion	13	0.638507	0.0104332	RYR1, CLIC4, ENDOG, JUND, ADGRV1, GUCA1A, PKD2, NEUROD2, EEF2K, ITPKA, CPNE1, PLCG2, DPEP1	1419	78	19478	2.28776	1	0.713676	0.71323
GOTERM_BP_DIRECT	GO:0006890~retrograde vesicle-mediated transport, Golgi to endoplasmic reticulum	10	0.491159	0.0105587	ARF3, RINT1, COPA, COPZ2, STX5, KDELR3, USE1, COPZ1, SCYL1, ARCN1	1419	51	19478	2.69148	1	0.713676	0.71323
GOTERM_BP_DIRECT	GO:0038145~macrophage colony-stimulating factor signaling pathway	10	0.491159	0.0105587	DDR1, LTK, FLT1, AXL, ERBB2, TYRO3, MST1R, FGFR4, FGFR3, EPHA2	1419	51	19478	2.69148	1	0.713676	0.71323
GOTERM_BP_DIRECT	GO:0038109~Kit signaling pathway	10	0.491159	0.0105587	DDR1, LTK, FLT1, AXL, ERBB2, TYRO3, MST1R, FGFR4, FGFR3, EPHA2	1419	51	19478	2.69148	1	0.713676	0.71323
GOTERM_BP_DIRECT	GO:1904037~positive regulation of epithelial cell apoptotic process	4	0.196464	0.0107856	TIA1, CARM1, BAX, HMOX1	1419	7	19478	7.84375	1	0.718893	0.718444
GOTERM_BP_DIRECT	GO:0034504~protein localization to nucleus	9	0.442043	0.0113659	CTDNEP1, YWHAE, COL1A1, STK11, NUAK2, LMNA, ABCA7, HDGF, CALR	1419	43	19478	2.873	1	0.747189	0.746722
GOTERM_BP_DIRECT	GO:0006839~mitochondrial transport	5	0.24558	0.0117418	SLC25A16, STARD3, HSP90AA1, FLVCR1, PSEN1	1419	13	19478	5.27945	1	0.751319	0.750849
GOTERM_BP_DIRECT	GO:0070837~dehydroascorbic acid transport	5	0.24558	0.0117418	SLC2A14, SLC2A11, SLC2A1, SLC2A4, SLC2A8	1419	13	19478	5.27945	1	0.751319	0.750849
GOTERM_BP_DIRECT	GO:0031334~positive regulation of protein-containing complex assembly	10	0.491159	0.0119661	SUMO1, CDC42EP2, BAX, BRK1, BMF, BAK1, RHOC, AJUBA, TIRAP, BBC3	1419	52	19478	2.63972	1	0.755597	0.755125
GOTERM_BP_DIRECT	GO:0045862~positive regulation of proteolysis	6	0.294695	0.0125172	FBXW11, BAD, BAK1, AURKAIP1, FGFR4, CLN6	1419	20	19478	4.11797	1	0.769759	0.769278
GOTERM_BP_DIRECT	GO:0071260~cellular response to mechanical stimulus	13	0.638507	0.0126716	CASP8AP2, BAD, SLC2A1, PTPN11, ATP1A2, TNFRSF1A, CNN2, COL1A1, DAG1, TNFRSF8, BAK1, LTBR, MAP3K14	1419	80	19478	2.23057	1	0.769759	0.769278
GOTERM_BP_DIRECT	GO:0032436~positive regulation of proteasomal ubiquitin-dependent protein catabolic process	13	0.638507	0.0126716	PLK3, GSK3A, AXIN1, RAD23A, CSNK1E, PSEN1, SMAD7, SUMO1, SUMO2, TRIB3, NOP53, HSPA1B, HSPA1A	1419	80	19478	2.23057	1	0.769759	0.769278
GOTERM_BP_DIRECT	GO:0061077~chaperone-mediated protein folding	9	0.442043	0.0130286	CCT3, DFFA, FKBP2, PEX19, HSP90AB1, HSPB1, PPIB, PDIA4, FKBP5	1419	44	19478	2.80771	1	0.781556	0.781067
GOTERM_BP_DIRECT	GO:0006446~regulation of translational initiation	8	0.392927	0.0137788	PPP1R15A, EIF3K, EIF4H, HSPB1, EIF2AK2, EIF2AK4, MIF4GD, EIF4G1	1419	36	19478	3.05035	1	0.816353	0.815843
GOTERM_BP_DIRECT	GO:0031547~brain-derived neurotrophic factor receptor signaling pathway	10	0.491159	0.015194	DDR1, LTK, FLT1, AXL, ERBB2, TYRO3, MST1R, FGFR4, FGFR3, EPHA2	1419	54	19478	2.54196	1	0.845635	0.845107
GOTERM_BP_DIRECT	GO:0090200~positive regulation of release of cytochrome c from mitochondria	6	0.294695	0.0154647	BAD, BAX, BMF, BAK1, MMP9, BBC3	1419	21	19478	3.92188	1	0.845635	0.845107
GOTERM_BP_DIRECT	GO:2000179~positive regulation of neural precursor cell proliferation	6	0.294695	0.0154647	DLL4, MDK, FLNA, NES, ELL3, GNAI2	1419	21	19478	3.92188	1	0.845635	0.845107
GOTERM_BP_DIRECT	GO:0045445~myoblast differentiation	6	0.294695	0.0154647	DDX17, LGALS1, GPX1, MAML1, HINFP, BCL9L	1419	21	19478	3.92188	1	0.845635	0.845107
GOTERM_BP_DIRECT	GO:0046323~D-glucose import	6	0.294695	0.0154647	SLC2A14, RAB4B, SLC2A11, SESN2, SLC2A1, SLC2A4	1419	21	19478	3.92188	1	0.845635	0.845107
GOTERM_BP_DIRECT	GO:1901524~regulation of mitophagy	5	0.24558	0.0155065	SREBF1, GSK3A, FZD5, FKBP8, DNM1L	1419	14	19478	4.90235	1	0.845635	0.845107
GOTERM_BP_DIRECT	GO:0051014~actin filament severing	5	0.24558	0.0155065	FMNL1, FLII, DSTN, CAPG, VILL	1419	14	19478	4.90235	1	0.845635	0.845107
GOTERM_BP_DIRECT	GO:0032755~positive regulation of interleukin-6 production	15	0.736739	0.0158004	CD74, UCN, SPHK2, STAT3, CYBA, POU2F2, TIRAP, INAVA, HSPD1, C1QTNF4, MAVS, IL6, HYAL2, PLCG2, ARHGEF2	1419	102	19478	2.01861	1	0.851977	0.851444
GOTERM_BP_DIRECT	GO:0007417~central nervous system development	19	0.933202	0.016011	PIAS4, SEMA6B, MARCKSL1, SLC2A1, ATN1, CAPG, ZIC5, HAPLN4, NPAS1, HAPLN2, GLIS2, BCAN, DHX30, SMO, ZIC2, NHLH1, ID3, JARID2, NES	1419	143	19478	1.82381	1	0.853741	0.853208
GOTERM_BP_DIRECT	GO:0009749~response to glucose	11	0.540275	0.0166956	SREBF1, EGR1, PKLR, GIPR, SESN2, SLC37A4, ELAVL1, VAMP2, KHK, TXN2, GIP	1419	64	19478	2.35925	1	0.880461	0.879911
GOTERM_BP_DIRECT	GO:1904263~positive regulation of TORC1 signaling	10	0.491159	0.0170287	PRMT1, USP4, LARS1, SESN2, PIM1, GPR137, LAMTOR2, LAMTOR4, WDR24, OTUB1	1419	55	19478	2.49574	1	0.88827	0.887714
GOTERM_BP_DIRECT	GO:0006417~regulation of translation	16	0.785855	0.0183064	PPP1R15A, NANOS3, RBM4B, CASC3, MIF4GD, ELP6, RPS14, ATXN2, ALKBH5, FXR2, CNOT3, MAGOH, MKNK2, MAPKAPK5, CNOT8, GCN1	1419	114	19478	1.92654	1	0.935623	0.935039
GOTERM_BP_DIRECT	GO:0032956~regulation of actin cytoskeleton organization	15	0.736739	0.0184824	LRP1, ARHGEF19, ARAP3, ARAP1, SLC4A2, RHOC, RND2, RHOD, ARHGAP35, BST2, FSCN1, ABL1, CRK, GPM6B, RAPGEF3	1419	104	19478	1.97979	1	0.935623	0.935039
GOTERM_BP_DIRECT	GO:0043123~positive regulation of canonical NF-kappaB signal transduction	27	1.32613	0.0187134	SLC35B2, INAVA, TRIM8, LGALS1, ABL1, FLOT1, FLNA, FLOT2, HMOX1, LURAP1, CD74, FBXW11, PLEKHG5, STAT3, SHISA5, RHOC, TIRAP, TNFRSF1A, BST2, CD4, MAVS, TNIP2, ROR1, LTBR, UBE2V1, RBCK1, AJUBA	1419	232	19478	1.59749	1	0.935623	0.935039
GOTERM_BP_DIRECT	GO:0030335~positive regulation of cell migration	32	1.57171	0.0187164	IGSF8, GRB7, FLT1, ARHGAP8, MAZ, PDGFB, GLI1, GNAI2, MIEN1, PLAU, MDK, PODXL, STX4, SEMA6B, CCL25, LYN, SEMA6C, SEMA4A, ARHGEF39, STAT3, SEMA4G, RHOC, ELP6, RHOD, PTK2, FGR, COL1A1, TIAM1, SMO, MYADM, BCAR1, EPHA2	1419	288	19478	1.52517	1	0.935623	0.935039
GOTERM_BP_DIRECT	GO:0034605~cellular response to heat	10	0.491159	0.01902	LYN, YWHAE, DNAJB1, ATXN3, HSP90AA1, HSP90AB1, SUMO1, HMOX1, HSPA1B, HSPA1A	1419	56	19478	2.45117	1	0.941	0.940411
GOTERM_BP_DIRECT	GO:0150104~transport across blood-brain barrier	13	0.638507	0.0198683	ABCC3, SLC16A1, LRP1, ATP1A4, SLC2A1, ATP1A2, ATP1B2, SLC2A4, SLC8A2, SLC29A1, SLC38A3, SLC29A2, SLC27A4	1419	85	19478	2.09936	1	0.947919	0.947326
GOTERM_BP_DIRECT	GO:1902166~negative regulation of intrinsic apoptotic signaling pathway in response to DNA damage by p53 class mediator	5	0.24558	0.0199499	CD74, ATAD5, MIF, ZNF385A, ELL3	1419	15	19478	4.57552	1	0.947919	0.947326
GOTERM_BP_DIRECT	GO:0022408~negative regulation of cell-cell adhesion	5	0.24558	0.0199499	CDH1, PODXL, ABL1, SPINT2, PTK2	1419	15	19478	4.57552	1	0.947919	0.947326
GOTERM_BP_DIRECT	GO:0044319~wound healing, spreading of cells	5	0.24558	0.0199499	DDR1, MRTFA, FLNA, RHOC, ARHGAP35	1419	15	19478	4.57552	1	0.947919	0.947326
GOTERM_BP_DIRECT	GO:0000184~nuclear-transcribed mRNA catabolic process, nonsense-mediated decay	8	0.392927	0.0210155	EXOSC10, DHX34, MAGOH, ETF1, CASC3, DCP1A, SMG5, SMG6	1419	39	19478	2.81571	1	0.986573	0.985956
GOTERM_BP_DIRECT	GO:0034644~cellular response to UV	10	0.491159	0.0211746	TMEM161A, MYC, METTL3, BAX, BMF, BAK1, EIF2AK4, CDC25A, AURKB, DDB2	1419	57	19478	2.40817	1	0.986573	0.985956
GOTERM_BP_DIRECT	GO:0030220~platelet formation	6	0.294695	0.0226687	ACTN1, MYH9, PTPN6, NBEAL2, PTPN11, ZNF385A	1419	23	19478	3.58084	1	1	0.999583
GOTERM_BP_DIRECT	GO:0046718~symbiont entry into host cell	15	0.736739	0.0231343	VPS18, SIVA1, ITGB5, SLC3A2, CD4, ILF3, AXL, CLDN9, HYAL2, DAG1, TYRO3, MYH9, HSPA1B, HSPA1A, EPHA2	1419	107	19478	1.92429	1	1	0.999583
GOTERM_BP_DIRECT	GO:2000278~regulation of DNA biosynthetic process	4	0.196464	0.0231879	ING4, JADE1, JADE2, SH2B1	1419	9	19478	6.1007	1	1	0.999583
GOTERM_BP_DIRECT	GO:0006979~response to oxidative stress	17	0.834971	0.0236035	NQO1, UCN, GPX1, RGS14, GPX4, OGG1, PSEN1, TXN2, PRDX2, PRDX4, PSMB5, RRM2B, ALDH3B1, ERCC2, ABL1, HMOX1, APOE	1419	128	19478	1.82306	1	1	0.999583
GOTERM_BP_DIRECT	GO:0008285~negative regulation of cell population proliferation	44	2.1611	0.023806	DDR1, IFITM1, RARG, CELF1, ADM, TOB2, PKD2, ING4, DLL4, STK11, RBBP4, LMNA, WDR6, TNFRSF8, CSK, BAK1, SH2B3, RBM5, TNS2, CDKN2D, LYN, GDF11, NIBAN2, FZD5, STAT3, MIR9-1, P3H2, EIF2AK2, TENT5B, HSPG2, SULT2B1, IL6, TFAP4, FABP6, DNAJA3, RARA, PTPN6, STRN, ULK1, MDM4, PLPP1, HSPA1B, CD200, HSPA1A	1419	433	19478	1.39485	1	1	0.999583
GOTERM_BP_DIRECT	GO:0051897~positive regulation of phosphatidylinositol 3-kinase/protein kinase B signal transduction	24	1.17878	0.0242677	DDR1, CSF3, LTK, FLT1, GPX1, MAZ, PDGFB, PTPN11, MST1R, MEIS3, PTK2, FGR, MYDGF, BAG4, LIN28A, ERBB3, AXL, SESN2, TYRO3, CPNE1, PTPN6, PLXNB1, ROR1, FGFR3	1419	204	19478	1.61489	1	1	0.999583
GOTERM_BP_DIRECT	GO:0008286~insulin receptor signaling pathway	16	0.785855	0.0242926	DDR1, SREBF1, SMARCC1, GSK3A, LTK, FLT1, MST1R, SLC2A8, AXL, ERBB2, TYRO3, FGFR4, SOCS7, FGFR3, BCAR1, EPHA2	1419	118	19478	1.86123	1	1	0.999583
GOTERM_BP_DIRECT	GO:0010717~regulation of epithelial to mesenchymal transition	5	0.24558	0.0251007	TIAM1, PHLDB1, DAG1, ELL3, SMAD7	1419	16	19478	4.28955	1	1	0.999583
GOTERM_BP_DIRECT	GO:0044027~negative regulation of gene expression via chromosomal CpG island methylation	5	0.24558	0.0251007	PRMT5, USP7, DNMT1, MYC, DNMT3A	1419	16	19478	4.28955	1	1	0.999583
GOTERM_BP_DIRECT	GO:0008104~protein localization	20	0.982318	0.0252129	YWHAE, GRID2, AMN, PLOD3, NBEAL2, ANK2, CSNK1E, AP4M1, GGA1, LMNA, RAB35, MGAT3, ULK1, SFN, LAMTOR2, HAP1, MAPRE1, AJUBA, YWHAG, SCYL1	1419	161	19478	1.70516	1	1	0.999583
GOTERM_BP_DIRECT	GO:0042060~wound healing	12	0.589391	0.025289	CNN2, FKBP10, MACF1, ERBB3, DST, NLRP6, NACA, ERBB2, TPM1, ARHGEF19, PPL, EVPL	1419	78	19478	2.11178	1	1	0.999583
GOTERM_BP_DIRECT	GO:0030218~erythrocyte differentiation	10	0.491159	0.026	LYN, SLC48A1, ATP5IF1, RPS14, THRA, FLVCR1, SELENOW, ACIN1, ETV2, PKNOX1	1419	59	19478	2.32654	1	1	0.999583
GOTERM_BP_DIRECT	GO:0045740~positive regulation of DNA replication	7	0.343811	0.0260015	UCN, WEE1, ATAD5, CDK2, DNA2, GLI1, CDC25A	1419	32	19478	3.00269	1	1	0.999583
GOTERM_BP_DIRECT	GO:0070050~neuron cellular homeostasis	7	0.343811	0.0260015	IL6, SNAPIN, MAP1A, TYRO3, ATP2A2, PSEN1, SLC8A2	1419	32	19478	3.00269	1	1	0.999583
GOTERM_BP_DIRECT	GO:0097192~extrinsic apoptotic signaling pathway in absence of ligand	7	0.343811	0.0260015	GSK3A, ERBB3, BAD, MKNK2, BAX, BAK1, BOK	1419	32	19478	3.00269	1	1	0.999583
GOTERM_BP_DIRECT	GO:0048144~fibroblast proliferation	8	0.392927	0.0270946	DAZAP1, GPX1, KMT2A, PTGES3, BRK1, CD248, LZTS2, CKS1B	1419	41	19478	2.67835	1	1	0.999583
GOTERM_BP_DIRECT	GO:0017148~negative regulation of translation	14	0.687623	0.0272216	GRB7, TIA1, CELF1, NANOS3, IFRD2, EIF2AK2, PUS7, ILF3, LARP1, LIN28A, IGF2BP1, RARA, CALR, PAIP2	1419	99	19478	1.94113	1	1	0.999583
GOTERM_BP_DIRECT	GO:0030308~negative regulation of cell growth	16	0.785855	0.0277842	CDKN2D, BMPR2, SPHK2, NPR1, NAIF1, JADE1, PPP1R9B, BST2, STK11, ADAM15, HYAL1, HYAL2, SESN2, CRLF3, HSPA1B, HSPA1A	1419	120	19478	1.83021	1	1	0.999583
GOTERM_BP_DIRECT	GO:0051607~defense response to virus	27	1.32613	0.02861	IFITM3, IFITM1, NLRP6, HYAL2, UBL7, DDX17, RAB2B, EIF2AK2, EIF2AK4, UNC13D, AGBL5, BST2, ILF3, MAVS, IL6, TRAF3, IL23A, DDIT4, POLR3E, TBKBP1, POLR3H, POLR3K, ZCCHC3, MAP3K14, IRF9, SERINC5, TRIM56	1419	241	19478	1.53783	1	1	0.999583
GOTERM_BP_DIRECT	GO:0048167~regulation of synaptic plasticity	10	0.491159	0.0286832	NPAS4, BRSK1, GIPC1, MAP1A, ITPKA, DAG1, RARA, PSEN1, YWHAG, GRIN2D	1419	60	19478	2.28776	1	1	0.999583
GOTERM_BP_DIRECT	GO:0032785~negative regulation of DNA-templated transcription, elongation	3	0.147348	0.0287817	ZC3H4, WDR82, SUPT5H	1419	4	19478	10.2949	1	1	0.999583
GOTERM_BP_DIRECT	GO:0140141~mitochondrial potassium ion transmembrane transport	3	0.147348	0.0287817	LETM1, ABCB8, CCDC51	1419	4	19478	10.2949	1	1	0.999583
GOTERM_BP_DIRECT	GO:0030951~establishment or maintenance of microtubule cytoskeleton polarity	3	0.147348	0.0287817	LMNA, KIF2C, CKAP5	1419	4	19478	10.2949	1	1	0.999583
GOTERM_BP_DIRECT	GO:0051580~regulation of neurotransmitter uptake	3	0.147348	0.0287817	FLOT1, SYNGR3, GFAP	1419	4	19478	10.2949	1	1	0.999583
GOTERM_BP_DIRECT	GO:0015818~isoleucine transport	3	0.147348	0.0287817	SLC43A2, SLC43A1, SLC3A2	1419	4	19478	10.2949	1	1	0.999583
GOTERM_BP_DIRECT	GO:0046040~IMP metabolic process	3	0.147348	0.0287817	ADSS1, HPRT1, NT5C2	1419	4	19478	10.2949	1	1	0.999583
GOTERM_BP_DIRECT	GO:0000398~mRNA splicing, via spliceosome	23	1.12967	0.0297828	SF3A3, ZRSR2, RBM14, DDX46, METTL3, PRPF40B, RBM4B, CWC25, TFIP11, DDX41, CASC3, C9ORF78, PRPF8, LSM4, LSM2, DDX39A, PRPF3, MAGOH, DHX16, SRSF4, RBM5, RBM6, SF1	1419	197	19478	1.60259	1	1	0.999583
GOTERM_BP_DIRECT	GO:0032733~positive regulation of interleukin-10 production	8	0.392927	0.0305405	IL6, RBM47, MIR145, IL23A, STAT3, PLCG2, INAVA, HSPD1	1419	42	19478	2.61458	1	1	0.999583
GOTERM_BP_DIRECT	GO:0006119~oxidative phosphorylation	5	0.24558	0.0309795	BCL2L13, MSH2, UQCRC1, COX6A1, COX6B2	1419	17	19478	4.03723	1	1	0.999583
GOTERM_BP_DIRECT	GO:0030007~intracellular potassium ion homeostasis	5	0.24558	0.0309795	YWHAE, ATP1A4, ATP1A2, ATP1B2, KCTD7	1419	17	19478	4.03723	1	1	0.999583
GOTERM_BP_DIRECT	GO:0055001~muscle cell development	5	0.24558	0.0309795	CHRNB1, ACTN3, WFIKKN1, ACTN1, CACNA2D2	1419	17	19478	4.03723	1	1	0.999583
GOTERM_BP_DIRECT	GO:0150077~regulation of neuroinflammatory response	4	0.196464	0.031363	IL6, DAGLA, MMP9, CD200	1419	10	19478	5.49063	1	1	0.999583
GOTERM_BP_DIRECT	GO:0015937~coenzyme A biosynthetic process	4	0.196464	0.031363	ACOT7, DCAKD, COASY, ACAT1	1419	10	19478	5.49063	1	1	0.999583
GOTERM_BP_DIRECT	GO:0010807~regulation of synaptic vesicle priming	4	0.196464	0.031363	STX1B, BRSK1, STXBP1, SYNGR3	1419	10	19478	5.49063	1	1	0.999583
GOTERM_BP_DIRECT	GO:0060670~branching involved in labyrinthine layer morphogenesis	4	0.196464	0.031363	SOCS3, SPINT1, FZD5, ADM	1419	10	19478	5.49063	1	1	0.999583
GOTERM_BP_DIRECT	GO:0060068~vagina development	4	0.196464	0.031363	AXL, TYRO3, BAX, BAK1	1419	10	19478	5.49063	1	1	0.999583
GOTERM_BP_DIRECT	GO:0030336~negative regulation of cell migration	22	1.08055	0.0314641	CD74, IFITM1, SERPINB1, CLIC4, HDAC1, TPM1, MIIP, MIR9-1, TET1, FIGNL2, MIF, SMAD7, BST2, MIR145, RBBP4, ADAM15, CDH1, DPYSL3, DAG1, DPEP1, VCL, SCAI	1419	187	19478	1.61489	1	1	0.999583
GOTERM_BP_DIRECT	GO:0051402~neuron apoptotic process	13	0.638507	0.0320746	AARS1, GPX1, STXBP1, ATN1, PSEN1, ELP6, ERBB3, AXL, GMPPA, TYRO3, ABL1, NES, BOK	1419	91	19478	1.96094	1	1	0.999583
GOTERM_BP_DIRECT	GO:0008380~RNA splicing	25	1.2279	0.0321742	RBM47, RBM4B, CWC25, CASC3, PRPF8, PPP1R9B, PTBP1, MAGOH, DHX16, RBM5, ZRSR2, RBM39, TIA1, PRMT1, LARP7, ARMC7, PUS7, SCAF1, LSM4, ESRP2, PRPF3, ACIN1, LUC7L3, SRSF4, CDK12	1419	221	19478	1.55278	1	1	0.999583
GOTERM_BP_DIRECT	GO:0035264~multicellular organism growth	15	0.736739	0.0327514	CLIC4, RARG, GPX4, ATN1, PTPN11, RC3H2, SMO, GHRH, ERCC2, FLVCR1, RARA, FKBP8, TNS2, STK40, SPTBN2	1419	112	19478	1.83838	1	1	0.999583
GOTERM_BP_DIRECT	GO:0043066~negative regulation of apoptotic process	50	2.4558	0.0328869	GPI, HSP90AB1, OGG1, HSPB1, PTMS, MYDGF, PIDD1, EEF2K, MYC, PIM1, MED1, ANXA5, AKR1A1, SERPINB9, MIF, TENT5B, ATAD3A, MMP9, SMO, RARA, FKBP8, DPEP1, ANGPTL4, PTMA, STK40, LTK, HDAC1, PSEN1, HSPD1, SOCS3, PRDX2, BAG4, MIEN1, NUAK2, ERBB3, ERBB2, FLNA, NQO1, CD74, PLK3, NIBAN2, BAD, EIF2AK2, PTK2, IL6, AXL, DNAJA3, MDM4, HSPA1B, HSPA1A	1419	515	19478	1.33268	1	1	0.999583
GOTERM_BP_DIRECT	GO:0008543~fibroblast growth factor receptor signaling pathway	14	0.687623	0.0337421	DDR1, LTK, FLT1, PRDM14, PTPN11, MST1R, FIBP, AXL, ERBB2, FLRT1, TYRO3, FGFR4, FGFR3, EPHA2	1419	102	19478	1.88404	1	1	0.999583
GOTERM_BP_DIRECT	GO:0099072~regulation of postsynaptic membrane neurotransmitter receptor levels	7	0.343811	0.0341295	HSP90AA1, GRID2, ZDHHC5, CLPTM1, FLOT2, STX4, AGAP3	1419	34	19478	2.82606	1	1	0.999583
GOTERM_BP_DIRECT	GO:0042307~positive regulation of protein import into nucleus	8	0.392927	0.0342689	MAVS, HSP90AA1, SMO, JUP, CDH1, HYAL2, FLNA, PSEN1	1419	43	19478	2.55378	1	1	0.999583
GOTERM_BP_DIRECT	GO:0031295~T cell costimulation	8	0.392927	0.0342689	LYN, SPN, LGALS1, LCK, PTPN6, CSK, PTPN11, TNFRSF13C	1419	43	19478	2.55378	1	1	0.999583
GOTERM_BP_DIRECT	GO:0038084~vascular endothelial growth factor signaling pathway	10	0.491159	0.0346196	DDR1, LTK, FLT1, AXL, ERBB2, TYRO3, MST1R, FGFR4, FGFR3, EPHA2	1419	62	19478	2.21396	1	1	0.999583
GOTERM_BP_DIRECT	GO:0007015~actin filament organization	18	0.884086	0.0347752	MARCKSL1, PLA2G1B, TPM2, ACTN1, TPM1, BRK1, GDPD2, ARAP1, RHOC, RND2, RHOD, PPP1R9B, CNN2, TMSB4X, FSCN1, CDC42EP2, ARHGEF2, BCAR1	1419	145	19478	1.70399	1	1	0.999583
GOTERM_BP_DIRECT	GO:0007010~cytoskeleton organization	19	0.933202	0.0349947	DST, TPM1, MAST1, ARAP3, SORBS2, ANK2, ADD3, SIPA1L3, SORBS3, SNUPN, ACTB, CNN2, FGD4, FMNL1, MDK, PACSIN3, VILL, APOE, AJUBA	1419	156	19478	1.67183	1	1	0.999583
GOTERM_BP_DIRECT	GO:0006909~phagocytosis	11	0.540275	0.0351377	CNN2, SLC48A1, LRP1, AXL, TYRO3, ICAM3, ABCA7, MST1R, ICAM5, UNC13D, DNM2	1419	72	19478	2.09711	1	1	0.999583
GOTERM_BP_DIRECT	GO:0035556~intracellular signal transduction	46	2.25933	0.0362052	YWHAE, PLA2G1B, NPR1, PKN3, DGKA, MAST1, PDGFB, HSPB1, PSEN1, LRRC2, ASB16, PIDD1, SOCS3, RAB40C, MDK, ERBB2, MKNK2, PLCG2, ABL1, FLOT1, HMOX1, SH2B3, SOCS7, MARK2, SH2B1, PRKCG, SPHK2, DGKZ, LAT2, SPSB2, MAVS, CARHSP1, LCK, DDIT4, MYADM, FKBP8, MAPKAPK5, PLXNB1, PKN1, CAMK1, RAPGEF5, PLCB2, MAP3K14, PLCD1, RAPGEF3, MAP3K12	1419	470	19478	1.34345	1	1	0.999583
GOTERM_BP_DIRECT	GO:0051298~centrosome duplication	5	0.24558	0.0375993	ARHGEF10, BRSK1, CDK2, PKD2, CKAP5	1419	18	19478	3.81294	1	1	0.999583
GOTERM_BP_DIRECT	GO:0006414~translational elongation	5	0.24558	0.0375993	EIF5A, EEF1G, EEF1A1, EEF2K, GTPBP2	1419	18	19478	3.81294	1	1	0.999583
GOTERM_BP_DIRECT	GO:0045785~positive regulation of cell adhesion	10	0.491159	0.0378833	BAG4, LDB1, MDK, HYAL1, ERBB2, TPM1, TFE3, STX4, SFN, RHOD	1419	63	19478	2.17882	1	1	0.999583
GOTERM_BP_DIRECT	GO:0071526~semaphorin-plexin signaling pathway	8	0.392927	0.0382873	SEMA6B, SEMA6C, SEMA4A, ERBB2, FLNA, PLXNB1, SEMA4G, PLXNA3	1419	44	19478	2.49574	1	1	0.999583
GOTERM_BP_DIRECT	GO:1900026~positive regulation of substrate adhesion-dependent cell spreading	8	0.392927	0.0382873	MDK, ABL1, MYADM, FLNA, CALR, CRK, TRIOBP, UNC13D	1419	44	19478	2.49574	1	1	0.999583
GOTERM_BP_DIRECT	GO:0006730~one-carbon metabolic process	7	0.343811	0.0387445	AHCY, CA5B, MTHFD2, FPGS, CA9, CA14, GNMT	1419	35	19478	2.74531	1	1	0.999583
GOTERM_BP_DIRECT	GO:0008090~retrograde axonal transport	4	0.196464	0.0408391	SNAPIN, DST, FBXW11, HAP1	1419	11	19478	4.99148	1	1	0.999583
GOTERM_BP_DIRECT	GO:0010248~establishment or maintenance of transmembrane electrochemical gradient	4	0.196464	0.0408391	ATP1A4, BAX, ATP1A2, BAK1	1419	11	19478	4.99148	1	1	0.999583
GOTERM_BP_DIRECT	GO:0035455~response to interferon-alpha	4	0.196464	0.0408391	IFITM3, BST2, IFITM1, EIF2AK2	1419	11	19478	4.99148	1	1	0.999583
GOTERM_BP_DIRECT	GO:0071230~cellular response to amino acid stimulus	10	0.491159	0.0413503	COL1A1, DNMT1, CEBPB, COL16A1, LARS1, SESN2, DNMT3A, LAMTOR2, LAMTOR4, HNRNPAB	1419	64	19478	2.14478	1	1	0.999583
GOTERM_BP_DIRECT	GO:0008284~positive regulation of cell population proliferation	49	2.40668	0.0427644	RARG, CSF3, FLT1, HILPDA, ADM, ASH2L, GLI1, ACTB, CAPNS1, MYC, TIPIN, SMARCC1, SPHK2, PRMT1, FLT3LG, MIF, CDC25B, TIAM1, RARA, MVD, NLGN2, PLA2G1B, HDAC1, MAZ, PDGFB, MST1R, BICRA, GNAI2, PDF, ERBB3, RAB25, EPCAM, ERBB2, STX4, LYN, MARCKSL1, IL34, MEIS3, PTK2, IL6, CARM1, GHRH, CDK2, PTPN6, CALR, FGFR4, CNOT8, FGFR3, CRLF1	1419	512	19478	1.31368	1	1	0.999583
GOTERM_BP_DIRECT	GO:0042026~protein refolding	6	0.294695	0.0428105	HSP90AA1, FKBP1B, HSPB1, HSPA1B, HSPD1, HSPA1A	1419	27	19478	3.05035	1	1	0.999583
GOTERM_BP_DIRECT	GO:0097696~cell surface receptor signaling pathway via STAT	6	0.294695	0.0428105	C1QTNF4, IL6, NAGLU, IL23A, STAT3, CRLF1	1419	27	19478	3.05035	1	1	0.999583
GOTERM_BP_DIRECT	GO:0051017~actin filament bundle assembly	7	0.343811	0.0437376	SWAP70, ACTN1, DPYSL3, FSCN1, FSCN2, ESPN, RHOD	1419	36	19478	2.66905	1	1	0.999583
GOTERM_BP_DIRECT	GO:0030032~lamellipodium assembly	7	0.343811	0.0437376	FGD4, NUP85, RHOD, WASF2, AJUBA, VCL, SH2B1	1419	36	19478	2.66905	1	1	0.999583
GOTERM_BP_DIRECT	GO:0070059~intrinsic apoptotic signaling pathway in response to endoplasmic reticulum stress	7	0.343811	0.0437376	PPP1R15A, CEBPB, BAX, TRIB3, BAK1, CHAC1, BBC3	1419	36	19478	2.66905	1	1	0.999583
GOTERM_BP_DIRECT	GO:0045104~intermediate filament cytoskeleton organization	5	0.24558	0.0449659	MACF1, ATXN3, DST, PPL, EVPL	1419	19	19478	3.61225	1	1	0.999583
GOTERM_BP_DIRECT	GO:0031396~regulation of protein ubiquitination	5	0.24558	0.0449659	HSP90AA1, HSP90AB1, UBXN2A, HSPA1B, HSPA1A	1419	19	19478	3.61225	1	1	0.999583
GOTERM_BP_DIRECT	GO:1904659~D-glucose transmembrane transport	5	0.24558	0.0449659	SLC2A14, SLC2A11, SLC2A1, SLC2A4, SLC2A8	1419	19	19478	3.61225	1	1	0.999583
GOTERM_BP_DIRECT	GO:0006260~DNA replication	15	0.736739	0.0449802	GINS1, PIF1, RTEL1, RFC2, PTMS, POLD4, POLA2, CHTF8, NASP, RBBP4, CDK2, PCLAF, MCM5, E4F1, DNA2	1419	117	19478	1.75982	1	1	0.999583
GOTERM_BP_DIRECT	GO:0006101~citrate metabolic process	3	0.147348	0.045674	CS, ACLY, ACO2	1419	5	19478	8.23594	1	1	0.999583
GOTERM_BP_DIRECT	GO:0010715~regulation of extracellular matrix disassembly	3	0.147348	0.045674	DDR1, LRP1, FGFR4	1419	5	19478	8.23594	1	1	0.999583
GOTERM_BP_DIRECT	GO:1904714~regulation of chaperone-mediated autophagy	3	0.147348	0.045674	CTSA, EEF1A1, GFAP	1419	5	19478	8.23594	1	1	0.999583
GOTERM_BP_DIRECT	GO:1905167~positive regulation of lysosomal protein catabolic process	3	0.147348	0.045674	MARCHF2, GGA3, LRP1	1419	5	19478	8.23594	1	1	0.999583
GOTERM_BP_DIRECT	GO:0033599~regulation of mammary gland epithelial cell proliferation	3	0.147348	0.045674	GPX1, DEAF1, BAX	1419	5	19478	8.23594	1	1	0.999583
GOTERM_BP_DIRECT	GO:0006489~dolichyl diphosphate biosynthetic process	3	0.147348	0.045674	DOLPP1, DOLK, DHDDS	1419	5	19478	8.23594	1	1	0.999583
GOTERM_BP_DIRECT	GO:0097116~gephyrin clustering involved in postsynaptic density assembly	3	0.147348	0.045674	NLGN2, ZDHHC12, NRXN2	1419	5	19478	8.23594	1	1	0.999583
GOTERM_BP_DIRECT	GO:0072553~terminal button organization	3	0.147348	0.045674	NLGN2, SNAPIN, CHD4	1419	5	19478	8.23594	1	1	0.999583
GOTERM_BP_DIRECT	GO:0070318~positive regulation of G0 to G1 transition	3	0.147348	0.045674	MED1, RRM2B, SOX15	1419	5	19478	8.23594	1	1	0.999583
GOTERM_BP_DIRECT	GO:0031102~neuron projection regeneration	3	0.147348	0.045674	ADM, ULK1, GFAP	1419	5	19478	8.23594	1	1	0.999583
GOTERM_BP_DIRECT	GO:1904672~regulation of somatic stem cell population maintenance	3	0.147348	0.045674	TAF6L, SMO, MYC	1419	5	19478	8.23594	1	1	0.999583
GOTERM_BP_DIRECT	GO:0030035~microspike assembly	3	0.147348	0.045674	FGD4, FSCN1, ABL1	1419	5	19478	8.23594	1	1	0.999583
GOTERM_BP_DIRECT	GO:0044209~AMP salvage	3	0.147348	0.045674	ADSL, HPRT1, APRT	1419	5	19478	8.23594	1	1	0.999583
GOTERM_BP_DIRECT	GO:0030168~platelet activation	10	0.491159	0.0489115	IL6, ADAMTS13, LCK, AXL, DGKA, BLOC1S3, TYRO3, PLCG2, ITPR3, DGKZ	1419	66	19478	2.07978	1	1	0.999583
GOTERM_BP_DIRECT	GO:0010875~positive regulation of cholesterol efflux	6	0.294695	0.0491085	LRP1, NR1H3, ABCA7, APOE, PLTP, ABCG4	1419	28	19478	2.94141	1	1	0.999583
GOTERM_BP_DIRECT	GO:0001782~B cell homeostasis	6	0.294695	0.0491085	LYN, CAMLG, BAX, PKN1, BAK1, RC3H2	1419	28	19478	2.94141	1	1	0.999583
GOTERM_BP_DIRECT	GO:0090630~activation of GTPase activity	7	0.343811	0.049115	APC2, TIAM1, ARHGEF10, RANGAP1, EPHA2, SLC27A4, MTSS2	1419	37	19478	2.59692	1	1	0.999583
