# Supplementary material for: Early replication fragile sites are associated with cancer-related CNVs and SNVs in human embryonic stem cells
Source: Stem Cell Reports. 2026 Jun 18;21(7):102968. doi: 10.1016/j.stemcr.2026.102968 (PMC13385439; doi:10.1016/j.stemcr.2026.102968)
Supplement: Data S4. ERFS-overlapped enhancers and their associated genes [file mmc5.xlsx]

## Sheet: pluripotency
ERFS-overlapped enhancers and their associated pluripotency genes
chromsome	start	end	annotation	geneId	transcriptId	distanceToTSS	reference
chr14	21455781	21456484	Promoter (<=1kb)	CHD8	NM_001170629.2	0	PMID: 32839322
chr1	23567692	23569245	Intron (XR_007065537.1/LOC124903876, intron 2 of 2)	ID3	NM_002167.5_2	-8191	PMID: 25361733
chr1	32650908	32651682	Promoter (<=1kb)	RBBP4	NM_001135255.2	0	PMID: 33606987
chr1	200409793	200410345	Promoter (<=1kb)	ZNF281	NM_001281293.2	0	PMID: 27345836
chr1	32724676	32725640	Distal Intergenic	KIAA1522	NM_020888.3	-16190	PMID:40553414
chr1	32737072	32743040	Promoter (<=1kb)	KIAA1522	NM_020888.3	0	PMID:40553414
chr1	32753594	32765927	Promoter (<=1kb)	KIAA1522	NM_001369553.1	0	PMID:40553414
chr1	26410057	26411011	Promoter (<=1kb)	LIN28A	NM_024674.6	0	PMID: 18029452
chr1	62194450	62195249	Promoter (<=1kb)	L1TD1	NM_001164835.2	0	PMID: 25702638
chr1	225875631	225890836	Promoter (<=1kb)	LEFTY1	NM_020997.4	0	PMID: 24147624
chr1	225950846	225951249	Distal Intergenic	LEFTY2	XM_011544266.2	-9626	PMID: 24147624
chr10	70440727	70442520	Promoter (<=1kb)	NODAL	NM_018055.5	0	PMID: 28669603
chr16	68732128	68738582	Promoter (<=1kb)	CDH1	NM_001317184.2	0	PMID: 28924038
chr2	47368986	47370008	Promoter (<=1kb)	EPCAM	NM_002354.3	0	PMID: 21799003
chr2	85132808	85135423	Promoter (<=1kb)	TCF7L1	NM_031283.3_2	0	PMID: 29361574
chr20	32779490	32781250	Promoter (<=1kb)	DNMT3B	XM_047439959.1	0	PMID: 23416945
chr1	151006323	151009102	Promoter (<=1kb)	MINDY1	NM_001040217.3	0	PMID:29644784
chr10	102115024	102121491	Promoter (<=1kb)	LDB1	XM_017016867.2	0	PMID:40568081
chr11	695085	695732	Promoter (<=1kb)	DEAF1	NM_021008.4_2	0	PMID:20226168
chr11	9364015	9364743	Distal Intergenic	IPO7	NM_006391.3	-19909	PMID:24490135
chr11	62753867	62754710	Promoter (<=1kb)	ZBTB3	NM_001363108.2	0	PMID:29535137
chr11	62805103	62805814	Promoter (<=1kb)	NXF1	NM_001081491.2	0	PMID:29741478
chr17	41792849	41794042	Distal Intergenic	JUP	XM_047435939.1	-6138	PMID:37419903
chr11	66616142	66617236	Promoter (<=1kb)	RBM14	NM_001198836.2	0	PMID:29729270
chr4	128802922	128803564	Distal Intergenic	JADE1	NM_024900.5	-6136	PMID:41489900
chr5	154857466	154858784	Promoter (<=1kb)	CNOT8	NM_001301083.1	0	PMID:35390160
chr9	19127298	19129272	Promoter (<=1kb)	PLIN2	XM_017014259.3	0	PMID:35614132
chr16	8983627	8984104	Distal Intergenic	USP7	NM_003470.3	-19721	PMID: 37196079
chr16	9008235	9013503	Distal Intergenic	USP7	NM_003470.3	-44329	PMID: 37196079
chr19	4007226	4007650	Promoter (<=1kb)	PIAS4	NM_015897.4	-86	PMID: 40777776
chr22	41468424	41469521	Promoter (<=1kb)	ACO2	NM_001098.3	0	PMID:36460681

## Sheet: genomic stability
ERFS-overlapped enhancers and their associated genomic stability genes
chromsome	start	end	annotation	geneId	transcriptId	distanceToTSS	reference
chr1	11099382	11099942	Promoter (<=1kb)	EXOSC10	NM_001001998.3	0	PMID:25632158
chr1	26862881	26865552	Promoter (<=1kb)	SFN	NM_006142.5	0	PMID:39683594
chr1	28259329	28260583	Promoter (<=1kb)	SESN2	XM_047431519.1	0	PMID:27463837
chr1	28736373	28737207	Promoter (<=1kb)	YTHDF2	NM_001173128.2	0	PMID:37499929
chr1	32650908	32651682	Promoter (<=1kb)	RBBP4	NM_001135255.2	0	PMID:36736531
chr1	44799767	44800365	Promoter (<=1kb)	PLK3	XM_047444463.1	-12	PMID:40095483
chr1	45339735	45340646	Promoter (<=1kb)	MUTYH	NM_001048174.2	0	PMID:39408606
chr1	112700346	112707742	Promoter (<=1kb)	RHOC	NM_001042679.2	0	PMID:31488179
chr1	150629144	150629883	Promoter (<=1kb)	ENSA	NM_207042.2	0	PMID:31072185
chr1	153678400	153680356	Promoter (<=1kb)	NPR1	XM_017001374.3	0	PMID:37335899
chr1	156104994	156106831	Intron (NM_001282625.2/LMNA, intron 3 of 12)	LMNA	XM_047420430.1	-7880	PMID:41271669
chr1	156123562	156130838	Promoter (<=1kb)	LMNA	NM_001282624.2	0	PMID:41271669
chr1	156746733	156752358	Promoter (<=1kb)	HDGF	XM_011509453.3	0	PMID:40001585
chr1	156767219	156768110	Promoter (<=1kb)	HDGF	XM_047418832.1	0	PMID:40001585
chr1	200409793	200410345	Promoter (<=1kb)	ZNF281	NM_001281293.2	0	PMID:31570788
chr1	204515868	204516720	Promoter (<=1kb)	MDM4	NM_001204171.2	0	PMID:40626562
chr10	72272840	72274140	Promoter (<=1kb)	DDIT4	NM_019058.4	0	PMID:40621878
chr11	9572908	9573910	Promoter (<=1kb)	WEE1	NM_003390.4	0	PMID:32355263
chr11	46379440	46381066	Promoter (<=1kb)	MDK	NM_001270550.1	0	PMID:30773478
chr11	62553260	62556935	Distal Intergenic	AHNAK	XM_017018270.2	-6454	PMID:36939377
chr11	63838666	63839351	Promoter (<=1kb)	MARK2	NM_001039469.3	0	PMID:25907283
chr11	66408514	66414270	Promoter (<=1kb)	NPAS4	XM_047426764.1	0	PMID:36792830
chr11	66616142	66617236	Promoter (<=1kb)	RBM14	NM_001198836.2	0	PMID:37559455
chr11	119095055	119095771	Promoter (<=1kb)	H2AX	NM_002105.3	0	PMID:18772227
chr12	53213393	53221652	Promoter (<=1kb)	RARG	NM_001042728.3	0	PMID:35364012
chr12	54279528	54280950	Promoter (<=1kb)	CBX5	NM_012117.3	0	PMID:31347685
chr12	56041613	56042376	Promoter (<=1kb)	RPS26	NM_001029.5	0	PMID:23728348
chr12	56221379	56224648	Promoter (<=1kb)	NABP2	XM_005269149.6	0	PMID:36811381
chr12	120495609	120496422	Promoter (<=1kb)	DYNLL1	NM_001037495.2	0	PMID:30464262
chr15	64807221	64811063	Distal Intergenic	PIF1	XM_011522084.3	13741	PMID:39368985
chr16	8983627	8984104	Distal Intergenic	USP7	NM_003470.3	-19721	PMID:39383226
chr16	9008235	9013503	Distal Intergenic	USP7	NM_003470.3	-44329	PMID:39383226
chr17	17835927	17840554	Promoter (<=1kb)	SREBF1	NM_001005291.3	0	PMID:32144382
chr17	17878007	17882936	Exon (NM_001033551.3/TOM1L2, exon 5 of 14)	SREBF1	NR_170990.1	-41021	PMID:32144382
chr17	30831864	30832521	Promoter (<=1kb)	ATAD5	XM_011525273.4	0	PMID:39627214
chr17	40099073	40113770	Promoter (<=1kb)	NR1D1	NM_021724.5	0	PMID:28249904
chr17	44137878	44142598	Promoter (<=1kb)	HROB	XM_011525194.3	0	PMID:31575675
chr17	75182683	75183194	Promoter (<=1kb)	SUMO2	NM_001005849.2	0	PMID:36793866
chr19	4007226	4007650	Promoter (<=1kb)	PIAS4	NM_015897.4	-86	PMID:20016603
chr19	12796642	12807087	Promoter (<=1kb)	PRDX2	NM_005809.6	0	PMID:40488955
chr19	12945729	12946322	Promoter (<=1kb)	RAD23A	NM_001270362.2	0	PMID:40527059
chr19	14405706	14406682	Exon (NM_001784.5/ADGRE5, exon 12 of 18)	DDX39A	XM_011527620.2	12370	PMID:39706185
chr19	18281565	18293083	Promoter (<=1kb)	JUND	NM_001286968.2	0	PMID:8934539
chr19	18521851	18522674	Promoter (<=1kb)	ELL	NM_006532.4	0	PMID:24127601
chr19	41218648	41231405	Promoter (<=1kb)	AXL	NM_001699.6	0	PMID:31871265
chr19	48330268	48339406	3' UTR	EMP3	NM_001313905.1	4269	PMID:34511602
chr19	48954755	48955461	Promoter (<=1kb)	BAX	NM_001291428.2	0	PMID:27302174
chr19	49672164	49680870	Promoter (<=1kb)	PRMT1	XM_047438742.1	0	PMID:39300069
chr2	27322469	27323378	Promoter (<=1kb)	MPV17	XM_017004151.2	0	PMID:26165189
chr2	43217578	43220172	Distal Intergenic	ZFP36L2	NM_006887.5	6434	PMID:27566829
chr2	70248309	70249052	Promoter (<=1kb)	TIA1	NM_001351508.2	0	PMID:36543128
chr2	207796723	207797525	Distal Intergenic	FZD5	NM_003468.4	-26817	PMID:33311446
chr2	231701446	231708415	Promoter (<=1kb)	PTMA	NM_001099285.2	-110	PMID:40474236
chr20	3795873	3800017	Promoter (<=1kb)	CDC25B	XM_047440628.1	0	PMID:32738522
chr20	35742097	35742679	Promoter (<=1kb)	RBM39	NM_001242599.2	0	PMID:40364450
chr20	49040875	49047044	Promoter (<=1kb)	CSE1L	NM_001256135.2	0	PMID:26123175
chr22	35426038	35426850	Intron (XM_006724242.5/MCM5, intron 16 of 17)	MCM5	XM_047441366.1	25898	PMID:30107825
chr22	41468424	41469521	Promoter (<=1kb)	ACO2	NM_001098.3	0	PMID:34975746
chr3	49939663	49940649	Promoter (<=1kb)	RBM6	XM_047447136.1	0	PMID:36941773
chr5	150449403	150450136	Promoter (<=1kb)	RPS14	NM_001025070.2	0	PMID:24192547
chr5	150458819	150465060	Distal Intergenic	RPS14	NM_005617.4	-9080	PMID:24192547
chr5	177516550	177517577	Promoter (<=1kb)	DDX41	NM_001321732.2	0	PMID:41816910
chr6	37137693	37137987	Distal Intergenic	PIM1	NM_001243186.2	-32165	PMID:31969012
chr6	42043857	42050806	Promoter (<=1kb)	CCND3	NM_001136017.3	0	PMID:25127855
chr6	43059271	43060525	Promoter (<=1kb)	KLC4	NM_138343.4	0	PMID:32457423
chr7	74254062	74254761	Promoter (<=1kb)	RFC2	NM_001278791.2	0	PMID:18245774
chr7	101100158	101100651	Distal Intergenic	TRIM56	XM_011516589.4	14677	PMID:35696011
chr7	105532057	105532660	Promoter (<=1kb)	RINT1	NM_001346599.2	0	PMID:41740833
chr7	129775991	129780786	Promoter (<=1kb)	MIR183	NR_029615.1	-977	PMID:27116545
chr7	129836483	129836864	Intron (XM_047420796.1/UBE2H, intron 7 of 7)	MIR183	NR_029615.1	-61469	PMID:27116545
chr8	127793843	127794826	Promoter (<=1kb)	PVT1	NR_003367.3	0	PMID:26833222
chr9	130712531	130713446	Promoter (<=1kb)	ABL1	NM_007313.3	0	PMID:26593906
chrX	154369206	154379275	Promoter (<=1kb)	FLNA	NM_001110556.2	0	PMID:34211088

## Sheet: pluripotency&genomic stability
ERFS-overlapped enhancers and their associated pluriptency and genomic stability genes
chromsome	start	end	annotation	geneId	transcriptId	distanceToTSS	reference for pluripotency	reference for genomic stability
chr1	32650908	32651682	Promoter (<=1kb)	RBBP4	NM_001135255.2	0	PMID: 33606987	PMID:36736531
chr1	200409793	200410345	Promoter (<=1kb)	ZNF281	NM_001281293.2	0	PMID: 27345836	PMID:31570788
chr11	66616142	66617236	Promoter (<=1kb)	RBM14	NM_001198836.2	0	PMID:29729270	PMID:37559455
chr16	8983627	8984104	Distal Intergenic	USP7	NM_003470.3	-19721	PMID: 37196079	PMID:39383226
chr16	9008235	9013503	Distal Intergenic	USP7	NM_003470.3	-44329	PMID: 37196079	PMID:39383226
chr19	4007226	4007650	Promoter (<=1kb)	PIAS4	NM_015897.4	-86	PMID: 40777776	PMID:20016603
chr22	41468424	41469521	Promoter (<=1kb)	ACO2	NM_001098.3	0	PMID:36460681	PMID:34975746

## Sheet: all ERFS overlapped enhancers
ERFS-overlapped enhancers and their associated genes
chromsome	start	end	annotation	geneId	transcriptId	distanceToTSS
chr14	21455781	21456484	Promoter (<=1kb)	CHD8	NM_001170629.2	0
chr1	23567692	23569245	Intron (XR_007065537.1/LOC124903876, intron 2 of 2)	ID3	NM_002167.5_2	-8191
chr16	8983627	8984104	Distal Intergenic	USP7	NM_003470.3	-19721
chr16	9008235	9013503	Distal Intergenic	USP7	NM_003470.3	-44329
chr1	28259329	28260583	Promoter (<=1kb)	SESN2	XM_047431519.1	0
chr1	44799767	44800365	Promoter (<=1kb)	PLK3	XM_047444463.1	-12
chr1	45339735	45340646	Promoter (<=1kb)	MUTYH	NM_001048174.2	0
chr1	204515868	204516720	Promoter (<=1kb)	MDM4	NM_001204171.2	0
chr11	9572908	9573910	Promoter (<=1kb)	WEE1	NM_003390.4	0
chr11	119095055	119095771	Promoter (<=1kb)	H2AX	NM_002105.3	0
chr15	64807221	64811063	Distal Intergenic	PIF1	XM_011522084.3	13741
chr17	30831864	30832521	Promoter (<=1kb)	ATAD5	XM_011525273.4	0
chr17	44137878	44142598	Promoter (<=1kb)	HROB	XM_011525194.3	0
chr19	12945729	12946322	Promoter (<=1kb)	RAD23A	NM_001270362.2	0
chr19	47112745	47113780	Promoter (<=1kb)	ZC3H4	NM_015168.2	0
chr19	48954755	48955461	Promoter (<=1kb)	BAX	NM_001291428.2	0
chr20	63653216	63658920	Promoter (<=1kb)	RTEL1	NM_001283010.1	0
chr1	1371813	1375588	Promoter (<=1kb)	AURKAIP1	NM_001127229.2	0
chr1	9942988	9943540	Promoter (<=1kb)	LZIC	NM_001316975.2	0
chr1	26862881	26865552	Promoter (<=1kb)	SFN	NM_006142.5	0
chr12	54279528	54280950	Promoter (<=1kb)	CBX5	NM_012117.3	0
chr16	69726394	69727018	Promoter (<=1kb)	NQO1	NM_000903.3	0
chr19	12796642	12807087	Promoter (<=1kb)	PRDX2	NM_005809.6	0
chr22	23883749	23895787	Promoter (<=1kb)	MIF	NM_002415.2_2	0
chr3	49358007	49359057	Promoter (<=1kb)	GPX1	NM_000581.4	0
chr6	42043857	42050806	Promoter (<=1kb)	CCND3	NM_001136017.3	0
chr9	130712531	130713446	Promoter (<=1kb)	ABL1	NM_007313.3	0
chr1	32724676	32725640	Distal Intergenic	KIAA1522	NM_020888.3	-16190
chr1	32737072	32743040	Promoter (<=1kb)	KIAA1522	NM_020888.3	0
chr1	32753594	32765927	Promoter (<=1kb)	KIAA1522	NM_001369553.1	0
chr1	26410057	26411011	Promoter (<=1kb)	LIN28A	NM_024674.6	0
chr1	32650908	32651682	Promoter (<=1kb)	RBBP4	NM_001135255.2	0
chr1	62194450	62195249	Promoter (<=1kb)	L1TD1	NM_001164835.2	0
chr1	200409793	200410345	Promoter (<=1kb)	ZNF281	NM_001281293.2	0
chr1	225875631	225890836	Promoter (<=1kb)	LEFTY1	NM_020997.4	0
chr1	225950846	225951249	Distal Intergenic	LEFTY2	XM_011544266.2	-9626
chr10	70440727	70442520	Promoter (<=1kb)	NODAL	NM_018055.5	0
chr16	68732128	68738582	Promoter (<=1kb)	CDH1	NM_001317184.2	0
chr2	47368986	47370008	Promoter (<=1kb)	EPCAM	NM_002354.3	0
chr2	85132808	85135423	Promoter (<=1kb)	TCF7L1	NM_031283.3_2	0
chr20	32779490	32781250	Promoter (<=1kb)	DNMT3B	XM_047439959.1	0
chr1	151006323	151009102	Promoter (<=1kb)	MINDY1	NM_001040217.3	0
chr10	102115024	102121491	Promoter (<=1kb)	LDB1	XM_017016867.2	0
chr11	695085	695732	Promoter (<=1kb)	DEAF1	NM_021008.4_2	0
chr11	9364015	9364743	Distal Intergenic	IPO7	NM_006391.3	-19909
chr11	62753867	62754710	Promoter (<=1kb)	ZBTB3	NM_001363108.2	0
chr11	62805103	62805814	Promoter (<=1kb)	NXF1	NM_001081491.2	0
chr11	66616142	66617236	Promoter (<=1kb)	RBM14	NM_001198836.2	0
chr17	41792849	41794042	Distal Intergenic	JUP	XM_047435939.1	-6138
chr19	4007226	4007650	Promoter (<=1kb)	PIAS4	NM_015897.4	-86
chr22	41468424	41469521	Promoter (<=1kb)	ACO2	NM_001098.3	0
chr4	128802922	128803564	Distal Intergenic	JADE1	NM_024900.5	-6136
chr5	154857466	154858784	Promoter (<=1kb)	CNOT8	NM_001301083.1	0
chr9	19127298	19129272	Promoter (<=1kb)	PLIN2	XM_017014259.3	0
chr1	6393178	6393901	Promoter (<=1kb)	ACOT7	NM_007274.4	0
chr1	6414284	6420215	Promoter (<=1kb)	HES2	NM_019089.5	0
chr1	6447035	6449350	Promoter (<=1kb)	ESPN	XM_047431542.1	0
chr1	9824036	9825843	Promoter (<=1kb)	CLSTN1	XM_047449470.1	0
chr1	9859139	9860026	Intron (XM_047425766.1/CTNNBIP1, intron 4 of 4)	LOC105376717	XR_946952.3	8474
chr1	9910161	9910964	Promoter (<=1kb)	CTNNBIP1	NM_001012329.2	0
chr1	11099382	11099942	Promoter (<=1kb)	EXOSC10	NM_001001998.3	0
chr1	11883045	11883462	Distal Intergenic	SBF1P2	SBF1P2	5276
chr1	11934297	11945072	Promoter (<=1kb)	PLOD1	NM_000302.4	0
chr1	12019187	12020057	Promoter (<=1kb)	MIIP	NM_021933.4	0
chr1	15834600	15836346	Exon (NR_024279.1/SPEN-AS1, exon 2 of 2)	RPS16P1	RPS16P1	6388
chr1	16145213	16146755	Intron (XM_047448259.1/EPHA2, intron 3 of 16)	EPHA2	XM_047448259.1	6710
chr1	16181769	16182373	Intron (XR_007065487.1/EPHA2-AS1, intron 3 of 4)	EPHA2	XM_017000537.2	-25700
chr1	16212429	16217901	Promoter (<=1kb)	ARHGEF19	NM_153213.5_2	0
chr1	16351953	16352892	Promoter (<=1kb)	FBXO42	NM_018994.3_2	0
chr1	17516079	17522423	Promoter (<=1kb)	ARHGEF10L	XM_006710728.1	0
chr1	24724667	24730829	Distal Intergenic	CLIC4	NM_013943.3	-14618
chr1	24744913	24745602	Promoter (<=1kb)	CLIC4	NM_013943.3	0
chr1	26345553	26351258	Promoter (<=1kb)	CRYBG2	XM_011541673.3	0
chr1	26416706	26419209	Intron (NM_024674.6/LIN28A, intron 2 of 3)	LIN28A	XM_011542148.3	5889
chr1	26959561	26960785	Promoter (<=1kb)	KDF1	NM_152365.3	0
chr1	26991372	26999513	Promoter (<=1kb)	TRNP1	NM_001013642.3	0
chr1	27012613	27013394	Promoter (<=1kb)	TENT5B	NM_052943.4	0
chr1	27365717	27367343	Promoter (<=1kb)	MAP3K6	NM_001297609.2	0
chr1	27391489	27392115	Promoter (<=1kb)	GPR3	NM_005281.4	-507
chr1	27489748	27490681	Promoter (<=1kb)	WASF2	NM_001201404.3	0
chr1	27525701	27528580	Promoter (<=1kb)	LOC105376892	XR_007065561.1	0
chr1	28517934	28519078	Promoter (<=1kb)	RCC1	NM_001048194.4	0
chr1	28581578	28583018	Promoter (<=1kb)	SNHG12	NR_024127.2	0
chr1	28736373	28737207	Promoter (<=1kb)	YTHDF2	NM_001173128.2	0
chr1	31714566	31716086	Distal Intergenic	COL16A1	XR_001736983.2	-10549
chr1	32072593	32073558	Promoter (<=1kb)	TMEM39B	XM_047423842.1	0
chr1	32108020	32108788	Promoter (<=1kb)	KPNA6	NM_012316.5	0
chr1	32179321	32180163	Promoter (<=1kb)	TXLNA	NM_001376858.1	0
chr1	32199610	32206309	Promoter (<=1kb)	CCDC28B	NM_001301011.2	0
chr1	32221914	32222813	Promoter (<=1kb)	EIF3I	NM_003757.4	0
chr1	32336285	32336788	Promoter (<=1kb)	MARCKSL1	NR_052852.2	-52
chr1	32394012	32395030	Promoter (<=1kb)	BSDC1	NM_001143888.3	0
chr1	36096842	36100224	5' UTR	ADPRS	XM_011541636.3	7950
chr1	36149117	36162335	Promoter (<=1kb)	MAP7D1	NM_001286365.2	0
chr1	36320915	36322021	Promoter (1-2kb)	EVA1B	NM_001304762.2	1624
chr1	36369269	36374678	Intron (NM_001282546.2/STK40, intron 1 of 10)	STK40	NM_001282546.2	11246
chr1	36400731	36401985	Promoter (<=1kb)	LOC124904013	XR_007065797.1	0
chr1	39026002	39026763	Promoter (<=1kb)	NDUFS5	NM_001184979.2	0
chr1	43005925	43008942	Distal Intergenic	RNU6-880P	RNU6-880P	14487
chr1	43069572	43070236	Distal Intergenic	LOC124904715	LOC124904715	-45935
chr1	44784224	44786656	Promoter (1-2kb)	BEST4	XM_017001023.2	1514
chr1	44793250	44794116	Promoter (<=1kb)	BEST4	XM_024446367.1	-422
chr1	44807190	44813986	Promoter (<=1kb)	BTBD19	XM_011540805.3	0
chr1	44820223	44820820	Promoter (<=1kb)	LOC107984952	XR_001738036.3	0
chr1	45499518	45500731	Promoter (<=1kb)	CCDC163	NM_001102601.3	0
chr1	54498768	54500326	Distal Intergenic	LOC105378735	XR_947374.3	-14103
chr1	112700346	112707742	Promoter (<=1kb)	RHOC	NM_001042679.2	0
chr1	112911399	112911629	Exon (XR_007066442.1/LOC124904342, exon 2 of 2)	AKR7A2P1	NR_002796.2_2	-11721
chr1	112955418	112957073	Promoter (<=1kb)	SLC16A1	NM_001166496.2_2	0
chr1	113043725	113044359	Intron (NR_103777.1_2/LRIG2-DT, intron 2 of 2)	LRIG2-DT	NR_103777.1_2	28743
chr1	113072698	113073704	Promoter (<=1kb)	LRIG2	NM_001312686.2	0
chr1	150281863	150282941	Promoter (<=1kb)	CIART	NM_001300838.2	0
chr1	150321201	150321769	Promoter (<=1kb)	PRPF3	XM_011510131.4	0
chr1	150472263	150473226	3' UTR	LOC124904416	XR_007066600.1	-11285
chr1	150561071	150562500	Exon (NR_104133.1/ADAMTSL4-AS1, exon 4 of 4)	RN7SL473P	RN7SL473P	4360
chr1	150604962	150605399	Distal Intergenic	LOC124900445	LOC124900445	-4343
chr1	150629144	150629883	Promoter (<=1kb)	ENSA	NM_207042.2	0
chr1	150635244	150635510	Exon (XR_002958362.2/LOC112268239, exon 3 of 3)	LOC112268239	XR_007066603.1	5425
chr1	151155847	151166867	Promoter (<=1kb)	LYSMD1	XM_047420105.1	0
chr1	151281445	151283430	Promoter (<=1kb)	ZNF687	NM_001304764.2	0
chr1	151327059	151328279	Promoter (<=1kb)	PI4KB	XM_011509634.2	0
chr1	153678400	153680356	Promoter (<=1kb)	NPR1	XM_017001374.3	0
chr1	153771995	153776477	Promoter (<=1kb)	SLC27A3	NM_001317929.4_2	0
chr1	153957846	153967839	Promoter (<=1kb)	CREB3L4	XM_017000372.2	0
chr1	153977025	153978022	Promoter (<=1kb)	JTB	NM_006694.4	0
chr1	153985487	153986439	Promoter (<=1kb)	RAB13	NM_002870.5	0
chr1	154983068	154983391	Promoter (<=1kb)	FLAD1	NM_001184892.2	0
chr1	155061418	155071326	Promoter (<=1kb)	DCST1-AS1	NR_040773.1	0
chr1	155166002	155175013	Promoter (<=1kb)	KRTCAP2	NM_173852.4	0
chr1	155207056	155209496	Promoter (<=1kb)	MTX1	NM_002455.5_2	0
chr1	155226836	155228059	Promoter (<=1kb)	GBAP1	NR_002188.3_2	0
chr1	155239781	155245199	Promoter (<=1kb)	GBA	NM_000157.4_2	0
chr1	155250448	155262582	Promoter (<=1kb)	FAM189B	NM_001267608.2_2	0
chr1	155268935	155278584	Promoter (<=1kb)	CLK2	NM_001294338.2_2	0
chr1	155606432	155610247	Promoter (<=1kb)	MSTO1	NM_001256532.1	0
chr1	156104994	156106831	Intron (NM_001282625.2/LMNA, intron 3 of 12)	LMNA	XM_047420430.1	-7880
chr1	156123562	156130838	Promoter (<=1kb)	LMNA	NM_001282624.2	0
chr1	156172674	156181998	3' UTR	LOC124900449	LOC124900449	10178
chr1	156282271	156286157	Promoter (<=1kb)	SMG5	NM_001323614.2	0
chr1	156419832	156422973	Promoter (<=1kb)	MIR9-1	NR_029691.1	0
chr1	156445525	156449072	Distal Intergenic	MIR9-1HG	NR_135264.1	-15977
chr1	156456362	156457738	Distal Intergenic	MIR9-1HG	NR_135264.1	-26814
chr1	156498920	156510069	Promoter (<=1kb)	MEF2D	XM_005245170.4	0
chr1	156689446	156693541	Distal Intergenic	NES	NM_006617.2	-12039
chr1	156746733	156752358	Promoter (<=1kb)	HDGF	XM_011509453.3	0
chr1	156767219	156768110	Promoter (<=1kb)	HDGF	XM_047418832.1	0
chr1	160169624	160170116	Intron (NM_144699.4/ATP1A4, intron 10 of 21)	ATP1A4	NM_001001734.2	-7288
chr1	160261917	160262616	Promoter (<=1kb)	DCAF8	NM_015726.4	0
chr1	160342952	160343706	Promoter (<=1kb)	COPA	NM_001098398.2	0
chr1	161132026	161133207	Promoter (<=1kb)	DEDD	NM_001039712.2	0
chr1	161217828	161218722	Exon (NM_004106.2/FCER1G, exon 2 of 5)	FCER1G	NM_004106.2	2533
chr1	201888204	201889074	Promoter (<=1kb)	SHISA4	NR_030775.2	0
chr1	204359272	204367423	Promoter (<=1kb)	PLEKHA6	NM_014935.5	0
chr1	205294008	205301915	Distal Intergenic	NUAK2	XM_005245515.5	3624
chr1	205591667	205592363	Promoter (<=1kb)	LOC124904491	XR_007066823.1	0
chr1	205658985	205662111	3' UTR	LOC105371701	XR_007066825.1	-18259
chr1	205701112	205701576	Distal Intergenic	LOC105371701	XR_007066824.1	20520
chr1	224352502	224357482	Promoter (<=1kb)	CNIH4	XM_047418620.1	0
chr1	225777377	225778165	Promoter (<=1kb)	SRP9	NM_001130440.2	0
chr1	225845535	225846359	3' UTR	EPHX1	NR_165627.1	20181
chr1	225898516	225899507	Distal Intergenic	LEFTY1	NM_020997.4	-9370
chr1	225923664	225924863	Promoter (<=1kb)	PYCR2	NM_001271681.2	0
chr1	226082936	226084129	Promoter (<=1kb)	LINC01703	NR_146920.1	0
chr1	226109606	226112088	Distal Intergenic	LOC112268255	LOC112268255	-15011
chr10	1048683	1049606	Promoter (<=1kb)	IDI1	NM_001317956.2	0
chr10	13299370	13302530	Promoter (<=1kb)	LOC124902377	XR_007062056.1	0
chr10	21533665	21535402	Promoter (<=1kb)	MLLT10	NM_001324296.2	0
chr10	72254918	72261401	Distal Intergenic	LOC124902449	XR_007062188.1	12310
chr10	72272840	72274140	Promoter (<=1kb)	DDIT4	NM_019058.4	0
chr10	73887226	73889228	Promoter (<=1kb)	LOC124902454	XR_007062196.1	235
chr10	73965682	73967568	Distal Intergenic	VCL	NM_014000.3	-30548
chr10	75209982	75211023	Promoter (<=1kb)	VDAC2	NM_001184783.3	0
chr10	77949099	77949630	Distal Intergenic	H2AZP5	H2AZP5	-3865
chr10	93272844	93273565	Distal Intergenic	RPL17P34	RPL17P34	11014
chr10	100373071	100373873	Promoter (<=1kb)	OLMALINC	NR_026762.1	0
chr10	100996503	100998249	Promoter (<=1kb)	LZTS2	NM_001394948.1	0
chr10	102410670	102411123	Promoter (1-2kb)	PSD	NR_073110.2	-1393
chr10	102432028	102435883	Promoter (<=1kb)	CUEDC2	NM_024040.3	0
chr10	102449413	102451571	Promoter (<=1kb)	C10orf95	NM_001363580.1	0
chr10	102627603	102630293	3' UTR	TRIM8	NM_030912.3	-14186
chr10	102669474	102679286	3' UTR	LOC105378460	XR_007062273.1	-14343
chr10	103192560	103193789	Promoter (<=1kb)	NT5C2	XM_011539537.2	0
chr10	103276498	103278284	Promoter (<=1kb)	INA	NM_032727.4	0
chr10	110007345	110008546	Promoter (<=1kb)	ADD3	NM_001121.4	0
chr11	9314281	9314939	Promoter (<=1kb)	TMEM41B	NM_015012.4	0
chr11	9601128	9601982	Distal Intergenic	RPL23AP65	RPL23AP65	-4141
chr11	9765367	9766365	Intron (NR_036485.1/SBF2-AS1, intron 1 of 2)	LINC02709	NR_033972.1	-5834
chr11	10351558	10352513	Intron (NR_103765.1/CAND1.11, intron 2 of 3)	CAND1.11	NR_103765.1	43245
chr11	10366532	10367208	Intron (NR_103765.1/CAND1.11, intron 2 of 3)	RNU6ATAC33P	RNU6ATAC33P	32109
chr11	46290464	46297249	Intron (XM_006718380.4/CREB3L1, intron 1 of 8)	CREB3L1	NM_052854.4	12802
chr11	46338780	46339654	Intron (NM_201532.3/DGKZ, intron 1 of 30)	DGKZ	NM_201533.3	-5613
chr11	46351993	46357812	Intron (NM_201532.3/DGKZ, intron 1 of 30)	DGKZ	NM_001105540.2	-3794
chr11	46379440	46381066	Promoter (<=1kb)	MDK	NM_001270550.1	0
chr11	47407905	47408925	Promoter (<=1kb)	SLC39A13	XM_047427859.1	0
chr11	47578506	47579360	Promoter (<=1kb)	KBTBD4	NM_001318716.2_2	0
chr11	47767063	47767976	Promoter (<=1kb)	FNBP4	NM_001318339.3_2	0
chr11	57637568	57639886	Promoter (1-2kb)	MIR130A	NR_029673.1	-1312
chr11	57666894	57668498	Promoter (<=1kb)	ZDHHC5	XM_047426724.1	0
chr11	61392357	61392889	Promoter (<=1kb)	TMEM216	NM_001173990.3	0
chr11	61701304	61705258	Intron (NM_006133.3/DAGLA, intron 1 of 19)	DAGLA	XM_047427545.1	-13479
chr11	61717714	61719006	Promoter (<=1kb)	DAGLA	XM_047427545.1	0
chr11	62553260	62556935	Distal Intergenic	AHNAK	XM_017018270.2	-6454
chr11	62573666	62575616	Promoter (<=1kb)	EEF1G	NM_001404.5	0
chr11	62591494	62594027	Promoter (<=1kb)	TUT1	NM_001367906.1	0
chr11	62612350	62613470	Promoter (<=1kb)	EML3	NM_001300793.2	0
chr11	62664837	62672716	Promoter (<=1kb)	C11orf98	NM_001286086.2	0
chr11	62706036	62709530	Promoter (<=1kb)	BSCL2	NM_001130702.2	0
chr11	62839107	62842632	Promoter (<=1kb)	RNU2-2P	RNU2-2P	0
chr11	62880411	62881849	Promoter (<=1kb)	SLC3A2	NM_001013251.3	0
chr11	63830047	63832884	Promoter (2-3kb)	ATP5MGP1	ATP5MGP1	2160
chr11	63838666	63839351	Promoter (<=1kb)	MARK2	NM_001039469.3	0
chr11	64007278	64008075	Intron (NM_014067.4/MACROD1, intron 4 of 10)	LOC124902685	XR_007062707.1	-20181
chr11	64225350	64226168	Promoter (<=1kb)	TRPT1	NM_001160393.1	0
chr11	64240663	64242372	Promoter (<=1kb)	FKBP2	NM_001135208.2	0
chr11	64269328	64271770	Promoter (<=1kb)	GPR137	NM_001378076.1	0
chr11	64759724	64760553	Promoter (<=1kb)	PYGM	NM_005609.4	0
chr11	65213406	65214064	Promoter (<=1kb)	SLC22A20P	NR_033396.1	0
chr11	65261533	65262346	Promoter (<=1kb)	POLA2	XM_011544881.4	0
chr11	65301528	65302315	Intron (XM_011544877.4/POLA2, intron 17 of 17)	LOC105369344	XR_007062727.1	12374
chr11	65380735	65382728	Promoter (<=1kb)	SLC25A45	NM_001278250.3	0
chr11	65487673	65492175	Promoter (<=1kb)	LINC02736	XR_007062729.1	0
chr11	65546477	65553931	Promoter (<=1kb)	LOC124902823	LOC124902823	0
chr11	66311942	66317361	Promoter (<=1kb)	CD248	NM_020404.3	0
chr11	66344834	66348276	Promoter (<=1kb)	B4GAT1	NM_006876.3	0
chr11	66408514	66414270	Promoter (<=1kb)	NPAS4	XM_047426764.1	0
chr11	66694820	66695334	Intron (XM_006718669.4/SPTBN2, intron 19 of 35)	RBM4B	XR_247214.4	-16933
chr11	66843022	66843702	Promoter (<=1kb)	RCE1	NM_001032279.2	0
chr11	67288821	67289749	Promoter (<=1kb)	ANKRD13D	XR_428913.3	0
chr11	67302734	67303561	Promoter (<=1kb)	SSH3	XM_047427177.1	0
chr11	68010112	68010823	Promoter (<=1kb)	ALDH3B1	NM_000694.4	0
chr11	68446913	68447837	3' UTR	PPP6R3	XM_006718627.4	-12915
chr11	72080315	72081209	Promoter (<=1kb)	LRRC51	NM_001145307.5	0
chr11	118400875	118401968	Promoter (<=1kb)	ATP5MG	NM_006476.5	0
chr11	118434738	118436498	Promoter (<=1kb)	KMT2A	NM_001197104.2	0
chr11	118907258	118912849	Promoter (<=1kb)	BCL9L	XM_011542756.3	0
chr11	119084740	119085701	Promoter (<=1kb)	HMBS	NM_000190.4	0
chr11	119101159	119101917	Promoter (<=1kb)	DPAGT1	XM_047426508.1	0
chr12	2834731	2835439	Promoter (<=1kb)	NRIP2	NM_031474.3	0
chr12	2845900	2846605	Intron (NR_147202.2/ITFG2, intron 14 of 15)	TEX52	XM_047428053.1	10434
chr12	2958922	2964360	Promoter (<=1kb)	LOC124902859	XR_007063159.1	0
chr12	6335821	6342092	Promoter (<=1kb)	TNFRSF1A	NM_001065.4	0
chr12	6371035	6376809	Promoter (<=1kb)	LTBR	NM_001270987.2	0
chr12	6688564	6689826	Promoter (<=1kb)	ZNF384	NM_001385739.1	0
chr12	6789448	6793260	Promoter (<=1kb)	CD4	NM_000616.5	0
chr12	6866970	6873916	Promoter (<=1kb)	SPSB2	NM_001146316.2	0
chr12	6913929	6915782	Promoter (<=1kb)	ENO2	NM_001975.3	0
chr12	6944262	6946912	Promoter (<=1kb)	PTPN6	NM_080548.5	0
chr12	6960925	6963206	Promoter (<=1kb)	LOC105369634	XR_931601.2	0
chr12	6970209	6971056	Promoter (<=1kb)	EMG1	NM_001320049.2	0
chr12	7871391	7873292	Promoter (<=1kb)	SLC2A14	NM_001286233.2	0
chr12	32399018	32400176	Promoter (<=1kb)	FGD4	XR_001748576.2	0
chr12	53048146	53054556	Promoter (<=1kb)	TNS2	XM_047428604.1	0
chr12	53213393	53221652	Promoter (<=1kb)	RARG	NM_001042728.3	0
chr12	54358903	54359604	Intron (NR_120486.1/GPR84-AS1, intron 1 of 3)	GPR84	XM_047429017.1	4882
chr12	54385761	54390875	Promoter (<=1kb)	ZNF385A	NM_001290002.2	0
chr12	55729007	55730273	Promoter (<=1kb)	CD63	NM_001267698.2	0
chr12	55940086	55940725	Promoter (2-3kb)	DGKA	XM_047428437.1	2114
chr12	55996867	55997774	Promoter (<=1kb)	SUOX	NM_000456.3	0
chr12	56041613	56042376	Promoter (<=1kb)	RPS26	NM_001029.5	0
chr12	56079065	56080864	Promoter (<=1kb)	ERBB3	NM_001005915.1	0
chr12	56127903	56128804	Promoter (<=1kb)	ESYT1	NM_001184796.2	0
chr12	56221379	56224648	Promoter (<=1kb)	NABP2	XM_005269149.6	0
chr12	56299815	56300602	Promoter (<=1kb)	CS	NM_004077.3	0
chr12	56315621	56316631	Promoter (<=1kb)	CNPY2	NM_014255.7	0
chr12	56333109	56339301	Promoter (<=1kb)	IL23A	NM_016584.3	0
chr12	56630095	56636475	Promoter (<=1kb)	BAZ2A	NM_001300905.2	0
chr12	56645723	56646183	Promoter (<=1kb)	ATP5F1B	NM_001686.4	0
chr12	57242848	57243847	Promoter (2-3kb)	NDUFA4L2	NM_020142.4	-2086
chr12	62602469	62603762	Promoter (<=1kb)	LINC01465	NR_121682.1	0
chr12	120116640	120117479	Promoter (<=1kb)	RAB35	NM_001167606.2	0
chr12	120228240	120231880	Promoter (<=1kb)	PXN	XM_047429250.1	0
chr12	120290791	120292571	Promoter (<=1kb)	RNU4-2	NR_003137.2	0
chr12	120446129	120446824	Promoter (<=1kb)	GATC	NM_176818.3	0
chr12	120495609	120496422	Promoter (<=1kb)	DYNLL1	NM_001037495.2	0
chr12	121686965	121687460	Promoter (<=1kb)	LOC105370034	XR_945465.2	0
chr13	51146989	51153372	Intron (NR_102432.3/C13orf42, intron 1 of 3)	RPL5P31	RPL5P31	8980
chr13	99614408	99614987	Intron (NM_001393357.1/CLYBL, intron 1 of 7)	CLYBL	NR_104592.2	7718
chr13	99997039	99998099	Promoter (<=1kb)	LINC00554	NR_047483.1	0
chr14	21525751	21526638	Promoter (<=1kb)	SALL2	NM_001291447.2	0
chr14	22956838	22958138	Promoter (<=1kb)	HAUS4	NM_001166269.2	0
chr14	23052282	23058383	Promoter (<=1kb)	CDH24	NM_022478.4	0
chr14	23094581	23095753	Promoter (<=1kb)	ACIN1	XM_047431116.1	0
chr14	23537621	23538983	Intron (NR_046051.1/THTPA, intron 4 of 4)	ZFHX2	XM_017021718.3	-6641
chr14	68978832	68980304	Promoter (<=1kb)	ACTN1	NM_001102.4	0
chr14	76941745	76956715	Distal Intergenic	LINC01629	NR_133913.1	-2923
chr14	104665781	104666504	Promoter (<=1kb)	LINC02280	NR_135293.1	-223
chr14	104677522	104682250	Promoter (<=1kb)	MIR4710	NR_039860.1	0
chr14	104749185	104753254	Promoter (<=1kb)	SIVA1	NM_006427.4	0
chr14	104843163	104844913	Distal Intergenic	RPS2P4	RPS2P4	-6256
chr15	40038516	40039461	Promoter (<=1kb)	SRP14	NM_003134.6	0
chr15	40301486	40309192	Promoter (<=1kb)	PLCB2	XM_047432679.1	0
chr15	40843868	40846262	Promoter (<=1kb)	SPINT1	NM_001386873.1	0
chr15	40952763	40953569	Promoter (<=1kb)	CHAC1	NM_001142776.4	0
chr15	41493175	41495803	Promoter (<=1kb)	ITPKA	NM_002220.3	0
chr15	43517293	43518749	Promoter (<=1kb)	MAP1A	NM_002373.6	0
chr15	63041884	63042637	Promoter (<=1kb)	TPM1	XM_017022538.3	-110
chr15	64151348	64154032	Promoter (<=1kb)	SNX22	XM_005254677.4	0
chr15	64162615	64163534	Promoter (<=1kb)	PPIB	NM_000942.5	0
chr15	64911512	64912805	Promoter (<=1kb)	ANKDD1A	NM_182703.6	0
chr15	65300908	65301611	Distal Intergenic	RNU5B-1	NR_002757.3	-3066
chr15	65354996	65356081	Promoter (<=1kb)	IGDCC3	XM_011522243.1	0
chr15	65384864	65386104	Exon (XM_011521845.4/IGDCC4, exon 18 of 20)	IGDCC3	XM_047433374.1	-6862
chr15	65410971	65415559	Promoter (<=1kb)	LOC124903510	XR_007064684.1	0
chr15	74614672	74621530	Promoter (<=1kb)	CLK3	NM_001130028.2	0
chr15	74821236	74821542	Intron (NM_021819.3/LMAN1L, intron 9 of 13)	CPLX3	NM_001030005.3	-5085
chr15	74889470	74890644	Promoter (<=1kb)	MPI	NM_001289155.2	0
chr15	74956762	74958799	Promoter (<=1kb)	RPP25	NM_017793.3	0
chr15	77510068	77510843	Intron (XR_001751049.3/HMG20A, intron 9 of 10)	LOC101929457	NR_135692.1	-14752
chr15	84715818	84716549	Promoter (<=1kb)	SEC11A	NM_001271918.2	0
chr15	84783672	84784446	Exon (NM_014630.3/ZNF592, exon 4 of 11)	ALPK3	NM_020778.5	-32910
chr15	90838349	90845655	Promoter (<=1kb)	LOC105370969	XR_001751655.2	0
chr15	101068563	101069539	3' UTR	LOC105371026	XR_932737.3	-3207
chr16	53375	54163	Promoter (<=1kb)	POLR3K	NM_016310.5	0
chr16	589343	590122	Promoter (<=1kb)	RAB40C	NM_001172663.2	0
chr16	630082	631201	Promoter (<=1kb)	WFIKKN1	NM_053284.3	0
chr16	800757	801410	Promoter (<=1kb)	GNG13	NM_016541.3	-23
chr16	1979071	1984107	Promoter (<=1kb)	NOXO1	NM_001267721.2_2	0
chr16	1992332	1993096	Promoter (2-3kb)	SYNGR3	NM_004209.6_2	2362
chr16	2205185	2215407	Promoter (<=1kb)	BRICD5	NM_182563.4	0
chr16	2500719	2501895	3' UTR	ATP6V0C	NM_001198569.2	-11831
chr16	2530855	2538079	Promoter (<=1kb)	CEMP1	NM_001048212.3	0
chr16	3003916	3014163	Promoter (<=1kb)	CLDN9	NM_020982.4	0
chr16	3020884	3038711	Promoter (<=1kb)	BICDL2	XM_011522391.3	0
chr16	3058120	3059953	Promoter (<=1kb)	LOC124900372	XM_047434998.1	0
chr16	3098688	3106862	Promoter (<=1kb)	LOC124903629	XR_007064948.1	0
chr16	3645461	3646086	Intron (NM_001387135.1/DNASE1, intron 3 of 11)	DNASE1	NM_001351825.2	-8605
chr16	4285088	4299458	Distal Intergenic	TFAP4	NM_003223.3	-12065
chr16	4616009	4616839	Promoter (1-2kb)	UBALD1	XM_047433619.1	-1121
chr16	4943201	4945108	Distal Intergenic	PPL	XM_017023375.3	-6053
chr16	21520233	21521975	Promoter (<=1kb)	SLC7A5P2	NR_002594.1_2	0
chr16	29825495	29825971	Intron (NM_017458.3/MVP, intron 1 of 14)	MVP	NM_001293204.1	-4544
chr16	30354932	30360010	Promoter (<=1kb)	CD2BP2	NM_001243646.2	0
chr16	30377566	30379236	Promoter (<=1kb)	ZNF48	NM_001214906.1	0
chr16	30394795	30400836	Promoter (<=1kb)	ZNF48	NM_001214909.2	0
chr16	30947949	30954080	Promoter (<=1kb)	ORAI3	NM_152288.3	0
chr16	67659878	67660885	Promoter (<=1kb)	ACD	NM_001082486.2	0
chr16	68234220	68245663	Promoter (<=1kb)	ESRP2	XM_006721273.5	0
chr16	69071959	69072478	Intron (NM_024562.2/TANGO6, intron 17 of 17)	HAS3	XM_047434047.1	-11006
chr16	69754533	69755152	Promoter (<=1kb)	NOB1	NM_014062.3	0
chr16	81711844	81713965	Downstream (<=300bp)	LOC100129617	NR_045112.1	46490
chr16	89564603	89566221	3' UTR	SNORD68	NR_002450.1	3173
chr16	89873115	89874557	Promoter (<=1kb)	LOC112268179	XR_002957933.2	0
chr17	1399937	1400526	Promoter (<=1kb)	YWHAE	NM_006761.5_2	0
chr17	1627951	1628726	Promoter (<=1kb)	SLC43A2	NM_001284498.2_2	0
chr17	1714631	1716653	Promoter (<=1kb)	MIR22HG	NR_028502.1_2	0
chr17	1730922	1736742	3' UTR	SERPINF2	NM_000934.4_2	-6129
chr17	1762069	1763536	Promoter (<=1kb)	SERPINF1	NM_001329903.2	0
chr17	4395979	4397121	Distal Intergenic	UBE2G1	NM_003342.5	-29304
chr17	4966998	4973261	Promoter (<=1kb)	LOC124900387	XR_007065587.1	0
chr17	7251713	7252836	Promoter (<=1kb)	CTDNEP1	NM_001143775.2_2	0
chr17	7329004	7330599	Promoter (<=1kb)	NEURL4	NM_001005408.2_2	0
chr17	7336626	7337325	Promoter (<=1kb)	ACAP1	XM_047437151.1	97
chr17	7380827	7384492	Promoter (<=1kb)	TNK1	NM_001251902.3_2	0
chr17	7478686	7485052	Promoter (<=1kb)	POLR2A	NM_000937.5_2	0
chr17	7579200	7584079	Promoter (<=1kb)	CD68	NM_001040059.2	0
chr17	7650065	7651034	Promoter (<=1kb)	ATP1B2	NM_001678.5	0
chr17	8152154	8157046	Promoter (<=1kb)	PER1	NM_002616.3	0
chr17	8221355	8224002	Promoter (<=1kb)	TRD-GTC2-11	rna-TRD-GTC2-11	0
chr17	16477496	16477933	Intron (XM_017024619.2/LRRC75A, intron 1 of 3)	LRRC75A	XM_017024619.2	6170
chr17	17752130	17752730	Promoter (<=1kb)	RAI1	XM_047435150.1	0
chr17	17835927	17840554	Promoter (<=1kb)	SREBF1	NM_001005291.3	0
chr17	17878007	17882936	Exon (NM_001033551.3/TOM1L2, exon 5 of 14)	SREBF1	NR_170990.1	-41021
chr17	17921446	17922033	Intron (NM_001033551.3/TOM1L2, intron 1 of 13)	TOM1L2	NM_001033551.3	50367
chr17	18151258	18158677	Promoter (<=1kb)	LOC105371567	XR_001752809.1	0
chr17	18257458	18261110	Promoter (<=1kb)	FLII	NM_001256265.2_2	0
chr17	19386685	19387676	Promoter (<=1kb)	MFAP4	NM_001198695.2	0
chr17	28598783	28599856	Promoter (<=1kb)	SPAG5	NM_006461.4	0
chr17	28705792	28712546	Promoter (<=1kb)	PROCA1	NM_001366303.1	0
chr17	28717635	28719746	Promoter (<=1kb)	RAB34	XM_024450990.2	0
chr17	28725702	28729023	Promoter (<=1kb)	NEK8	NM_178170.3	0
chr17	28743238	28743785	Promoter (<=1kb)	TRAF4	NM_004295.4	-226
chr17	28812225	28812919	Promoter (<=1kb)	FAM222B	NM_001288634.2	0
chr17	28951566	28959411	Promoter (<=1kb)	LOC105371716	XR_007065691.1	0
chr17	28967976	28968877	Intron (XR_007065691.1/LOC105371716, intron 1 of 2)	LOC105371716	XR_001752822.2	16374
chr17	29003374	29006376	Promoter (<=1kb)	SEZ6	NM_001098635.2	0
chr17	29018619	29032592	Promoter (<=1kb)	NDUFS5P7	NDUFS5P7	0
chr17	29037817	29043385	Promoter (<=1kb)	PIPOX	NM_016518.3	0
chr17	32302909	32305580	Exon (XR_001752439.2/RHBDL3, exon 7 of 8)	RHBDL3	XM_017024280.2	13834
chr17	37107460	37107888	Intron (NM_198837.2_2/ACACA, intron 50 of 53)	RPS2P49	RPS2P49_2	33525
chr17	38414594	38415970	Distal Intergenic	ARHGAP23	XM_006721991.2	-3305
chr17	38440812	38453400	Promoter (<=1kb)	LOC101929494	XR_429962.4	0
chr17	38508407	38510538	3' UTR	ARHGAP23	XM_011525075.3	43439
chr17	40099073	40113770	Promoter (<=1kb)	NR1D1	NM_021724.5	0
chr17	40121639	40123575	Promoter (<=1kb)	LOC124904001	XR_007065752.1	0
chr17	40139966	40140782	Promoter (<=1kb)	CASC3	XM_047435623.1	0
chr17	40177211	40178908	Promoter (<=1kb)	RAPGEFL1	NM_016339.6	0
chr17	40307106	40309613	Promoter (<=1kb)	RARA	NM_000964.4	0
chr17	41863272	41865512	Promoter (<=1kb)	KLHL11	NM_018143.3	0
chr17	41959163	41966133	Promoter (<=1kb)	CNP	NM_033133.5	-662
chr17	42554249	42555128	Promoter (<=1kb)	HSD17B1-AS1	NR_144402.1	0
chr17	43368374	43369495	Promoter (<=1kb)	LOC105371785	XR_007065761.1	0
chr17	43545462	43546501	Promoter (<=1kb)	ETV4	NM_001261438.3	0
chr17	44095512	44096279	Intron (XM_047435055.1/HDAC5, intron 1 of 24)	HDAC5	XM_047435055.1	7468
chr17	44186491	44187449	Promoter (<=1kb)	ASB16-AS1	NR_049729.1	0
chr17	44200082	44200893	Promoter (<=1kb)	ATXN7L3	NM_001382316.1	-198
chr17	44374503	44376239	Exon (NM_000419.5/ITGA2B, exon 24 of 30)	RPL7L1P5	RPL7L1P5	-8720
chr17	45060682	45061562	Promoter (<=1kb)	DCAKD	NM_001288654.2	0
chr17	45143409	45148956	Promoter (<=1kb)	HEXIM1	NM_006460.3	0
chr17	45160934	45162017	Promoter (<=1kb)	HEXIM2	NM_001303440.2	0
chr17	45425640	45431965	Promoter (<=1kb)	ARHGAP27	XM_047435545.1	0
chr17	47694218	47701374	Promoter (<=1kb)	TBKBP1	XM_047437155.1	0
chr17	47970689	47971520	Promoter (<=1kb)	CDK5RAP3	NM_001278198.2	0
chr17	48003177	48003974	Distal Intergenic	LOC124904017	XR_007065826.1	-7404
chr17	48012170	48027020	Promoter (<=1kb)	LOC124904017	XR_007065826.1	792
chr17	48047749	48048902	Promoter (<=1kb)	COPZ2	XM_047436209.1	0
chr17	48892101	48893318	Promoter (<=1kb)	ATP5MC1	NM_001002027.2	0
chr17	49003750	49004293	Exon (XR_007065831.1/LOC124904020, exon 4 of 4)	IGF2BP1	XM_047435140.1	6365
chr17	50209499	50210046	Distal Intergenic	LINC01969	NR_110806.1	-4648
chr17	57849838	57850577	Promoter (<=1kb)	MRPS23	NM_016070.4	0
chr17	75046513	75047252	Promoter (<=1kb)	ATP5PD	NM_001003785.2	0
chr17	75109234	75114489	Promoter (<=1kb)	ARMC7	NM_001304272.2	0
chr17	75182683	75183194	Promoter (<=1kb)	SUMO2	NM_001005849.2	0
chr17	75205051	75205966	Promoter (<=1kb)	NUP85	XM_024450951.2	0
chr17	75261385	75262160	Promoter (<=1kb)	GGA3	XM_011524563.4	0
chr17	76027225	76029769	Promoter (<=1kb)	EVPL	NM_001320747.2	0
chr17	76132011	76135346	Promoter (<=1kb)	LOC101928447	XR_001753019.2	0
chr17	78341546	78343236	Promoter (<=1kb)	LOC105371912	XR_007065919.1	0
chr17	78360499	78366784	Promoter (<=1kb)	SOCS3	NM_001378933.1	0
chr17	81537410	81538100	Downstream (<=300bp)	FSCN2	NM_012418.4_2	9033
chr18	58781677	58785673	Promoter (1-2kb)	LOC105372146	XR_007066391.1	-1459
chr18	58806782	58808643	Promoter (1-2kb)	RNU6-219P	RNU6-219P	1514
chr18	58847206	58847861	Distal Intergenic	ZNF532	NM_001318726.2	-15063
chr19	925215	933597	Promoter (<=1kb)	ARID3A	XM_017026445.2	0
chr19	1026262	1028487	Promoter (<=1kb)	CNN2	NM_001303499.2	0
chr19	1062058	1063564	Promoter (2-3kb)	ARHGAP45	NM_001258328.4	-2395
chr19	1248253	1249000	Promoter (<=1kb)	MIDN	NM_001388306.1	0
chr19	4342370	4343665	Promoter (<=1kb)	MPND	NM_001159846.3	0
chr19	4633333	4639723	Promoter (<=1kb)	TNFAIP8L1	NM_152362.3	0
chr19	5686430	5690524	Promoter (<=1kb)	RPL36	NM_015414.4	0
chr19	8002001	8002725	Promoter (<=1kb)	ELAVL1	XM_047438383.1	0
chr19	8301816	8308392	Promoter (<=1kb)	CD320	NM_001165895.2	0
chr19	8320987	8325134	Promoter (<=1kb)	NDUFA7	NR_135539.2	0
chr19	8333696	8343482	Promoter (<=1kb)	KANK3	XM_017026563.3	0
chr19	8525420	8526129	Promoter (<=1kb)	LOC124904633	XR_007067130.1	-316
chr19	10251847	10252666	Promoter (<=1kb)	MRPL4	NM_146387.2	0
chr19	10565845	10569217	Promoter (<=1kb)	CDKN2D	NM_001800.4	0
chr19	10701411	10702271	Promoter (<=1kb)	QTRT1	NM_031209.3	0
chr19	11090097	11090838	Promoter (<=1kb)	LDLR-AS1	NR_163945.1	-438
chr19	11137811	11143629	Distal Intergenic	SPC24	NM_001317031.2	12153
chr19	12703357	12703750	Promoter (<=1kb)	SNORD135	NR_132756.1	0
chr19	12765916	12778449	Promoter (<=1kb)	HOOK2	NM_001100176.2	0
chr19	12825639	12832851	Promoter (<=1kb)	LOC105372281	XR_936336.2	0
chr19	12847232	12852284	Promoter (<=1kb)	MIR6794	NR_106852.1	0
chr19	12865450	12867780	Exon (NM_014975.3/MAST1, exon 15 of 26)	MIR6794	NR_106852.1	13190
chr19	12880828	12891591	Promoter (<=1kb)	DNASE2	NM_001375.3	0
chr19	13774433	13774841	Promoter (<=1kb)	C19orf53	NM_014047.3	0
chr19	13817231	13818490	Promoter (<=1kb)	LOC107985334	XR_001753877.2	0
chr19	14405706	14406682	Exon (NM_001784.5/ADGRE5, exon 12 of 18)	DDX39A	XM_011527620.2	12370
chr19	14496030	14497791	Promoter (<=1kb)	GIPC1	NM_005716.4	0
chr19	16471926	16472526	Promoter (<=1kb)	EPS15L1	NM_001258374.3	0
chr19	17226127	17226773	Promoter (<=1kb)	OCEL1	XM_047439440.1	0
chr19	17246032	17248579	Promoter (<=1kb)	NR2F6	NM_005234.4	-113
chr19	17292494	17294419	Promoter (<=1kb)	MRPL34	NM_001400072.1	0
chr19	17302616	17309973	Promoter (<=1kb)	ABHD8	NM_024527.5	0
chr19	17419810	17425343	Promoter (<=1kb)	MVB12A	NM_138401.4	0
chr19	18202895	18204494	Promoter (<=1kb)	RAB3A	NM_002866.5	0
chr19	18281565	18293083	Promoter (<=1kb)	JUND	NM_001286968.2	0
chr19	18304470	18304988	Distal Intergenic	LOC105372300	XR_007067157.1	-10681
chr19	18521851	18522674	Promoter (<=1kb)	ELL	NM_006532.4	0
chr19	19120116	19121075	Exon (NM_001256766.2/TMEM161A, exon 8 of 10)	TMEM161A	NM_001256766.2	17403
chr19	19134748	19138518	Promoter (<=1kb)	TMEM161A	NM_001256766.2	0
chr19	34254213	34254870	Promoter (<=1kb)	GARRE1	NM_014686.5_4	0
chr19	34359188	34366133	Promoter (<=1kb)	GPI	XM_011526754.4	0
chr19	36111144	36115682	Promoter (<=1kb)	OVOL3	XM_017027191.2	0
chr19	38264078	38264809	Promoter (<=1kb)	SPINT2	NM_001166103.2	0
chr19	38300709	38305508	Promoter (<=1kb)	C19orf33	NM_001317801.2	0
chr19	38433548	38435106	Promoter (<=1kb)	RYR1	XM_047439202.1	0
chr19	39445426	39445863	Promoter (<=1kb)	SUPT5H	NM_001111020.3	0
chr19	39480468	39481464	Promoter (<=1kb)	TIMM50	NM_001001563.5	0
chr19	41172536	41176301	Exon (XM_047439802.1/LOC124904790, exon 2 of 3)	RPL36P16	RPL36P16	2575
chr19	41218648	41231405	Promoter (<=1kb)	AXL	NM_001699.6	0
chr19	42242558	42243319	Promoter (<=1kb)	GSK3A	NM_019884.3	0
chr19	44911111	44915448	Promoter (<=1kb)	APOC1	NM_001321065.2	0
chr19	45178007	45178990	Promoter (<=1kb)	BLOC1S3	NM_212550.5	0
chr19	45395904	45406753	Promoter (<=1kb)	POLR1G	NM_001297590.3	0
chr19	45691806	45692923	Promoter (<=1kb)	QPCTL	XM_011527048.4	0
chr19	45717300	45718477	Promoter (<=1kb)	FBXO46	XM_047438539.1	0
chr19	47157513	47158073	Promoter (<=1kb)	LOC124904730	XR_007067277.1	843
chr19	47447122	47447929	Exon (NM_015063.3/SLC8A2, exon 4 of 10)	SLC8A2	NM_015063.3	23964
chr19	48330268	48339406	3' UTR	EMP3	NM_001313905.1	4269
chr19	48468906	48469303	Promoter (<=1kb)	CYTH2	NM_004228.7	-66
chr19	48614353	48624581	Promoter (<=1kb)	FAM83E	NM_017708.4	0
chr19	48887463	48888345	Exon (NM_003323.3/TULP2, exon 8 of 13)	TULP2	NM_003323.3	10399
chr19	49527787	49534422	Promoter (<=1kb)	RCN3	NM_020650.3	0
chr19	49672164	49680870	Promoter (<=1kb)	PRMT1	XM_047438742.1	0
chr19	49890248	49890874	Promoter (1-2kb)	LOC124904743	XR_007067292.1	-1805
chr19	54172933	54173467	Promoter (<=1kb)	TMC4	NM_001145303.3_10	0
chr19	55075760	55092941	Promoter (<=1kb)	EPS8L1	XM_011527052.4	0
chr19	55338751	55341490	Promoter (<=1kb)	KMT5C	NM_032701.4	0
chr19	55384593	55385847	Promoter (<=1kb)	RPL28	NM_001136136.1	-85
chr19	55407585	55408341	Promoter (<=1kb)	LOC105372462	XR_936075.3	0
chr19	58572812	58575943	Promoter (<=1kb)	CENPBD2P	NR_026052.1	0
chr2	24021297	24021901	Exon (NM_001346880.2/MFSD2B, exon 7 of 14)	MFSD2B	NM_001346880.2	11212
chr2	27322469	27323378	Promoter (<=1kb)	MPV17	XM_017004151.2	0
chr2	43178563	43180303	Distal Intergenic	LOC124907755	XR_007086298.1	-2988
chr2	43217578	43220172	Distal Intergenic	ZFP36L2	NM_006887.5	6434
chr2	70085067	70088496	Promoter (<=1kb)	ASPRV1	NR_170375.1	0
chr2	70123135	70125311	Promoter (<=1kb)	LINC01816	NR_024444.1	5
chr2	70190470	70191250	Promoter (<=1kb)	C2orf42	XM_047444838.1	0
chr2	70248309	70249052	Promoter (<=1kb)	TIA1	NM_001351508.2	0
chr2	74198371	74199262	Promoter (<=1kb)	MTHFD2	NM_006636.4	0
chr2	85076536	85078900	Distal Intergenic	LINC01964	NR_146453.1	-9189
chr2	174787941	174789183	Promoter (<=1kb)	LOC124907908	XR_007087311.1	0
chr2	207796723	207797525	Distal Intergenic	FZD5	NM_003468.4	-26817
chr2	219492506	219498923	Promoter (<=1kb)	GMPPA	XM_047444033.1	0
chr2	231405977	231412938	Promoter (<=1kb)	LOC124907997	XR_007088118.1	0
chr2	231662107	231666995	Distal Intergenic	RN7SL499P	RN7SL499P	-15834
chr2	231701446	231708415	Promoter (<=1kb)	PTMA	NM_001099285.2	-110
chr2	231713695	231716628	Promoter (<=1kb)	MIR1244-1	NR_036052.1	381
chr2	237613853	237614798	Distal Intergenic	LRRFIP1	XM_047446293.1	-12789
chr20	346775	348271	Promoter (<=1kb)	NRSN2	NM_001323679.2	0
chr20	380725	382465	Promoter (<=1kb)	TRIB3	NM_021158.5	0
chr20	3795873	3800017	Promoter (<=1kb)	CDC25B	XM_047440628.1	0
chr20	4014912	4015953	Promoter (<=1kb)	RNF24	NM_001134337.3	0
chr20	31563020	31573315	Promoter (<=1kb)	HM13-AS1	NR_046853.2	0
chr20	31593504	31596441	Distal Intergenic	LOC105372588	XR_936669.2	8754
chr20	32647827	32653174	Promoter (<=1kb)	C20orf203	XM_024451878.2	0
chr20	32664717	32665600	Intron (NM_182584.4/C20orf203, intron 1 of 5)	C20orf203	XM_047440131.1	-6958
chr20	32672832	32681821	Promoter (<=1kb)	C20orf203	NM_182584.4	0
chr20	32742695	32744310	Promoter (<=1kb)	COMMD7	NM_001099339.2	0
chr20	32807613	32808124	3' UTR	MAPRE1	XM_011528696.3	-11653
chr20	34311385	34312882	Promoter (<=1kb)	AHCY	NM_001161766.2	0
chr20	34979724	34984562	Promoter (<=1kb)	MYH7B	XM_047440340.1	0
chr20	35698936	35699813	Promoter (<=1kb)	NFS1	NM_001198989.2	0
chr20	35742097	35742679	Promoter (<=1kb)	RBM39	NM_001242599.2	0
chr20	36585810	36586063	Intron (NM_001199513.2/TGIF2, intron 2 of 2)	TGIF2-RAB5IF	NM_001199535.2	11295
chr20	45934352	45939330	Promoter (<=1kb)	LOC107985388	NR_171669.1	0
chr20	46008630	46014482	Promoter (<=1kb)	MMP9	NM_004994.3	0
chr20	49040875	49047044	Promoter (<=1kb)	CSE1L	NM_001256135.2	0
chr20	50171816	50172845	Promoter (<=1kb)	LINC01273	NR_109943.1	0
chr21	43767928	43768890	Distal Intergenic	CSTB	NM_000100.4	7418
chr22	17258026	17267048	Promoter (<=1kb)	CECR3	NR_038398.2	0
chr22	17638287	17639067	Promoter (<=1kb)	BCL2L13	NM_001363824.1	0
chr22	19881218	19881883	Intron (NM_001352301.2/TXNRD2, intron 12 of 17)	RPL8P5	RPL8P5	-5406
chr22	23846579	23849839	Distal Intergenic	SLC2A11	NR_104248.2_2	-7095
chr22	26642971	26648448	Promoter (<=1kb)	ISCA2P1	ISCA2P1	0
chr22	35426038	35426850	Intron (XM_006724242.5/MCM5, intron 16 of 17)	MCM5	XM_047441366.1	25898
chr22	36454856	36455679	Promoter (<=1kb)	LOC124905111	XR_007068089.1	-199
chr22	36481371	36482153	Promoter (<=1kb)	TXN2	NM_012473.4	0
chr22	37686313	37686748	Promoter (<=1kb)	NOL12	NM_024313.3	0
chr22	37802176	37808195	Promoter (<=1kb)	GCAT	NM_014291.4	0
chr22	37843774	37849692	Promoter (<=1kb)	ANKRD54	NM_001363839.1	0
chr22	39169928	39180136	Distal Intergenic	FUNDC2P4	FUNDC2P4	14421
chr22	39214300	39216234	Distal Intergenic	PDGFB	NM_033016.3	24675
chr22	39309242	39312235	Promoter (1-2kb)	SNORD83B	NR_000028.1	1676
chr22	40346082	40346985	Promoter (<=1kb)	ADSL	XM_011529977.4	0
chr22	40679164	40690812	Promoter (<=1kb)	LOC124905123	XR_007068110.1	0
chr22	41196958	41197898	Promoter (<=1kb)	EP300-AS1	NR_110514.1	0
chr22	41413535	41418517	Distal Intergenic	TOB2	XM_006724105.4	26755
chr22	41444168	41448631	Promoter (<=1kb)	LOC105373043	XR_938274.2	0
chr22	41512539	41513274	Intron (NM_001098.3/ACO2, intron 4 of 17)	POLR3H	XM_011529993.2	27513
chr22	41544054	41544727	Promoter (<=1kb)	POLR3H	NM_001018050.4	0
chr22	41928290	41929190	Promoter (1-2kb)	TNFRSF13C	NM_052945.4	-1484
chr22	42614619	42615651	Promoter (<=1kb)	LOC124905127	XR_007068118.1	0
chr3	9792278	9793546	Promoter (<=1kb)	ARPC4	NM_001024959.3	0
chr3	9986500	9987175	Promoter (<=1kb)	EMC3	NM_001394674.1	0
chr3	10008693	10011546	Promoter (<=1kb)	EMC3	NM_018447.4	0
chr3	32780584	32781726	Distal Intergenic	RPL23AP43	RPL23AP43_2	-3908
chr3	32939602	32940210	Distal Intergenic	CCR4	XM_017005687.2	-11434
chr3	37990416	37999431	Promoter (<=1kb)	VILL	NM_001385038.1	0
chr3	42581603	42582511	Promoter (<=1kb)	SEC22C	NM_001201584.2	0
chr3	46565700	46566541	Promoter (<=1kb)	LRRC2	NM_024512.5	0
chr3	46976321	46979964	Promoter (<=1kb)	CCDC12	NR_102269.2	0
chr3	47009118	47010612	Promoter (<=1kb)	NRADDP	NR_024046.1	-930
chr3	47802473	47803784	Promoter (<=1kb)	DHX30	NR_075079.3	0
chr3	48429703	48430633	Promoter (<=1kb)	PLXNB1	XM_011533837.2	0
chr3	48556798	48561443	Promoter (<=1kb)	PFKFB4	NM_001317134.2	0
chr3	48609174	48609986	Promoter (<=1kb)	UQCRC1	NM_003365.3	0
chr3	48656294	48656967	Exon (NM_001407.3/CELSR3, exon 2 of 35)	CELSR3	NM_001407.3	5919
chr3	49898985	49904274	Promoter (<=1kb)	MST1R	NM_001244937.3	0
chr3	49939663	49940649	Promoter (<=1kb)	RBM6	XM_047447136.1	0
chr3	50088783	50089735	Promoter (<=1kb)	RBM5	XM_047447140.1	0
chr3	50210748	50212914	Intron (XR_001739987.3/SLC38A3, intron 1 of 12)	SLC38A3	XM_006712954.4	5477
chr3	50220285	50228139	Promoter (<=1kb)	GNAI2	NM_001282619.2	0
chr3	50235833	50246838	Promoter (<=1kb)	GNAI2	NM_001282618.2	0
chr3	50260360	50265223	Promoter (2-3kb)	SEMA3B-AS1	NR_110702.1	2148
chr3	50321189	50322752	Promoter (<=1kb)	HYAL2	XM_005265525.3	0
chr3	50359260	50365555	Promoter (<=1kb)	CYB561D2	NR_111913.2	0
chr3	50503732	50504364	Promoter (<=1kb)	CACNA2D2	NM_001291101.1	0
chr3	50515748	50516604	Distal Intergenic	CACNA2D2	NM_001291101.1	-11504
chr3	50648375	50652963	3' UTR	LINC02019	XR_001740695.3	-16476
chr3	53270024	53273622	Promoter (<=1kb)	LOC107986087	XR_001740702.3	50
chr3	57130547	57131191	Intron (XM_011533849.2/IL17RD, intron 1 of 12)	RPL19P2	RPL19P2	-2912
chr3	58019923	58022044	Intron (NM_001164317.2/FLNB, intron 1 of 46)	FLNB	NM_001457.4	11501
chr3	129305631	129306040	3' UTR	H1-10-AS1	NR_026991.1	-10231
chr3	190176878	190177581	Distal Intergenic	NMNAT1P3	NMNAT1P3	10170
chr4	781646	782491	Promoter (<=1kb)	LOC124900163	XM_047416472.1	0
chr4	40629591	40630801	Promoter (<=1kb)	RBM47	NM_001098634.2	0
chr4	49512703	49514643	Promoter (1-2kb)	LOC107986214	LOC107986214	-1403
chr4	118835767	118836236	Promoter (<=1kb)	SEC24D	NM_001318066.2	0
chr4	121711637	121712066	Distal Intergenic	ANXA5	XM_017008141.3	-14657
chr5	80255411	80256483	Promoter (<=1kb)	SERINC5	NM_001174071.3	0
chr5	134586012	134592489	Distal Intergenic	LOC124901191	XR_007059143.1	-7822
chr5	134632371	134633051	Promoter (<=1kb)	SAR1B	NM_001033503.3	0
chr5	134874072	134874653	Promoter (<=1kb)	TXNDC15	NM_024715.4	0
chr5	138458736	138465645	Promoter (<=1kb)	EGR1	NM_001964.3	0
chr5	138491777	138494052	Promoter (<=1kb)	LOC124901078	XR_007058953.1	0
chr5	138542936	138543936	Promoter (<=1kb)	ETF1	XM_047416930.1	0
chr5	139403607	139404409	Promoter (<=1kb)	SPATA24	XM_005271916.5	0
chr5	139454492	139463095	Promoter (<=1kb)	ECSCR	NM_001077693.4_2	0
chr5	139481151	139486764	Promoter (<=1kb)	LOC101059986	LOC101059986_2	0
chr5	139523585	139526712	Promoter (<=1kb)	UBE2D2	XM_047417691.1	0
chr5	139709221	139710258	Promoter (<=1kb)	LOC124901085	XR_007058963.1	0
chr5	139733811	139739339	Distal Intergenic	PSD2	XM_017009976.2	-3136
chr5	141701475	141702967	Distal Intergenic	LOC124901093	XR_007058974.1	-2834
chr5	141795365	141795911	Distal Intergenic	LOC124901094	XR_007058975.1	-20144
chr5	141838307	141838750	Distal Intergenic	LOC107986454	XR_001742906.2	-8226
chr5	141849133	141850176	Distal Intergenic	PCDH1	NM_001278615.1	16026
chr5	146182411	146183267	Promoter (<=1kb)	LARS1	NM_001317964.2	0
chr5	149442612	149443208	Distal Intergenic	MIR145	NR_029686.1	11966
chr5	150449403	150450136	Promoter (<=1kb)	RPS14	NM_001025070.2	0
chr5	150458819	150465060	Distal Intergenic	RPS14	NM_005617.4	-9080
chr5	154712572	154713171	Promoter (<=1kb)	LARP1	NM_001367717.1	0
chr5	160165103	160165879	Distal Intergenic	FABP6	NM_001130958.2	-21502
chr5	170743986	170745866	Promoter (1-2kb)	LOC107986473	XR_001742974.1	1455
chr5	172005861	172007178	Promoter (<=1kb)	FBXW11	NM_001378974.1	0
chr5	177132528	177134010	Promoter (<=1kb)	NSD1	NM_172349.3	0
chr5	177362729	177374137	Promoter (<=1kb)	RGS14	XM_047416639.1	0
chr5	177442234	177449960	Promoter (<=1kb)	PRR7	NM_001375593.1	0
chr5	177516550	177517577	Promoter (<=1kb)	DDX41	NM_001321732.2	0
chr5	180291359	180293649	Promoter (<=1kb)	LOC124901151	XR_007059085.1	0
chr6	2902710	2903547	Promoter (<=1kb)	SERPINB9	XM_005249184.6	0
chr6	2988353	2989406	Promoter (<=1kb)	LINC01011	NR_026856.1	386
chr6	3193211	3196338	Promoter (<=1kb)	LINC02525	NR_038295.1	0
chr6	3227718	3229767	Promoter (<=1kb)	TUBB2B	NM_178012.5	-65
chr6	15021703	15022142	Distal Intergenic	LOC105374945	XR_007059473.1	-12619
chr6	29628350	29633557	Promoter (<=1kb)	GABBR1	XM_047418591.1	0
chr6	30672469	30673066	Promoter (<=1kb)	DHX16	NM_001164239.2_8	0
chr6	30880911	30886660	Promoter (<=1kb)	DDR1	NM_001387893.1_7	0
chr6	31651952	31652980	Promoter (<=1kb)	APOM	NM_001256169.2_7	0
chr6	31660655	31666339	Promoter (<=1kb)	C6orf47	NM_021184.4_7	0
chr6	33585584	33593300	Promoter (<=1kb)	LINC00336	NR_027908.2	38
chr6	33607267	33611450	Distal Intergenic	ITPR3	XM_017010832.2	-9872
chr6	35484964	35490693	5' UTR	TEAD3	NM_001395214.1	6386
chr6	37077653	37078214	Distal Intergenic	RPL12P2	RPL12P2	-13013
chr6	37102201	37102898	Distal Intergenic	RPL12P2	RPL12P2	10974
chr6	37125551	37126397	Distal Intergenic	RPL12P2	RPL12P2	34324
chr6	37137693	37137987	Distal Intergenic	PIM1	NM_001243186.2	-32165
chr6	43020830	43021608	Promoter (<=1kb)	RRP36	NM_001329704.2	-15
chr6	43059271	43060525	Promoter (<=1kb)	KLC4	NM_138343.4	0
chr6	44166293	44167205	Exon (XR_926043.2/CAPN11, exon 2 of 13)	CAPN11	XR_926042.2	7473
chr6	44201054	44203192	5' UTR	RN7SL811P	RN7SL811P	-6574
chr6	44216873	44224241	Promoter (<=1kb)	MYMX	NM_001315494.2	0
chr6	44245713	44247028	Promoter (<=1kb)	HSP90AB1	NM_001271970.2	0
chr6	73520993	73521857	Promoter (<=1kb)	EEF1A1	NM_001402.6	0
chr7	2468443	2478084	Promoter (<=1kb)	GRIFIN	NM_001394787.1	0
chr7	5513438	5514091	Promoter (<=1kb)	FBXL18	NM_001363441.2	0
chr7	5526343	5533311	Promoter (<=1kb)	ACTB	NM_001101.5	0
chr7	5562196	5563803	Promoter (1-2kb)	LOC100288712	LOC100288712	1479
chr7	70894618	70895154	Distal Intergenic	LOC100967223	LOC100967223	56876
chr7	74079256	74084867	Promoter (<=1kb)	LIMK1	NM_002314.4	0
chr7	74115375	74121646	3' UTR	LIMK1	NM_001204426.2	22158
chr7	74215671	74220729	5' UTR	LAT2	XM_047420801.1	5665
chr7	74254062	74254761	Promoter (<=1kb)	RFC2	NM_001278791.2	0
chr7	74429156	74440822	Distal Intergenic	GTF2IRD1	XM_006716182.4	-13084
chr7	76358946	76359858	Promoter (<=1kb)	YWHAG	NM_012479.4	0
chr7	76379741	76380498	Distal Intergenic	ZP3	NM_007155.6	-17024
chr7	99465851	99466275	Promoter (<=1kb)	ATP5MF	NM_001003713.4	0
chr7	100081479	100082692	Promoter (<=1kb)	ZNF3	NM_001318137.2	0
chr7	100100582	100102005	Promoter (<=1kb)	AP4M1	XM_047421024.1	0
chr7	100835974	100836837	Intron (NM_001363494.1/SLC12A9, intron 1 of 10)	SLC12A9	XM_047420632.1	8213
chr7	101100158	101100651	Distal Intergenic	TRIM56	XM_011516589.4	14677
chr7	101217551	101217994	Promoter (<=1kb)	PLOD3	NM_001084.5	0
chr7	105532057	105532660	Promoter (<=1kb)	RINT1	NM_001346599.2	0
chr7	105581181	105581726	Promoter (<=1kb)	EFCAB10	NM_001355526.2	0
chr7	105652212	105656107	Intron (NM_138495.2/ATXN7L1, intron 2 of 9)	ATXN7L1	NM_138495.2	23048
chr7	129775991	129780786	Promoter (<=1kb)	MIR183	NR_029615.1	-977
chr7	129836483	129836864	Intron (XM_047420796.1/UBE2H, intron 7 of 7)	MIR183	NR_029615.1	-61469
chr7	131605132	131606048	Distal Intergenic	PODXL	NM_005397.4	-48504
chr7	131649351	131656252	Distal Intergenic	EEF1B2P6	EEF1B2P6	6413
chr7	139340218	139341807	Promoter (<=1kb)	FMC1	NR_073058.2	0
chr7	140403914	140404346	Promoter (<=1kb)	RAB19	NM_001008749.3	0
chr7	140506879	140507463	Distal Intergenic	MKRN1	NR_117084.1	-27310
chr7	148976129	148976803	Distal Intergenic	RNY3	NR_004392.1	-6952
chr7	149028393	149029068	Promoter (<=1kb)	PDIA4	NR_163908.1	0
chr7	149065334	149066061	Distal Intergenic	COX6B1P1	COX6B1P1	11467
chr7	149125764	149126949	Promoter (<=1kb)	RN7SL521P	RN7SL521P	0
chr7	150379015	150384295	Promoter (<=1kb)	ZNF775	NM_173680.4	0
chr7	151410028	151410652	Promoter (<=1kb)	WDR86	XM_011516144.4	0
chr7	151439834	151440827	Promoter (<=1kb)	CRYGN	NM_144727.3	0
chr7	157309407	157309888	Distal Intergenic	LOC124901803	XM_047421169.1	-14299
chr8	9150429	9151356	Promoter (<=1kb)	PPP1R3B	NM_024607.4_2	0
chr8	22597067	22597871	Promoter (1-2kb)	C8orf58	NM_001013842.3	-1728
chr8	30727326	30728047	Promoter (<=1kb)	GSR	NM_000637.5	0
chr8	38176094	38177263	Promoter (<=1kb)	BAG4	NM_001204878.2	0
chr8	38403966	38404555	Promoter (1-2kb)	LOC102723716	XR_001745877.2	-1435
chr8	38502079	38503790	Distal Intergenic	C8orf86	NR_167676.1	24872
chr8	38527990	38528510	Promoter (<=1kb)	C8orf86	NR_167676.1	152
chr8	38565017	38566402	Promoter (<=1kb)	LOC105379384	XR_949692.2	0
chr8	55847743	55848441	Distal Intergenic	LYN	NM_001111097.3	-31394
chr8	94719553	94720315	Promoter (<=1kb)	DPY19L4	NM_181787.3	0
chr8	102411495	102413018	Promoter (<=1kb)	LOC105375683	NR_168428.1	0
chr8	127793843	127794826	Promoter (<=1kb)	PVT1	NR_003367.3	0
chr8	141016940	141017406	Distal Intergenic	LOC105375783	XR_007061120.1	-6139
chr8	141026638	141038770	Promoter (<=1kb)	LOC124902030	XR_007061121.1	0
chr9	35657447	35658923	Promoter (<=1kb)	CCDC107	XM_005251403.6	0
chr9	37485452	37486527	Promoter (<=1kb)	POLR1E	NM_001282766.2	0
chr9	97237997	97238771	Promoter (<=1kb)	ANKRD18CP	NR_136286.1	0
chr9	124810710	124811574	3' UTR	OLFML2A	NM_001282715.2	9836
chr9	124834596	124840613	Distal Intergenic	WDR38	NM_001045476.3	-12847
chr9	124861708	124862399	Promoter (<=1kb)	ARPC5L	NM_030978.3	0
chr9	127561946	127569680	Promoter (<=1kb)	NIBAN2	NM_022833.4	0
chr9	127608171	127612525	Promoter (<=1kb)	STXBP1	NM_001374309.2	0
chr9	127741781	127743011	Exon (NM_001142534.1/SH2D3C, exon 6 of 10)	TOR2A	XM_047423238.1	-6487
chr9	128361840	128365357	Distal Intergenic	URM1	NM_001135947.2	-5962
chr9	128370977	128371652	Promoter (<=1kb)	URM1	NM_001135947.2	0
chr9	128723875	128733621	Promoter (<=1kb)	ZDHHC12	NM_001318015.2	0
chr9	128947102	128947943	Promoter (<=1kb)	DOLK	NM_014908.4	0
chr9	129027956	129028608	Promoter (<=1kb)	SH3GLB2	NM_001287045.2	0
chr9	129110673	129111896	Promoter (<=1kb)	CRAT	NM_000755.5	0
chr9	130182693	130187632	Intron (NM_014286.4/NCS1, intron 1 of 7)	NCS1	NM_014286.4	10289
chr9	131372987	131373974	Promoter (<=1kb)	PRRC2B	NM_001384822.1	0
chr9	131393470	131395779	Promoter (<=1kb)	PRRC2B	NM_001384818.1	0
chr9	131405678	131410520	Intron (NM_001384822.1/PRRC2B, intron 1 of 30)	PRRC2B	NM_013318.4	11592
chr9	136109255	136109792	Intron (XR_007061370.1/TMEM250, intron 3 of 3)	LOC107987142	NR_165242.1	-8000
chr9	136571888	136573072	Distal Intergenic	LOC124902311	XR_007061866.1	4605
chrX	2804729	2805472	Intron (NM_001141919.2/XG, intron 7 of 10)	GYG2	NM_001079855.2	-23458
chrX	9765122	9765990	Promoter (<=1kb)	GPR143	NM_000273.3	0
chrX	12974634	12975263	Promoter (<=1kb)	TMSB4X	NM_021109.4	0
chrX	14029652	14030184	Promoter (<=1kb)	GEMIN8	XR_950464.4	0
chrX	39896938	39898015	Distal Intergenic	LOC105373180	XR_949028.3	-30899
chrX	40950201	40950750	Distal Intergenic	RPS2P55	RPS2P55	-14314
chrX	70422864	70423836	Promoter (<=1kb)	GDPD2	NM_001171191.2	0
chrX	153743718	153744943	Promoter (2-3kb)	LOC124905226	XR_007068350.1	-2171
chrX	154369206	154379275	Promoter (<=1kb)	FLNA	NM_001110556.2	0
chrX	154457835	154459505	Promoter (<=1kb)	PLXNA3	XR_430556.4	0
chrX	154478839	154479373	Promoter (<=1kb)	LAGE3	NM_006014.5	0
