# Supplementary material for: Early replication fragile sites are associated with cancer-related CNVs and SNVs in human embryonic stem cells
Source: Stem Cell Reports. 2026 Jun 18;21(7):102968. doi: 10.1016/j.stemcr.2026.102968 (PMC13385439; doi:10.1016/j.stemcr.2026.102968)
Supplement: Data S5. CNVs and SNVs identified in this study [file mmc6.xlsx]

## Sheet: gain cnv
Amplication CNV identified
chr	start	end
chr1	1365000	1390000
chr1	5665000	5675000
chr1	31430000	31435000
chr1	32570000	32575000
chr1	36055000	36075000
chr1	40225000	40230000
chr1	42705000	42710000
chr1	61925000	61930000
chr1	64025000	64035000
chr1	91625000	91630000
chr1	160310000	160340000
chr1	193860000	193865000
chr1	202200000	202210000
chr1	230870000	230875000
chr1	236095000	236100000
chr2	3180000	3185000
chr2	5020000	5025000
chr2	20305000	20310000
chr2	63060000	63065000
chr2	70210000	70250000
chr2	71615000	71630000
chr2	108170000	108175000
chr2	109195000	109200000
chr2	125890000	125895000
chr2	135115000	135120000
chr2	184210000	184215000
chr2	193905000	193910000
chr2	202275000	202290000
chr2	206060000	206075000
chr3	14160000	14165000
chr3	22695000	22700000
chr3	32375000	32380000
chr3	65915000	66210000
chr3	77780000	77790000
chr3	149205000	149230000
chr3	194500000	194505000
chr4	3465000	3475000
chr4	7860000	7865000
chr4	40290000	40300000
chr4	74560000	74565000
chr4	79530000	79540000
chr4	81585000	81595000
chr4	96690000	96695000
chr4	101565000	101570000
chr4	130425000	130430000
chr4	141320000	141325000
chr4	163815000	163820000
chr4	173480000	173490000
chr5	1530000	1540000
chr5	3320000	3325000
chr5	5305000	5310000
chr5	7410000	7470000
chr5	14340000	14350000
chr5	19745000	19750000
chr5	44265000	44270000
chr5	45365000	45370000
chr5	45370000	45375000
chr5	53000000	53005000
chr5	88710000	88735000
chr5	94210000	94220000
chr5	95490000	95495000
chr5	134770000	134795000
chr5	142750000	142765000
chr5	143380000	143385000
chr5	147770000	147805000
chr5	159085000	159095000
chr5	178585000	178590000
chr6	260000	290000
chr6	295000	320000
chr6	320000	380000
chr6	380000	385000
chr6	3470000	3475000
chr6	34070000	34075000
chr6	34800000	34820000
chr6	35515000	35535000
chr6	35785000	35800000
chr6	44180000	44200000
chr6	93320000	93335000
chr6	97495000	97500000
chr6	143965000	143980000
chr6	150955000	150965000
chr7	580000	590000
chr7	905000	910000
chr7	2365000	2370000
chr7	5745000	5750000
chr7	9755000	9765000
chr7	11440000	11445000
chr7	20275000	20295000
chr7	44165000	44175000
chr7	52660000	52675000
chr7	54395000	54400000
chr7	62580000	63010000
chr7	63010000	63015000
chr7	63015000	63020000
chr7	63055000	63215000
chr7	66715000	66730000
chr7	68165000	68170000
chr7	70855000	70905000
chr7	75725000	75745000
chr7	82460000	82465000
chr7	87700000	87705000
chr7	100945000	100950000
chr7	100950000	100955000
chr7	100955000	100960000
chr7	100960000	100975000
chr7	100975000	100980000
chr7	104140000	104145000
chr7	106100000	106105000
chr7	107770000	107775000
chr7	122150000	122170000
chr7	137540000	137545000
chr7	149170000	149195000
chr7	150880000	150885000
chr7	150905000	150915000
chr7	153280000	153285000
chr7	153660000	153675000
chr7	158595000	158600000
chr8	3660000	3665000
chr8	6110000	6115000
chr8	31045000	31060000
chr8	34385000	34400000
chr8	73790000	73815000
chr8	80220000	80225000
chr8	120390000	120395000
chr8	129900000	129925000
chr8	136845000	136850000
chr8	140970000	141000000
chr8	144125000	144130000
chr9	4705000	4715000
chr9	27590000	27600000
chr9	34355000	34360000
chr9	35910000	35915000
chr9	36235000	36240000
chr9	76175000	76180000
chr9	87360000	87375000
chr9	92810000	92825000
chr9	100675000	100685000
chr9	111250000	111255000
chr9	111435000	111450000
chr9	129410000	129415000
chr9	129425000	129445000
chr9	130645000	130655000
chr9	131650000	131660000
chr9	137100000	137105000
chr9	137660000	137670000
chr9	137715000	137720000
chr10	18670000	18680000
chr10	19805000	19815000
chr10	21960000	21975000
chr10	26400000	26405000
chr10	30740000	30745000
chr10	31235000	31240000
chr10	44125000	44130000
chr10	56080000	56085000
chr10	58460000	58465000
chr10	67895000	67925000
chr10	84640000	84650000
chr10	90165000	90170000
chr10	93045000	93060000
chr10	114135000	114140000
chr10	117355000	117365000
chr10	128460000	128465000
chr10	131825000	131830000
chr10	132360000	132365000
chr10	133110000	133115000
chr10	133145000	133155000
chr11	9505000	9520000
chr11	11245000	11250000
chr11	12715000	12720000
chr11	14455000	14485000
chr11	24135000	24140000
chr11	36305000	36310000
chr11	37740000	37745000
chr11	42805000	42810000
chr11	47260000	47270000
chr11	47610000	47640000
chr11	47720000	47725000
chr11	50385000	50390000
chr11	57725000	57740000
chr11	60575000	60585000
chr11	62810000	62830000
chr11	70370000	70375000
chr11	84310000	84315000
chr11	105895000	105900000
chr11	113100000	113110000
chr11	119225000	119250000
chr11	131340000	131345000
chr11	131680000	131685000
chr12	1360000	1370000
chr12	2255000	2260000
chr12	29290000	29295000
chr12	32060000	32075000
chr12	48710000	48740000
chr12	50475000	50480000
chr12	55645000	55650000
chr12	55780000	55805000
chr12	66055000	66060000
chr12	67440000	67445000
chr12	110210000	110235000
chr12	114060000	114065000
chr12	120550000	120555000
chr12	125365000	125370000
chr12	126855000	126860000
chr13	19795000	19800000
chr13	21370000	21395000
chr13	31280000	31285000
chr13	32455000	32460000
chr13	39795000	39800000
chr13	50885000	50900000
chr13	51350000	51390000
chr13	51420000	51440000
chr13	54410000	54415000
chr13	54480000	54495000
chr13	59980000	59995000
chr13	60770000	60775000
chr13	62000000	62005000
chr13	63025000	63060000
chr13	63060000	63065000
chr13	63065000	63070000
chr13	63070000	63075000
chr13	65760000	65765000
chr13	93125000	93135000
chr13	93185000	93195000
chr13	99315000	99325000
chr13	101680000	101685000
chr13	102815000	102820000
chr13	109420000	109425000
chr14	20635000	20640000
chr14	21405000	21420000
chr14	23695000	23700000
chr14	30530000	30535000
chr14	31130000	31140000
chr14	32760000	32765000
chr14	35845000	35850000
chr14	36290000	36295000
chr14	39105000	39120000
chr14	39205000	39225000
chr14	42535000	42540000
chr14	53095000	53105000
chr14	54640000	54645000
chr14	57205000	57210000
chr14	63035000	63255000
chr14	63260000	63335000
chr14	65605000	65715000
chr14	65720000	65790000
chr14	65790000	65795000
chr14	65795000	65925000
chr14	65930000	65945000
chr14	67300000	67305000
chr14	68155000	68165000
chr14	70605000	70610000
chr14	73075000	73090000
chr14	73480000	73505000
chr14	73870000	73885000
chr14	74440000	74455000
chr14	77265000	77270000
chr14	99420000	99425000
chr14	99925000	99930000
chr15	25520000	25530000
chr15	26860000	26865000
chr15	35475000	35480000
chr15	35640000	35645000
chr15	41030000	41035000
chr15	42210000	42220000
chr15	44430000	44445000
chr15	44525000	44535000
chr15	48795000	48800000
chr15	52165000	52170000
chr15	57285000	57295000
chr15	58590000	58595000
chr15	58825000	58860000
chr15	59015000	59025000
chr15	63280000	63290000
chr15	64780000	64805000
chr15	65150000	65165000
chr15	65715000	65720000
chr15	66525000	66535000
chr15	69170000	69180000
chr15	75845000	75855000
chr15	77615000	77620000
chr15	77695000	77700000
chr15	78880000	78895000
chr15	83200000	83205000
chr15	85395000	85400000
chr15	91685000	91690000
chr15	92885000	92900000
chr15	93510000	93515000
chr15	98620000	98625000
chr16	1475000	1480000
chr16	4720000	4725000
chr16	5060000	5065000
chr16	9115000	9120000
chr16	9835000	9840000
chr16	10720000	10725000
chr16	11375000	11380000
chr16	11415000	11420000
chr16	11715000	11725000
chr16	11765000	11780000
chr16	12940000	12945000
chr16	19700000	19705000
chr16	23120000	23125000
chr16	24080000	24085000
chr16	24590000	24600000
chr16	24645000	24660000
chr16	24685000	24690000
chr16	24735000	24755000
chr16	28155000	28160000
chr16	50165000	50170000
chr16	53170000	53175000
chr16	56030000	56035000
chr16	56665000	56670000
chr16	65120000	65125000
chr16	65320000	65325000
chr16	66555000	66560000
chr16	66715000	66725000
chr16	67035000	67040000
chr16	68170000	68185000
chr16	68850000	68855000
chr16	68930000	68940000
chr16	69265000	69275000
chr16	69370000	69380000
chr16	69455000	69460000
chr16	69570000	69575000
chr16	69695000	69705000
chr16	75350000	75360000
chr17	2315000	2345000
chr17	2970000	2980000
chr17	5890000	5895000
chr17	7745000	7750000
chr17	12985000	12990000
chr17	16115000	16125000
chr17	22520000	22525000
chr17	29395000	29405000
chr17	30160000	30165000
chr17	31160000	31170000
chr17	32200000	32235000
chr17	32330000	32340000
chr17	40365000	40405000
chr17	40570000	40575000
chr17	44015000	44025000
chr17	44800000	44825000
chr17	47170000	47180000
chr17	48005000	48010000
chr17	48510000	48515000
chr17	51025000	51035000
chr17	51185000	51190000
chr17	57975000	57985000
chr17	58725000	58750000
chr17	59810000	59830000
chr17	61580000	61585000
chr17	72675000	72680000
chr17	75165000	75215000
chr17	77645000	77650000
chr17	79960000	79965000
chr17	81425000	81430000
chr17	81530000	81535000
chr17	82575000	82590000
chr18	640000	645000
chr18	4230000	4240000
chr18	7530000	7535000
chr18	22445000	22450000
chr18	22550000	22555000
chr18	22915000	22920000
chr18	22940000	22950000
chr18	24415000	24425000
chr18	29595000	29600000
chr18	34935000	34945000
chr18	40465000	40470000
chr18	42355000	42360000
chr18	44360000	44365000
chr18	46260000	46270000
chr18	46545000	46550000
chr18	47360000	47365000
chr18	48960000	48970000
chr18	49065000	49075000
chr18	52790000	52795000
chr18	54725000	54730000
chr18	57395000	57400000
chr18	63060000	63065000
chr18	63215000	63220000
chr18	65530000	65540000
chr18	72435000	72440000
chr18	74615000	74620000
chr18	76745000	76750000
chr18	76965000	76970000
chr18	79200000	79205000
chr19	1075000	1085000
chr19	3560000	3570000
chr19	4035000	4040000
chr19	7450000	7455000
chr19	8175000	8190000
chr19	11180000	11190000
chr19	11590000	11595000
chr19	12850000	12860000
chr19	15905000	15910000
chr19	16000000	16005000
chr19	17710000	17715000
chr19	18405000	18415000
chr19	19110000	19120000
chr19	19375000	19385000
chr19	19520000	19525000
chr19	32315000	32320000
chr19	38235000	38245000
chr19	38965000	38975000
chr19	48580000	48595000
chr19	48665000	48670000
chr19	49295000	49320000
chr19	49515000	49525000
chr19	58220000	58225000
chr20	7445000	7450000
chr20	11730000	11735000
chr20	20120000	20125000
chr20	23555000	23560000
chr20	31350000	31620000
chr20	31620000	31630000
chr20	31630000	32535000
chr20	32540000	32580000
chr20	32585000	32640000
chr20	34430000	34455000
chr20	35725000	35735000
chr20	37365000	37375000
chr20	43695000	43700000
chr20	46785000	46790000
chr20	47395000	47410000
chr20	48130000	48135000
chr20	49525000	49535000
chr20	49695000	49705000
chr20	50800000	50810000
chr20	58725000	58740000
chr20	61045000	61050000
chr21	14260000	14265000
chr21	16970000	16975000
chr21	17970000	17975000
chr21	20285000	20290000
chr21	27835000	27840000
chr21	31225000	31230000
chr21	31780000	31785000
chr21	37345000	37355000
chr21	37370000	37380000
chr21	42880000	42890000
chr21	43705000	43715000
chr22	17195000	17210000
chr22	17390000	17395000
chr22	19090000	19100000
chr22	19415000	19420000
chr22	22350000	22355000
chr22	29120000	29125000
chr22	30595000	30605000
chr22	31290000	31300000
chr22	31680000	31705000
chr22	37865000	37885000
chr22	39440000	39445000
chr22	43430000	43435000
chr22	50640000	50645000
chrX	3520000	3525000
chrX	16070000	16105000
chrX	19390000	19395000
chrX	25635000	25640000
chrX	34685000	34690000
chrX	40110000	40120000
chrX	55145000	55150000
chrX	57695000	57700000
chrX	65280000	65285000
chrX	74335000	74345000
chrX	77740000	77750000
chrX	96115000	96120000
chrX	98035000	98055000
chrX	100025000	100030000
chrX	111490000	111505000
chrX	113155000	113165000
chrX	115610000	115630000
chrX	126775000	126780000
chrX	132275000	132280000
chrX	140720000	140725000
chrX	141135000	141140000
chrX	144680000	144685000

## Sheet: loss cnv
Deletion CNV identified
chr	start	end
chr1	45910000	46270000
chr1	72300000	72345000
chr1	72345000	72350000
chr1	158990000	159000000
chr1	207365000	207375000
chr2	34470000	34515000
chr2	41010000	41030000
chr2	52525000	52560000
chr2	125685000	125695000
chr2	146105000	146120000
chr2	169465000	169470000
chr2	176400000	176410000
chr3	65205000	65230000
chr3	68685000	68700000
chr3	98690000	98695000
chr3	162795000	162810000
chr3	162810000	162830000
chr3	162830000	162910000
chr3	163045000	163055000
chr3	192585000	192595000
chr3	193155000	193170000
chr4	125000	135000
chr4	10210000	10235000
chr4	10390000	10400000
chr4	70620000	70625000
chr4	135535000	135540000
chr4	160955000	160975000
chr4	167185000	167205000
chr4	172500000	172505000
chr4	172505000	172510000
chr4	172510000	172515000
chr5	12810000	12820000
chr5	26795000	26800000
chr5	45005000	45015000
chr5	58025000	58035000
chr5	58035000	58040000
chr5	84650000	84660000
chr5	140105000	140115000
chr6	48960000	48970000
chr6	54065000	54070000
chr6	54975000	54990000
chr6	62215000	62225000
chr6	73880000	73895000
chr6	78255000	78325000
chr6	132385000	132395000
chr7	51525000	51530000
chr7	56695000	56705000
chr7	70955000	70960000
chr7	110540000	110550000
chr7	124760000	124770000
chr7	134100000	134110000
chr7	154600000	154610000
chr8	36210000	36220000
chr8	39375000	39530000
chr8	42330000	42340000
chr8	74450000	74455000
chr8	136145000	136170000
chr9	6700000	6710000
chr9	23365000	23380000
chr9	69120000	69130000
chr9	75390000	75400000
chr9	131385000	131390000
chr10	53020000	53030000
chr10	76495000	76500000
chr10	76500000	76505000
chr10	112350000	112360000
chr10	131190000	131195000
chr11	5735000	5740000
chr11	5765000	5790000
chr11	55600000	55660000
chr11	98955000	98960000
chr11	104395000	104405000
chr12	17435000	17450000
chr12	30325000	30330000
chr12	45505000	45515000
chr12	61855000	61865000
chr12	81755000	81770000
chr12	90095000	90100000
chr13	22020000	22025000
chr13	37495000	37510000
chr13	38480000	38490000
chr13	44525000	44535000
chr13	53660000	53670000
chr13	61520000	61530000
chr13	62045000	62055000
chr13	70105000	70110000
chr13	71900000	71910000
chr13	87670000	87680000
chr13	89180000	89190000
chr13	89215000	89225000
chr13	94545000	94550000
chr14	42515000	42525000
chr14	47665000	47675000
chr14	65140000	65145000
chr14	79640000	79650000
chr14	89360000	89365000
chr15	24870000	24875000
chr15	53905000	53915000
chr15	54460000	54465000
chr15	77035000	77040000
chr15	79435000	79440000
chr15	95725000	95730000
chr16	10515000	10520000
chr16	11205000	11210000
chr16	12380000	12385000
chr16	19935000	19955000
chr16	26950000	26960000
chr16	35180000	35210000
chr16	54960000	54965000
chr16	64625000	64630000
chr17	2050000	2055000
chr17	5690000	5695000
chr17	11575000	11585000
chr17	44655000	44660000
chr17	50560000	50565000
chr17	54135000	54140000
chr17	56080000	56085000
chr17	56085000	56095000
chr17	69765000	69770000
chr17	82145000	82150000
chr18	32765000	32775000
chr18	34220000	34225000
chr18	41285000	41290000
chr18	66055000	66065000
chr18	67355000	67365000
chr18	68935000	68945000
chr18	69080000	69090000
chr19	9165000	9175000
chr19	12585000	12590000
chr19	20415000	20470000
chr19	30795000	30800000
chr19	32220000	32225000
chr19	36350000	36355000
chr19	50330000	50335000
chr20	15730000	15735000
chr20	21305000	21310000
chr20	43640000	43650000
chr20	62495000	62500000
chr21	18245000	18250000
chr21	18710000	18715000
chr21	18745000	18770000
chr21	20425000	20435000
chr21	22075000	22080000
chr22	36745000	36755000
chr22	47875000	47885000
chr22	49165000	49170000
chrX	77865000	77870000
chrX	84730000	84745000
chrX	85620000	85635000
chrX	91300000	91310000
chrX	110170000	110185000
chrX	152110000	152140000

## Sheet: SNV
SNV identified
chr	start	end
chr1	182686	182687
chr1	183629	183630
chr1	266225	266226
chr1	267521	267522
chr1	267739	267740
chr1	268559	268560
chr1	879012	879013
chr1	879025	879026
chr1	988079	988080
chr1	1010094	1010095
chr1	1011654	1011655
chr1	1127258	1127259
chr1	1155197	1155198
chr1	1380520	1380521
chr1	1418223	1418224
chr1	1595366	1595367
chr1	1595384	1595385
chr1	1660318	1660319
chr1	1671348	1671349
chr1	1726904	1726905
chr1	1744028	1744029
chr1	1938493	1938494
chr1	2002428	2002429
chr1	2341464	2341465
chr1	2424400	2424401
chr1	2529269	2529270
chr1	2529273	2529274
chr1	2529274	2529275
chr1	2529278	2529279
chr1	2529280	2529281
chr1	2529282	2529283
chr1	2529739	2529740
chr1	2529743	2529744
chr1	2529753	2529754
chr1	2653170	2653171
chr1	2653552	2653553
chr1	2654028	2654029
chr1	2654051	2654052
chr1	2654467	2654468
chr1	2655763	2655764
chr1	2656098	2656099
chr1	2656134	2656135
chr1	2688156	2688157
chr1	2849419	2849420
chr1	3386594	3386595
chr1	3621741	3621742
chr1	4015459	4015460
chr1	4032844	4032845
chr1	4032861	4032862
chr1	4671057	4671058
chr1	5667109	5667110
chr1	5667114	5667115
chr1	5667134	5667135
chr1	5667146	5667147
chr1	5669990	5669991
chr1	5670249	5670250
chr1	5671247	5671248
chr1	5671323	5671324
chr1	5671702	5671703
chr1	5671767	5671768
chr1	5672007	5672008
chr1	5672008	5672009
chr1	5672017	5672018
chr1	5672052	5672053
chr1	5672053	5672054
chr1	5672059	5672060
chr1	5672088	5672089
chr1	5672095	5672096
chr1	5672101	5672102
chr1	5672112	5672113
chr1	5672135	5672136
chr1	5672144	5672145
chr1	5672322	5672323
chr1	5672339	5672340
chr1	5672521	5672522
chr1	5672538	5672539
chr1	5672653	5672654
chr1	5672685	5672686
chr1	6297652	6297653
chr1	6325127	6325128
chr1	6407841	6407842
chr1	6832041	6832042
chr1	7964532	7964533
chr1	8040113	8040114
chr1	8428505	8428506
chr1	9112984	9112985
chr1	9196300	9196301
chr1	9218952	9218953
chr1	9812993	9812994
chr1	10432615	10432616
chr1	10432627	10432628
chr1	10930650	10930651
chr1	10998531	10998532
chr1	11007735	11007736
chr1	11258706	11258707
chr1	11336553	11336554
chr1	11440415	11440416
chr1	11533583	11533584
chr1	11615002	11615003
chr1	11777645	11777646
chr1	11777648	11777649
chr1	11978002	11978003
chr1	12002304	12002305
chr1	12813864	12813865
chr1	12893335	12893336
chr1	13225044	13225045
chr1	13225068	13225069
chr1	13225208	13225209
chr1	13226260	13226261
chr1	13226910	13226911
chr1	13227059	13227060
chr1	13227169	13227170
chr1	13227286	13227287
chr1	13227324	13227325
chr1	13227351	13227352
chr1	13227433	13227434
chr1	13227644	13227645
chr1	13227976	13227977
chr1	13228563	13228564
chr1	13228712	13228713
chr1	13229416	13229417
chr1	13229480	13229481
chr1	13229486	13229487
chr1	13229668	13229669
chr1	13229674	13229675
chr1	13231290	13231291
chr1	13231461	13231462
chr1	13232335	13232336
chr1	13233623	13233624
chr1	13233628	13233629
chr1	13233966	13233967
chr1	13234016	13234017
chr1	13234568	13234569
chr1	13241072	13241073
chr1	13245868	13245869
chr1	14798724	14798725
chr1	14987815	14987816
chr1	15265433	15265434
chr1	16506780	16506781
chr1	16506929	16506930
chr1	16507023	16507024
chr1	16507163	16507164
chr1	16508139	16508140
chr1	16508191	16508192
chr1	16509304	16509305
chr1	16509578	16509579
chr1	16509631	16509632
chr1	16509644	16509645
chr1	16509663	16509664
chr1	16509970	16509971
chr1	16510092	16510093
chr1	16510112	16510113
chr1	16510149	16510150
chr1	16510306	16510307
chr1	16510309	16510310
chr1	16510473	16510474
chr1	16510478	16510479
chr1	16510550	16510551
chr1	16510618	16510619
chr1	16510662	16510663
chr1	16510690	16510691
chr1	16510693	16510694
chr1	16511597	16511598
chr1	16511687	16511688
chr1	16512692	16512693
chr1	16512713	16512714
chr1	16512838	16512839
chr1	16512994	16512995
chr1	16513125	16513126
chr1	16513430	16513431
chr1	16513434	16513435
chr1	16513569	16513570
chr1	16514046	16514047
chr1	16514072	16514073
chr1	16514089	16514090
chr1	16515663	16515664
chr1	16515850	16515851
chr1	16515916	16515917
chr1	16515926	16515927
chr1	16516016	16516017
chr1	16516163	16516164
chr1	16530985	16530986
chr1	16530999	16531000
chr1	16531056	16531057
chr1	16531057	16531058
chr1	16531543	16531544
chr1	16531568	16531569
chr1	16531588	16531589
chr1	16531658	16531659
chr1	16531680	16531681
chr1	16531683	16531684
chr1	16531691	16531692
chr1	16531730	16531731
chr1	16531736	16531737
chr1	16531737	16531738
chr1	16531740	16531741
chr1	16531744	16531745
chr1	16531763	16531764
chr1	16531766	16531767
chr1	16531837	16531838
chr1	16531844	16531845
chr1	16531855	16531856
chr1	16531861	16531862
chr1	16531966	16531967
chr1	16531983	16531984
chr1	16532120	16532121
chr1	16532151	16532152
chr1	16533148	16533149
chr1	16533169	16533170
chr1	16533429	16533430
chr1	16533450	16533451
chr1	16533452	16533453
chr1	16533457	16533458
chr1	16533493	16533494
chr1	16535277	16535278
chr1	16535551	16535552
chr1	16535691	16535692
chr1	16535959	16535960
chr1	16535966	16535967
chr1	16536007	16536008
chr1	16541401	16541402
chr1	16546931	16546932
chr1	16547711	16547712
chr1	16549071	16549072
chr1	16549077	16549078
chr1	16552911	16552912
chr1	16559179	16559180
chr1	16559262	16559263
chr1	16559267	16559268
chr1	16559398	16559399
chr1	16559841	16559842
chr1	16560491	16560492
chr1	16561953	16561954
chr1	16562217	16562218
chr1	16562643	16562644
chr1	16562663	16562664
chr1	16563496	16563497
chr1	16563788	16563789
chr1	16563926	16563927
chr1	16564103	16564104
chr1	16564107	16564108
chr1	16564149	16564150
chr1	16564265	16564266
chr1	16564292	16564293
chr1	16564319	16564320
chr1	16564426	16564427
chr1	16564663	16564664
chr1	16564748	16564749
chr1	16565468	16565469
chr1	16566066	16566067
chr1	16566316	16566317
chr1	16566538	16566539
chr1	16566840	16566841
chr1	16566946	16566947
chr1	16567583	16567584
chr1	16567782	16567783
chr1	16568117	16568118
chr1	16569139	16569140
chr1	16569722	16569723
chr1	16570547	16570548
chr1	16570556	16570557
chr1	16570558	16570559
chr1	16570615	16570616
chr1	16571723	16571724
chr1	16571801	16571802
chr1	16574064	16574065
chr1	16575219	16575220
chr1	16575737	16575738
chr1	16575880	16575881
chr1	16575894	16575895
chr1	16575931	16575932
chr1	16577578	16577579
chr1	16577626	16577627
chr1	16577858	16577859
chr1	16578047	16578048
chr1	16578202	16578203
chr1	16578665	16578666
chr1	16578843	16578844
chr1	16579347	16579348
chr1	16579562	16579563
chr1	16579979	16579980
chr1	16579991	16579992
chr1	16580615	16580616
chr1	16580629	16580630
chr1	16580833	16580834
chr1	16581052	16581053
chr1	16581359	16581360
chr1	16581376	16581377
chr1	16581620	16581621
chr1	16581686	16581687
chr1	16582122	16582123
chr1	16582372	16582373
chr1	16582419	16582420
chr1	16584614	16584615
chr1	16584711	16584712
chr1	16584877	16584878
chr1	16584961	16584962
chr1	16585075	16585076
chr1	16585189	16585190
chr1	16585835	16585836
chr1	16586538	16586539
chr1	16587811	16587812
chr1	16587991	16587992
chr1	16588008	16588009
chr1	16588102	16588103
chr1	16588325	16588326
chr1	16590108	16590109
chr1	16590259	16590260
chr1	16592007	16592008
chr1	16592116	16592117
chr1	16592222	16592223
chr1	16592239	16592240
chr1	16592487	16592488
chr1	16592758	16592759
chr1	16592778	16592779
chr1	16592841	16592842
chr1	16593360	16593361
chr1	16593507	16593508
chr1	16593885	16593886
chr1	16593887	16593888
chr1	16593976	16593977
chr1	16594288	16594289
chr1	16595615	16595616
chr1	16595632	16595633
chr1	16596027	16596028
chr1	16596043	16596044
chr1	16596257	16596258
chr1	16596705	16596706
chr1	16596991	16596992
chr1	16597291	16597292
chr1	16598094	16598095
chr1	16598275	16598276
chr1	16599138	16599139
chr1	16599169	16599170
chr1	16599210	16599211
chr1	16599220	16599221
chr1	16599286	16599287
chr1	16599347	16599348
chr1	16599722	16599723
chr1	16599738	16599739
chr1	16599823	16599824
chr1	16600147	16600148
chr1	16600485	16600486
chr1	16600772	16600773
chr1	16600884	16600885
chr1	16602249	16602250
chr1	16602605	16602606
chr1	16602757	16602758
chr1	16603496	16603497
chr1	16603716	16603717
chr1	16603795	16603796
chr1	16603849	16603850
chr1	16604995	16604996
chr1	16605240	16605241
chr1	16605388	16605389
chr1	16605403	16605404
chr1	16605453	16605454
chr1	16605556	16605557
chr1	16605610	16605611
chr1	16605933	16605934
chr1	16606041	16606042
chr1	16606368	16606369
chr1	16606615	16606616
chr1	16606640	16606641
chr1	16606909	16606910
chr1	16607841	16607842
chr1	16608168	16608169
chr1	16608410	16608411
chr1	16608788	16608789
chr1	16608889	16608890
chr1	16609282	16609283
chr1	16609286	16609287
chr1	16609407	16609408
chr1	16609488	16609489
chr1	16609544	16609545
chr1	16609833	16609834
chr1	16610057	16610058
chr1	16610081	16610082
chr1	16610160	16610161
chr1	16610304	16610305
chr1	16610341	16610342
chr1	16611007	16611008
chr1	16611031	16611032
chr1	16611044	16611045
chr1	16611163	16611164
chr1	16611219	16611220
chr1	16611254	16611255
chr1	16611713	16611714
chr1	16611799	16611800
chr1	16612832	16612833
chr1	16612867	16612868
chr1	16613024	16613025
chr1	16613222	16613223
chr1	16613584	16613585
chr1	16613670	16613671
chr1	16613695	16613696
chr1	16613699	16613700
chr1	16613925	16613926
chr1	16614029	16614030
chr1	16614059	16614060
chr1	16614430	16614431
chr1	16614712	16614713
chr1	16614817	16614818
chr1	16615533	16615534
chr1	16615607	16615608
chr1	16615780	16615781
chr1	16615987	16615988
chr1	16616177	16616178
chr1	16616833	16616834
chr1	16617500	16617501
chr1	16617512	16617513
chr1	16617656	16617657
chr1	16617720	16617721
chr1	16617994	16617995
chr1	16618122	16618123
chr1	16618314	16618315
chr1	16618570	16618571
chr1	16619912	16619913
chr1	16620228	16620229
chr1	16620245	16620246
chr1	16620359	16620360
chr1	16620886	16620887
chr1	16621197	16621198
chr1	16621239	16621240
chr1	16621308	16621309
chr1	16621342	16621343
chr1	16621505	16621506
chr1	16621683	16621684
chr1	16621694	16621695
chr1	16621978	16621979
chr1	16621979	16621980
chr1	16622227	16622228
chr1	16623250	16623251
chr1	16623463	16623464
chr1	16624213	16624214
chr1	16624385	16624386
chr1	16624529	16624530
chr1	16624937	16624938
chr1	16625212	16625213
chr1	16625565	16625566
chr1	16625986	16625987
chr1	16626269	16626270
chr1	16626401	16626402
chr1	16626498	16626499
chr1	16628214	16628215
chr1	16628633	16628634
chr1	16628965	16628966
chr1	16629515	16629516
chr1	16629558	16629559
chr1	16630627	16630628
chr1	16630951	16630952
chr1	16631569	16631570
chr1	16631660	16631661
chr1	16631722	16631723
chr1	16631881	16631882
chr1	16631893	16631894
chr1	16632074	16632075
chr1	16632094	16632095
chr1	16632199	16632200
chr1	16632338	16632339
chr1	16632606	16632607
chr1	16632840	16632841
chr1	16633020	16633021
chr1	16633056	16633057
chr1	16633117	16633118
chr1	16633878	16633879
chr1	16634325	16634326
chr1	16634366	16634367
chr1	16634369	16634370
chr1	16634373	16634374
chr1	16634380	16634381
chr1	16634402	16634403
chr1	16634432	16634433
chr1	16634525	16634526
chr1	16634619	16634620
chr1	16634677	16634678
chr1	16634751	16634752
chr1	16635040	16635041
chr1	16635257	16635258
chr1	16636124	16636125
chr1	16636380	16636381
chr1	16636480	16636481
chr1	16636738	16636739
chr1	16636862	16636863
chr1	16637116	16637117
chr1	16637289	16637290
chr1	16638047	16638048
chr1	16638842	16638843
chr1	16639133	16639134
chr1	16639637	16639638
chr1	16641147	16641148
chr1	16641297	16641298
chr1	16642284	16642285
chr1	16642600	16642601
chr1	16642886	16642887
chr1	16643670	16643671
chr1	16644262	16644263
chr1	16644574	16644575
chr1	16644816	16644817
chr1	16645298	16645299
chr1	16645367	16645368
chr1	16645371	16645372
chr1	16645453	16645454
chr1	16645799	16645800
chr1	16647654	16647655
chr1	16648142	16648143
chr1	16648167	16648168
chr1	16649537	16649538
chr1	16650090	16650091
chr1	16650184	16650185
chr1	16650186	16650187
chr1	16651119	16651120
chr1	16652176	16652177
chr1	16652906	16652907
chr1	16653795	16653796
chr1	16653837	16653838
chr1	16654261	16654262
chr1	16654657	16654658
chr1	16654887	16654888
chr1	16657509	16657510
chr1	16657515	16657516
chr1	16657516	16657517
chr1	16657523	16657524
chr1	16657955	16657956
chr1	16658430	16658431
chr1	16658446	16658447
chr1	16658452	16658453
chr1	16695664	16695665
chr1	16704863	16704864
chr1	16705766	16705767
chr1	16705846	16705847
chr1	16706351	16706352
chr1	16711585	16711586
chr1	16713344	16713345
chr1	16717962	16717963
chr1	16720876	16720877
chr1	16723998	16723999
chr1	16725483	16725484
chr1	16725757	16725758
chr1	16725809	16725810
chr1	16725904	16725905
chr1	16725927	16725928
chr1	16725938	16725939
chr1	16726000	16726001
chr1	16726131	16726132
chr1	16726144	16726145
chr1	16726514	16726515
chr1	16726566	16726567
chr1	16726628	16726629
chr1	16726710	16726711
chr1	16726882	16726883
chr1	16726912	16726913
chr1	16727000	16727001
chr1	16727095	16727096
chr1	16727182	16727183
chr1	16727227	16727228
chr1	16727240	16727241
chr1	16727263	16727264
chr1	16727270	16727271
chr1	16727296	16727297
chr1	16727306	16727307
chr1	16727334	16727335
chr1	16727384	16727385
chr1	16727571	16727572
chr1	16727933	16727934
chr1	16728306	16728307
chr1	16728308	16728309
chr1	16728519	16728520
chr1	16728541	16728542
chr1	16728626	16728627
chr1	16728743	16728744
chr1	16729813	16729814
chr1	16729851	16729852
chr1	16729926	16729927
chr1	16730021	16730022
chr1	16730507	16730508
chr1	16730648	16730649
chr1	16730666	16730667
chr1	16730983	16730984
chr1	16731094	16731095
chr1	16732919	16732920
chr1	16732953	16732954
chr1	16733041	16733042
chr1	16733254	16733255
chr1	16733272	16733273
chr1	16733315	16733316
chr1	16735521	16735522
chr1	16748812	16748813
chr1	16748826	16748827
chr1	16748830	16748831
chr1	16748833	16748834
chr1	16750701	16750702
chr1	16754827	16754828
chr1	16754968	16754969
chr1	16755768	16755769
chr1	16757157	16757158
chr1	16757176	16757177
chr1	16757190	16757191
chr1	16757377	16757378
chr1	16757393	16757394
chr1	16758473	16758474
chr1	16758917	16758918
chr1	16758932	16758933
chr1	16759007	16759008
chr1	16760870	16760871
chr1	16760970	16760971
chr1	16761046	16761047
chr1	16761087	16761088
chr1	16761346	16761347
chr1	16761557	16761558
chr1	16762466	16762467
chr1	16765322	16765323
chr1	16770467	16770468
chr1	16770675	16770676
chr1	16771930	16771931
chr1	16782385	16782386
chr1	16782583	16782584
chr1	16791277	16791278
chr1	16794501	16794502
chr1	16794502	16794503
chr1	16794510	16794511
chr1	16794511	16794512
chr1	16796875	16796876
chr1	16796911	16796912
chr1	16797007	16797008
chr1	16797181	16797182
chr1	16869028	16869029
chr1	16869233	16869234
chr1	16869234	16869235
chr1	16870746	16870747
chr1	16870760	16870761
chr1	16870766	16870767
chr1	16870786	16870787
chr1	16870792	16870793
chr1	16871114	16871115
chr1	16871120	16871121
chr1	16871124	16871125
chr1	16871142	16871143
chr1	16871322	16871323
chr1	16871323	16871324
chr1	16871364	16871365
chr1	16871484	16871485
chr1	16872337	16872338
chr1	16872764	16872765
chr1	16873642	16873643
chr1	16873775	16873776
chr1	16873794	16873795
chr1	16873863	16873864
chr1	16873881	16873882
chr1	16873913	16873914
chr1	16874083	16874084
chr1	16875179	16875180
chr1	16875358	16875359
chr1	16875406	16875407
chr1	16875417	16875418
chr1	16875431	16875432
chr1	16875447	16875448
chr1	16875450	16875451
chr1	16875451	16875452
chr1	16875453	16875454
chr1	16875456	16875457
chr1	16875459	16875460
chr1	16875473	16875474
chr1	16875477	16875478
chr1	16875504	16875505
chr1	16875505	16875506
chr1	16875519	16875520
chr1	16875531	16875532
chr1	16875549	16875550
chr1	16875558	16875559
chr1	16875561	16875562
chr1	16875564	16875565
chr1	16875578	16875579
chr1	16876695	16876696
chr1	16876720	16876721
chr1	16876724	16876725
chr1	16876729	16876730
chr1	16876757	16876758
chr1	16876763	16876764
chr1	16876782	16876783
chr1	16877482	16877483
chr1	16877504	16877505
chr1	16877558	16877559
chr1	16877724	16877725
chr1	16877737	16877738
chr1	16877741	16877742
chr1	16877844	16877845
chr1	16877895	16877896
chr1	16877926	16877927
chr1	16896227	16896228
chr1	16896228	16896229
chr1	16896273	16896274
chr1	17064824	17064825
chr1	17276112	17276113
chr1	17332059	17332060
chr1	17332067	17332068
chr1	17473906	17473907
chr1	17473923	17473924
chr1	17481209	17481210
chr1	17710829	17710830
chr1	17784206	17784207
chr1	17936953	17936954
chr1	17937016	17937017
chr1	18588034	18588035
chr1	19413575	19413576
chr1	20139583	20139584
chr1	20623135	20623136
chr1	20830369	20830370
chr1	21449004	21449005
chr1	21465328	21465329
chr1	21677218	21677219
chr1	21789572	21789573
chr1	21983213	21983214
chr1	21983216	21983217
chr1	21988299	21988300
chr1	21988320	21988321
chr1	21988341	21988342
chr1	21988895	21988896
chr1	21988905	21988906
chr1	22027781	22027782
chr1	22027784	22027785
chr1	22059011	22059012
chr1	22714174	22714175
chr1	22878757	22878758
chr1	23671646	23671647
chr1	23723749	23723750
chr1	23783400	23783401
chr1	23817442	23817443
chr1	23871831	23871832
chr1	23871837	23871838
chr1	24028723	24028724
chr1	24034119	24034120
chr1	24034460	24034461
chr1	24046721	24046722
chr1	24069024	24069025
chr1	24162132	24162133
chr1	24420695	24420696
chr1	24723539	24723540
chr1	25782215	25782216
chr1	25814082	25814083
chr1	26525273	26525274
chr1	27045952	27045953
chr1	27261836	27261837
chr1	27495983	27495984
chr1	28207105	28207106
chr1	28220566	28220567
chr1	28758138	28758139
chr1	28758177	28758178
chr1	28840600	28840601
chr1	29129139	29129140
chr1	30671045	30671046
chr1	31215783	31215784
chr1	31292317	31292318
chr1	31350599	31350600
chr1	31357026	31357027
chr1	31382627	31382628
chr1	31390170	31390171
chr1	32718536	32718537
chr1	33351254	33351255
chr1	34835625	34835626
chr1	35670819	35670820
chr1	35791752	35791753
chr1	36103639	36103640
chr1	36534625	36534626
chr1	37981314	37981315
chr1	37981340	37981341
chr1	38182279	38182280
chr1	39041066	39041067
chr1	39168454	39168455
chr1	39199010	39199011
chr1	39222787	39222788
chr1	39504785	39504786
chr1	39504797	39504798
chr1	39640410	39640411
chr1	39936166	39936167
chr1	39970186	39970187
chr1	40090606	40090607
chr1	40769040	40769041
chr1	41757048	41757049
chr1	42292824	42292825
chr1	42717395	42717396
chr1	44104827	44104828
chr1	44107828	44107829
chr1	44996780	44996781
chr1	45613182	45613183
chr1	45635651	45635652
chr1	45784283	45784284
chr1	46637500	46637501
chr1	46644996	46644997
chr1	46645040	46645041
chr1	46798533	46798534
chr1	47007589	47007590
chr1	47441202	47441203
chr1	50998294	50998295
chr1	52072639	52072640
chr1	53001906	53001907
chr1	53168391	53168392
chr1	53664446	53664447
chr1	54148058	54148059
chr1	54451867	54451868
chr1	54543445	54543446
chr1	54543471	54543472
chr1	54762311	54762312
chr1	54816341	54816342
chr1	54833332	54833333
chr1	55272424	55272425
chr1	57004668	57004669
chr1	57893638	57893639
chr1	57947412	57947413
chr1	58328345	58328346
chr1	58630926	58630927
chr1	58950085	58950086
chr1	59469999	59470000
chr1	61143515	61143516
chr1	61166893	61166894
chr1	63188523	63188524
chr1	63194577	63194578
chr1	63194582	63194583
chr1	63257988	63257989
chr1	63495476	63495477
chr1	63640496	63640497
chr1	63938099	63938100
chr1	64773170	64773171
chr1	65114645	65114646
chr1	65195341	65195342
chr1	65195346	65195347
chr1	65260833	65260834
chr1	66814427	66814428
chr1	67532523	67532524
chr1	68161732	68161733
chr1	68161745	68161746
chr1	68161830	68161831
chr1	68161885	68161886
chr1	68161892	68161893
chr1	68161968	68161969
chr1	68162047	68162048
chr1	68162053	68162054
chr1	68162055	68162056
chr1	72788912	72788913
chr1	73352995	73352996
chr1	75059542	75059543
chr1	76178384	76178385
chr1	81390941	81390942
chr1	81390950	81390951
chr1	81390951	81390952
chr1	81390974	81390975
chr1	81391245	81391246
chr1	81391293	81391294
chr1	81391318	81391319
chr1	84295665	84295666
chr1	84352541	84352542
chr1	85083410	85083411
chr1	85155641	85155642
chr1	85249770	85249771
chr1	85581628	85581629
chr1	87647824	87647825
chr1	90744429	90744430
chr1	90888841	90888842
chr1	91056589	91056590
chr1	91091888	91091889
chr1	91101028	91101029
chr1	91104132	91104133
chr1	91390211	91390212
chr1	92564583	92564584
chr1	92731404	92731405
chr1	92909834	92909835
chr1	93073987	93073988
chr1	93163153	93163154
chr1	94144611	94144612
chr1	94446752	94446753
chr1	94609150	94609151
chr1	94642606	94642607
chr1	94696061	94696062
chr1	94803512	94803513
chr1	94837019	94837020
chr1	96683177	96683178
chr1	98715247	98715248
chr1	98728965	98728966
chr1	98728979	98728980
chr1	100760379	100760380
chr1	102258204	102258205
chr1	102924280	102924281
chr1	105599106	105599107
chr1	107452683	107452684
chr1	107471724	107471725
chr1	108666580	108666581
chr1	108928847	108928848
chr1	108928867	108928868
chr1	108990269	108990270
chr1	109012195	109012196
chr1	109061071	109061072
chr1	109568617	109568618
chr1	109620296	109620297
chr1	109851681	109851682
chr1	110137492	110137493
chr1	112502439	112502440
chr1	112935180	112935181
chr1	113651584	113651585
chr1	114092747	114092748
chr1	115749415	115749416
chr1	116482987	116482988
chr1	116953775	116953776
chr1	118654502	118654503
chr1	120133610	120133611
chr1	120258976	120258977
chr1	120581775	120581776
chr1	120581792	120581793
chr1	120825262	120825263
chr1	121398614	121398615
chr1	121398621	121398622
chr1	121399714	121399715
chr1	121570138	121570139
chr1	121766006	121766007
chr1	121769947	121769948
chr1	122347029	122347030
chr1	122404409	122404410
chr1	122404595	122404596
chr1	122739699	122739700
chr1	122744320	122744321
chr1	122835021	122835022
chr1	122912741	122912742
chr1	122946788	122946789
chr1	123276630	123276631
chr1	123355692	123355693
chr1	123381539	123381540
chr1	123628574	123628575
chr1	124101944	124101945
chr1	124173623	124173624
chr1	124377437	124377438
chr1	124793817	124793818
chr1	124793858	124793859
chr1	124879680	124879681
chr1	124879731	124879732
chr1	124879990	124879991
chr1	124886794	124886795
chr1	124905427	124905428
chr1	124905618	124905619
chr1	124908287	124908288
chr1	124908590	124908591
chr1	124911772	124911773
chr1	124911799	124911800
chr1	124911829	124911830
chr1	124911852	124911853
chr1	124911854	124911855
chr1	124911879	124911880
chr1	124911960	124911961
chr1	124911967	124911968
chr1	124911996	124911997
chr1	124912168	124912169
chr1	124912937	124912938
chr1	124913007	124913008
chr1	124913023	124913024
chr1	124913123	124913124
chr1	124913185	124913186
chr1	124914132	124914133
chr1	124914278	124914279
chr1	124921935	124921936
chr1	124937429	124937430
chr1	125069137	125069138
chr1	125070889	125070890
chr1	125070901	125070902
chr1	125070902	125070903
chr1	125075665	125075666
chr1	125075673	125075674
chr1	125075687	125075688
chr1	125080074	125080075
chr1	125080081	125080082
chr1	125080091	125080092
chr1	125080117	125080118
chr1	125080320	125080321
chr1	125080322	125080323
chr1	125080353	125080354
chr1	125080458	125080459
chr1	125080489	125080490
chr1	125080574	125080575
chr1	125080577	125080578
chr1	125080593	125080594
chr1	125080600	125080601
chr1	125080624	125080625
chr1	125080688	125080689
chr1	125080689	125080690
chr1	125081036	125081037
chr1	125081091	125081092
chr1	125081142	125081143
chr1	125081147	125081148
chr1	125081156	125081157
chr1	125081273	125081274
chr1	125081285	125081286
chr1	125082154	125082155
chr1	125082167	125082168
chr1	125082180	125082181
chr1	125082187	125082188
chr1	125082189	125082190
chr1	125082226	125082227
chr1	125082412	125082413
chr1	125082455	125082456
chr1	125082751	125082752
chr1	125083032	125083033
chr1	125083182	125083183
chr1	125083185	125083186
chr1	125083519	125083520
chr1	125083534	125083535
chr1	125083557	125083558
chr1	125084217	125084218
chr1	125084233	125084234
chr1	125084276	125084277
chr1	125084721	125084722
chr1	125084821	125084822
chr1	125084838	125084839
chr1	125084885	125084886
chr1	125084930	125084931
chr1	125085085	125085086
chr1	125085104	125085105
chr1	125085109	125085110
chr1	125085145	125085146
chr1	125085160	125085161
chr1	125085162	125085163
chr1	125093127	125093128
chr1	125117463	125117464
chr1	125124047	125124048
chr1	125124058	125124059
chr1	125124119	125124120
chr1	125124203	125124204
chr1	125124238	125124239
chr1	125124240	125124241
chr1	125124304	125124305
chr1	125124408	125124409
chr1	125124506	125124507
chr1	125125433	125125434
chr1	125125458	125125459
chr1	125128249	125128250
chr1	125140899	125140900
chr1	125140903	125140904
chr1	125140939	125140940
chr1	125140942	125140943
chr1	125149896	125149897
chr1	125149928	125149929
chr1	125149929	125149930
chr1	125153903	125153904
chr1	125153931	125153932
chr1	125153942	125153943
chr1	125153953	125153954
chr1	125153957	125153958
chr1	125153958	125153959
chr1	125155250	125155251
chr1	125155306	125155307
chr1	125155529	125155530
chr1	125155538	125155539
chr1	125156990	125156991
chr1	125163037	125163038
chr1	125164015	125164016
chr1	125164025	125164026
chr1	125164026	125164027
chr1	125164048	125164049
chr1	125164057	125164058
chr1	125164064	125164065
chr1	125164138	125164139
chr1	125164152	125164153
chr1	125164241	125164242
chr1	125164275	125164276
chr1	125164283	125164284
chr1	125164297	125164298
chr1	125164414	125164415
chr1	125164535	125164536
chr1	125164542	125164543
chr1	125164560	125164561
chr1	125164580	125164581
chr1	125164584	125164585
chr1	125164600	125164601
chr1	125164855	125164856
chr1	125164881	125164882
chr1	125164897	125164898
chr1	125164914	125164915
chr1	125165169	125165170
chr1	125165362	125165363
chr1	125165363	125165364
chr1	125165689	125165690
chr1	125165690	125165691
chr1	125165692	125165693
chr1	125167370	125167371
chr1	125167447	125167448
chr1	125167545	125167546
chr1	125167582	125167583
chr1	125167658	125167659
chr1	125167704	125167705
chr1	125167795	125167796
chr1	125167891	125167892
chr1	125168214	125168215
chr1	125168363	125168364
chr1	125168623	125168624
chr1	125168727	125168728
chr1	125168776	125168777
chr1	125169922	125169923
chr1	125169923	125169924
chr1	125170071	125170072
chr1	125170088	125170089
chr1	125170124	125170125
chr1	125170338	125170339
chr1	125175659	125175660
chr1	125175738	125175739
chr1	125175784	125175785
chr1	125176087	125176088
chr1	125176275	125176276
chr1	125176345	125176346
chr1	125176347	125176348
chr1	125176359	125176360
chr1	125176397	125176398
chr1	125176414	125176415
chr1	125176624	125176625
chr1	125176706	125176707
chr1	125176793	125176794
chr1	125176852	125176853
chr1	125176877	125176878
chr1	125177126	125177127
chr1	125177147	125177148
chr1	125177194	125177195
chr1	125177207	125177208
chr1	125177265	125177266
chr1	125177390	125177391
chr1	125177573	125177574
chr1	125177609	125177610
chr1	125177619	125177620
chr1	125177621	125177622
chr1	125177635	125177636
chr1	125177646	125177647
chr1	125177919	125177920
chr1	125178002	125178003
chr1	125178007	125178008
chr1	125178045	125178046
chr1	125178181	125178182
chr1	125178435	125178436
chr1	125178578	125178579
chr1	125178750	125178751
chr1	125180919	125180920
chr1	125180929	125180930
chr1	125180984	125180985
chr1	125181057	125181058
chr1	125181067	125181068
chr1	125181369	125181370
chr1	125181424	125181425
chr1	125181490	125181491
chr1	125181619	125181620
chr1	125181906	125181907
chr1	125181962	125181963
chr1	125183424	125183425
chr1	125183434	125183435
chr1	125183675	125183676
chr1	125183737	125183738
chr1	125183890	125183891
chr1	125183945	125183946
chr1	125183994	125183995
chr1	125184108	125184109
chr1	125184126	125184127
chr1	125184138	125184139
chr1	125184263	125184264
chr1	125184359	125184360
chr1	143184721	143184722
chr1	143185224	143185225
chr1	143190130	143190131
chr1	143190136	143190137
chr1	143191267	143191268
chr1	143195313	143195314
chr1	143195378	143195379
chr1	143195473	143195474
chr1	143196708	143196709
chr1	143196756	143196757
chr1	143200627	143200628
chr1	143207896	143207897
chr1	143207916	143207917
chr1	143210830	143210831
chr1	143211221	143211222
chr1	143211224	143211225
chr1	143211227	143211228
chr1	143211239	143211240
chr1	143211243	143211244
chr1	143212232	143212233
chr1	143212251	143212252
chr1	143213519	143213520
chr1	143214613	143214614
chr1	143215537	143215538
chr1	143215931	143215932
chr1	143216573	143216574
chr1	143217170	143217171
chr1	143217559	143217560
chr1	143217676	143217677
chr1	143217686	143217687
chr1	143218193	143218194
chr1	143219551	143219552
chr1	143219578	143219579
chr1	143220021	143220022
chr1	143220077	143220078
chr1	143222080	143222081
chr1	143222237	143222238
chr1	143222255	143222256
chr1	143222360	143222361
chr1	143222383	143222384
chr1	143222634	143222635
chr1	143222854	143222855
chr1	143225194	143225195
chr1	143225942	143225943
chr1	143226047	143226048
chr1	143226208	143226209
chr1	143227008	143227009
chr1	143227013	143227014
chr1	143227174	143227175
chr1	143227215	143227216
chr1	143227625	143227626
chr1	143227662	143227663
chr1	143228182	143228183
chr1	143228404	143228405
chr1	143231427	143231428
chr1	143231438	143231439
chr1	143231503	143231504
chr1	143231557	143231558
chr1	143231588	143231589
chr1	143231623	143231624
chr1	143231734	143231735
chr1	143231758	143231759
chr1	143232017	143232018
chr1	143232232	143232233
chr1	143234262	143234263
chr1	143234385	143234386
chr1	143234389	143234390
chr1	143234519	143234520
chr1	143237753	143237754
chr1	143238840	143238841
chr1	143239790	143239791
chr1	143239816	143239817
chr1	143239844	143239845
chr1	143239875	143239876
chr1	143240008	143240009
chr1	143241665	143241666
chr1	143245829	143245830
chr1	143246933	143246934
chr1	143247565	143247566
chr1	143248925	143248926
chr1	143248929	143248930
chr1	143253059	143253060
chr1	143253245	143253246
chr1	143253280	143253281
chr1	143254981	143254982
chr1	143255177	143255178
chr1	143255385	143255386
chr1	143256119	143256120
chr1	143257570	143257571
chr1	143258885	143258886
chr1	143261437	143261438
chr1	143261781	143261782
chr1	143261890	143261891
chr1	143261975	143261976
chr1	143263152	143263153
chr1	143263274	143263275
chr1	143263317	143263318
chr1	143264412	143264413
chr1	143264429	143264430
chr1	143264817	143264818
chr1	143264900	143264901
chr1	143264984	143264985
chr1	143265640	143265641
chr1	143265917	143265918
chr1	143266236	143266237
chr1	143266286	143266287
chr1	143266357	143266358
chr1	143269945	143269946
chr1	143269953	143269954
chr1	143275388	143275389
chr1	143285427	143285428
chr1	143352068	143352069
chr1	144103730	144103731
chr1	144104365	144104366
chr1	144104486	144104487
chr1	144104496	144104497
chr1	144104599	144104600
chr1	144104658	144104659
chr1	144104659	144104660
chr1	145709377	145709378
chr1	145729160	145729161
chr1	145963899	145963900
chr1	146053352	146053353
chr1	147306043	147306044
chr1	147430865	147430866
chr1	147659350	147659351
chr1	148566580	148566581
chr1	149199655	149199656
chr1	149199675	149199676
chr1	149200586	149200587
chr1	149956767	149956768
chr1	150407041	150407042
chr1	150642391	150642392
chr1	150642394	150642395
chr1	150642396	150642397
chr1	151000062	151000063
chr1	151018809	151018810
chr1	151695819	151695820
chr1	151775257	151775258
chr1	151808176	151808177
chr1	153492147	153492148
chr1	154471031	154471032
chr1	154524529	154524530
chr1	154594877	154594878
chr1	154848658	154848659
chr1	155776019	155776020
chr1	155791925	155791926
chr1	155869005	155869006
chr1	155882332	155882333
chr1	155957961	155957962
chr1	155997531	155997532
chr1	156476450	156476451
chr1	156709553	156709554
chr1	157163804	157163805
chr1	157248666	157248667
chr1	157430794	157430795
chr1	157430796	157430797
chr1	157430820	157430821
chr1	157430843	157430844
chr1	157430844	157430845
chr1	157430851	157430852
chr1	157430869	157430870
chr1	157430872	157430873
chr1	157430877	157430878
chr1	157430880	157430881
chr1	157430892	157430893
chr1	157430895	157430896
chr1	157430909	157430910
chr1	158110182	158110183
chr1	158175439	158175440
chr1	159966943	159966944
chr1	159995947	159995948
chr1	160697329	160697330
chr1	160697367	160697368
chr1	160697370	160697371
chr1	160697378	160697379
chr1	160781368	160781369
chr1	160873349	160873350
chr1	160967432	160967433
chr1	160974664	160974665
chr1	161351777	161351778
chr1	161424619	161424620
chr1	161442849	161442850
chr1	161766245	161766246
chr1	162039555	162039556
chr1	163613190	163613191
chr1	164123198	164123199
chr1	166891234	166891235
chr1	167633404	167633405
chr1	167708054	167708055
chr1	167843536	167843537
chr1	168546787	168546788
chr1	168744183	168744184
chr1	171453068	171453069
chr1	171639096	171639097
chr1	172050443	172050444
chr1	172090857	172090858
chr1	172427811	172427812
chr1	174617930	174617931
chr1	174825678	174825679
chr1	178729016	178729017
chr1	179301501	179301502
chr1	179910469	179910470
chr1	179985317	179985318
chr1	180161588	180161589
chr1	180162505	180162506
chr1	180167369	180167370
chr1	180577427	180577428
chr1	181069903	181069904
chr1	181099266	181099267
chr1	181743240	181743241
chr1	182333703	182333704
chr1	183187724	183187725
chr1	183286097	183286098
chr1	192883853	192883854
chr1	195947880	195947881
chr1	199914512	199914513
chr1	199914718	199914719
chr1	199947036	199947037
chr1	200287521	200287522
chr1	200287559	200287560
chr1	200301618	200301619
chr1	200365889	200365890
chr1	200539611	200539612
chr1	200927346	200927347
chr1	201281208	201281209
chr1	202488049	202488050
chr1	203111842	203111843
chr1	203179505	203179506
chr1	203610514	203610515
chr1	204010682	204010683
chr1	204459324	204459325
chr1	204649412	204649413
chr1	204919408	204919409
chr1	205677518	205677519
chr1	205723604	205723605
chr1	205742846	205742847
chr1	206057820	206057821
chr1	206057844	206057845
chr1	206057888	206057889
chr1	206057952	206057953
chr1	206494906	206494907
chr1	206619579	206619580
chr1	206913500	206913501
chr1	209404398	209404399
chr1	209435404	209435405
chr1	212766149	212766150
chr1	212788748	212788749
chr1	214461906	214461907
chr1	214489139	214489140
chr1	214489479	214489480
chr1	214584412	214584413
chr1	216803248	216803249
chr1	221518737	221518738
chr1	223043635	223043636
chr1	223637466	223637467
chr1	224013260	224013261
chr1	224014117	224014118
chr1	224014123	224014124
chr1	224014135	224014136
chr1	224014169	224014170
chr1	224014183	224014184
chr1	224014314	224014315
chr1	225397266	225397267
chr1	225984099	225984100
chr1	226091349	226091350
chr1	226169237	226169238
chr1	226169239	226169240
chr1	226169247	226169248
chr1	226218009	226218010
chr1	226443115	226443116
chr1	227264999	227265000
chr1	227492899	227492900
chr1	228425741	228425742
chr1	228425770	228425771
chr1	228978765	228978766
chr1	229265468	229265469
chr1	229671925	229671926
chr1	229710941	229710942
chr1	231354359	231354360
chr1	231900284	231900285
chr1	232594547	232594548
chr1	233276440	233276441
chr1	234776698	234776699
chr1	234776880	234776881
chr1	234777006	234777007
chr1	234777187	234777188
chr1	234777968	234777969
chr1	234778090	234778091
chr1	234778381	234778382
chr1	234778671	234778672
chr1	234779175	234779176
chr1	234779417	234779418
chr1	234780250	234780251
chr1	234780640	234780641
chr1	234780909	234780910
chr1	234781222	234781223
chr1	234781372	234781373
chr1	234781921	234781922
chr1	234781937	234781938
chr1	234782271	234782272
chr1	234782467	234782468
chr1	234782499	234782500
chr1	234783371	234783372
chr1	234783419	234783420
chr1	234787120	234787121
chr1	234894951	234894952
chr1	235078484	235078485
chr1	235078485	235078486
chr1	235078494	235078495
chr1	235078517	235078518
chr1	235238818	235238819
chr1	236316107	236316108
chr1	238926953	238926954
chr1	241964500	241964501
chr1	241964534	241964535
chr1	242016403	242016404
chr1	242217267	242217268
chr1	243357740	243357741
chr1	243615948	243615949
chr1	244087981	244087982
chr1	244984599	244984600
chr1	245412079	245412080
chr1	245495164	245495165
chr1	245545802	245545803
chr1	245623445	245623446
chr1	246093211	246093212
chr1	246217061	246217062
chr1	246622309	246622310
chr1	246905224	246905225
chr1	247075525	247075526
chr1	247099541	247099542
chr1	247125167	247125168
chr1	247174110	247174111
chr1	247179697	247179698
chr1	247361440	247361441
chr1	247380883	247380884
chr1	247627958	247627959
chr1	247791485	247791486
chr1	248447035	248447036
chr2	291276	291277
chr2	740483	740484
chr2	833815	833816
chr2	1314188	1314189
chr2	1696106	1696107
chr2	1717613	1717614
chr2	2664085	2664086
chr2	3176355	3176356
chr2	3467375	3467376
chr2	5004567	5004568
chr2	5039951	5039952
chr2	5610313	5610314
chr2	6612080	6612081
chr2	8136430	8136431
chr2	9766342	9766343
chr2	10361555	10361556
chr2	10954026	10954027
chr2	11507039	11507040
chr2	15822083	15822084
chr2	15843738	15843739
chr2	15956105	15956106
chr2	18136867	18136868
chr2	19602557	19602558
chr2	20480809	20480810
chr2	20480818	20480819
chr2	20480827	20480828
chr2	20488758	20488759
chr2	23557364	23557365
chr2	23604738	23604739
chr2	23641430	23641431
chr2	24009222	24009223
chr2	24748469	24748470
chr2	26600329	26600330
chr2	26747241	26747242
chr2	26970140	26970141
chr2	27204010	27204011
chr2	28769427	28769428
chr2	28944291	28944292
chr2	28944292	28944293
chr2	29386210	29386211
chr2	30772713	30772714
chr2	30990479	30990480
chr2	31926519	31926520
chr2	32397641	32397642
chr2	32887622	32887623
chr2	32930443	32930444
chr2	32930447	32930448
chr2	32949739	32949740
chr2	33261569	33261570
chr2	33539219	33539220
chr2	33668889	33668890
chr2	33668896	33668897
chr2	35897132	35897133
chr2	36325868	36325869
chr2	36826001	36826002
chr2	36863651	36863652
chr2	37154686	37154687
chr2	37188206	37188207
chr2	37299694	37299695
chr2	37348144	37348145
chr2	37735827	37735828
chr2	37736837	37736838
chr2	37747366	37747367
chr2	37749183	37749184
chr2	37755817	37755818
chr2	37755824	37755825
chr2	37760550	37760551
chr2	37760552	37760553
chr2	37760585	37760586
chr2	37763466	37763467
chr2	37763467	37763468
chr2	37767584	37767585
chr2	37767587	37767588
chr2	37769209	37769210
chr2	37769252	37769253
chr2	37769984	37769985
chr2	37769993	37769994
chr2	37769994	37769995
chr2	37770023	37770024
chr2	37772419	37772420
chr2	37772433	37772434
chr2	37772641	37772642
chr2	37772766	37772767
chr2	38753780	38753781
chr2	40444307	40444308
chr2	40998295	40998296
chr2	41678574	41678575
chr2	41964484	41964485
chr2	42064809	42064810
chr2	42090201	42090202
chr2	42211277	42211278
chr2	42411189	42411190
chr2	42464461	42464462
chr2	42834506	42834507
chr2	43056314	43056315
chr2	43056336	43056337
chr2	43170021	43170022
chr2	44009823	44009824
chr2	44009828	44009829
chr2	44064457	44064458
chr2	44248615	44248616
chr2	44274756	44274757
chr2	44554590	44554591
chr2	46349033	46349034
chr2	47000007	47000008
chr2	47095754	47095755
chr2	47345588	47345589
chr2	47362931	47362932
chr2	47393970	47393971
chr2	47592784	47592785
chr2	48406397	48406398
chr2	48716657	48716658
chr2	48926536	48926537
chr2	50460740	50460741
chr2	53583921	53583922
chr2	54234242	54234243
chr2	54298344	54298345
chr2	55440271	55440272
chr2	55904481	55904482
chr2	56547356	56547357
chr2	57706920	57706921
chr2	57942253	57942254
chr2	60358687	60358688
chr2	60694784	60694785
chr2	61114908	61114909
chr2	61202214	61202215
chr2	63303666	63303667
chr2	63534404	63534405
chr2	63534416	63534417
chr2	64251926	64251927
chr2	64452482	64452483
chr2	64493661	64493662
chr2	64589293	64589294
chr2	64725262	64725263
chr2	64985970	64985971
chr2	65083897	65083898
chr2	65156393	65156394
chr2	66675463	66675464
chr2	68401962	68401963
chr2	68401993	68401994
chr2	69398025	69398026
chr2	69398506	69398507
chr2	69554865	69554866
chr2	70177823	70177824
chr2	70185381	70185382
chr2	70288858	70288859
chr2	70632116	70632117
chr2	70632914	70632915
chr2	70716674	70716675
chr2	70716675	70716676
chr2	71110295	71110296
chr2	71216515	71216516
chr2	71703811	71703812
chr2	72084566	72084567
chr2	72833223	72833224
chr2	72868209	72868210
chr2	73137074	73137075
chr2	74186624	74186625
chr2	75055951	75055952
chr2	75225974	75225975
chr2	77743764	77743765
chr2	79950618	79950619
chr2	81602265	81602266
chr2	81928866	81928867
chr2	85113262	85113263
chr2	85826689	85826690
chr2	87063639	87063640
chr2	87134039	87134040
chr2	87344409	87344410
chr2	87384365	87384366
chr2	87385678	87385679
chr2	87385965	87385966
chr2	87401890	87401891
chr2	87402002	87402003
chr2	87402135	87402136
chr2	87402338	87402339
chr2	87405355	87405356
chr2	87466476	87466477
chr2	88486897	88486898
chr2	88773365	88773366
chr2	88773370	88773371
chr2	88773516	88773517
chr2	88773523	88773524
chr2	88773529	88773530
chr2	88773686	88773687
chr2	88773694	88773695
chr2	88773751	88773752
chr2	88774269	88774270
chr2	88774597	88774598
chr2	88774604	88774605
chr2	88774616	88774617
chr2	88774692	88774693
chr2	88774701	88774702
chr2	88774712	88774713
chr2	88774713	88774714
chr2	88774933	88774934
chr2	88774945	88774946
chr2	88774956	88774957
chr2	88775214	88775215
chr2	88775230	88775231
chr2	88775398	88775399
chr2	88775410	88775411
chr2	88775416	88775417
chr2	88775447	88775448
chr2	88775457	88775458
chr2	88775698	88775699
chr2	88775730	88775731
chr2	88777514	88777515
chr2	88777597	88777598
chr2	88777945	88777946
chr2	88777953	88777954
chr2	88778010	88778011
chr2	88778200	88778201
chr2	88778221	88778222
chr2	88778222	88778223
chr2	88778224	88778225
chr2	88778244	88778245
chr2	88778289	88778290
chr2	88778345	88778346
chr2	88778424	88778425
chr2	88778428	88778429
chr2	88778441	88778442
chr2	88778443	88778444
chr2	88778487	88778488
chr2	88778493	88778494
chr2	88778635	88778636
chr2	88778815	88778816
chr2	88778816	88778817
chr2	88778955	88778956
chr2	88779104	88779105
chr2	88779143	88779144
chr2	88780734	88780735
chr2	88780740	88780741
chr2	88780791	88780792
chr2	88781032	88781033
chr2	88782149	88782150
chr2	88782293	88782294
chr2	88782351	88782352
chr2	88783167	88783168
chr2	88783185	88783186
chr2	88783213	88783214
chr2	88783421	88783422
chr2	88783498	88783499
chr2	88783716	88783717
chr2	88783718	88783719
chr2	88783719	88783720
chr2	88783947	88783948
chr2	88784074	88784075
chr2	88784082	88784083
chr2	89606253	89606254
chr2	89618681	89618682
chr2	89642591	89642592
chr2	89668131	89668132
chr2	89757809	89757810
chr2	89775968	89775969
chr2	89779787	89779788
chr2	89780770	89780771
chr2	89784551	89784552
chr2	89800523	89800524
chr2	89802082	89802083
chr2	89819652	89819653
chr2	89828860	89828861
chr2	89838314	89838315
chr2	89838323	89838324
chr2	89838327	89838328
chr2	89838338	89838339
chr2	89838339	89838340
chr2	89838349	89838350
chr2	89838422	89838423
chr2	89838424	89838425
chr2	89838432	89838433
chr2	89841241	89841242
chr2	89842065	89842066
chr2	90310327	90310328
chr2	90357103	90357104
chr2	90357266	90357267
chr2	90357267	90357268
chr2	90357328	90357329
chr2	90357351	90357352
chr2	90357357	90357358
chr2	90357390	90357391
chr2	90357404	90357405
chr2	90380691	90380692
chr2	90380793	90380794
chr2	90380805	90380806
chr2	90380925	90380926
chr2	90380987	90380988
chr2	90381002	90381003
chr2	90381212	90381213
chr2	90381443	90381444
chr2	90381461	90381462
chr2	90381566	90381567
chr2	90381570	90381571
chr2	90381581	90381582
chr2	90381682	90381683
chr2	90381794	90381795
chr2	90381861	90381862
chr2	90381870	90381871
chr2	90381923	90381924
chr2	90382021	90382022
chr2	90382027	90382028
chr2	90382127	90382128
chr2	90382130	90382131
chr2	90382305	90382306
chr2	90382354	90382355
chr2	90382397	90382398
chr2	90382404	90382405
chr2	90382441	90382442
chr2	90382579	90382580
chr2	90382688	90382689
chr2	90383472	90383473
chr2	90383482	90383483
chr2	90383622	90383623
chr2	90383634	90383635
chr2	90383639	90383640
chr2	90383650	90383651
chr2	90383701	90383702
chr2	90383906	90383907
chr2	90384034	90384035
chr2	90384069	90384070
chr2	90384149	90384150
chr2	90384224	90384225
chr2	90384281	90384282
chr2	90384325	90384326
chr2	90384343	90384344
chr2	90384349	90384350
chr2	90384495	90384496
chr2	90384555	90384556
chr2	90384687	90384688
chr2	90384815	90384816
chr2	90385238	90385239
chr2	90385299	90385300
chr2	90385331	90385332
chr2	90385473	90385474
chr2	90385582	90385583
chr2	90385654	90385655
chr2	90385666	90385667
chr2	90386014	90386015
chr2	90386095	90386096
chr2	90386192	90386193
chr2	90386197	90386198
chr2	90386488	90386489
chr2	90386514	90386515
chr2	90386648	90386649
chr2	90386658	90386659
chr2	90386766	90386767
chr2	90387022	90387023
chr2	90387099	90387100
chr2	90387531	90387532
chr2	90387600	90387601
chr2	90387646	90387647
chr2	90387647	90387648
chr2	90387687	90387688
chr2	90387740	90387741
chr2	90387776	90387777
chr2	90387884	90387885
chr2	90387887	90387888
chr2	90387900	90387901
chr2	90387916	90387917
chr2	90387944	90387945
chr2	90387971	90387972
chr2	90387978	90387979
chr2	90387979	90387980
chr2	90387988	90387989
chr2	90388021	90388022
chr2	90388053	90388054
chr2	90388077	90388078
chr2	90388082	90388083
chr2	90388121	90388122
chr2	90388206	90388207
chr2	90388212	90388213
chr2	90388220	90388221
chr2	90388404	90388405
chr2	90388446	90388447
chr2	90388652	90388653
chr2	90388706	90388707
chr2	90388733	90388734
chr2	90389249	90389250
chr2	90389437	90389438
chr2	90389459	90389460
chr2	90389460	90389461
chr2	90389494	90389495
chr2	90389495	90389496
chr2	90389531	90389532
chr2	90389616	90389617
chr2	90389973	90389974
chr2	90390007	90390008
chr2	90390109	90390110
chr2	90390113	90390114
chr2	90390125	90390126
chr2	90390155	90390156
chr2	90390162	90390163
chr2	90390163	90390164
chr2	90390240	90390241
chr2	90390254	90390255
chr2	90390351	90390352
chr2	90390362	90390363
chr2	90390376	90390377
chr2	90390400	90390401
chr2	90390465	90390466
chr2	90390483	90390484
chr2	90390499	90390500
chr2	90390635	90390636
chr2	90390656	90390657
chr2	90390697	90390698
chr2	90390818	90390819
chr2	90390993	90390994
chr2	90390997	90390998
chr2	90391026	90391027
chr2	90391029	90391030
chr2	90392016	90392017
chr2	90392152	90392153
chr2	90392171	90392172
chr2	90392187	90392188
chr2	90392193	90392194
chr2	90392306	90392307
chr2	90392405	90392406
chr2	90392429	90392430
chr2	90392446	90392447
chr2	90392453	90392454
chr2	90392473	90392474
chr2	90392475	90392476
chr2	90392476	90392477
chr2	90392514	90392515
chr2	90392550	90392551
chr2	90392587	90392588
chr2	90392741	90392742
chr2	90392948	90392949
chr2	90392985	90392986
chr2	90393025	90393026
chr2	90393226	90393227
chr2	90393371	90393372
chr2	90393475	90393476
chr2	90394198	90394199
chr2	90395224	90395225
chr2	90395301	90395302
chr2	90395346	90395347
chr2	90395438	90395439
chr2	90395461	90395462
chr2	90395629	90395630
chr2	90395648	90395649
chr2	90395681	90395682
chr2	90395762	90395763
chr2	90395833	90395834
chr2	90395928	90395929
chr2	90395973	90395974
chr2	90396050	90396051
chr2	90396051	90396052
chr2	90396054	90396055
chr2	90396103	90396104
chr2	90396138	90396139
chr2	90396164	90396165
chr2	90396357	90396358
chr2	90396436	90396437
chr2	90396565	90396566
chr2	90396590	90396591
chr2	90396631	90396632
chr2	90396662	90396663
chr2	90396719	90396720
chr2	90396727	90396728
chr2	90396735	90396736
chr2	90396736	90396737
chr2	90396756	90396757
chr2	90396780	90396781
chr2	90396838	90396839
chr2	90397150	90397151
chr2	90397154	90397155
chr2	90397155	90397156
chr2	90397276	90397277
chr2	90397334	90397335
chr2	90397364	90397365
chr2	90397691	90397692
chr2	90397698	90397699
chr2	90397751	90397752
chr2	90397862	90397863
chr2	90397896	90397897
chr2	90397972	90397973
chr2	90397985	90397986
chr2	90397986	90397987
chr2	90398163	90398164
chr2	90398164	90398165
chr2	90398166	90398167
chr2	90398363	90398364
chr2	90398380	90398381
chr2	90398390	90398391
chr2	90398403	90398404
chr2	90398570	90398571
chr2	90398600	90398601
chr2	90398623	90398624
chr2	90398815	90398816
chr2	90398834	90398835
chr2	90398845	90398846
chr2	90398850	90398851
chr2	90398856	90398857
chr2	90398891	90398892
chr2	90399128	90399129
chr2	90399297	90399298
chr2	90400090	90400091
chr2	90400098	90400099
chr2	90400110	90400111
chr2	90400193	90400194
chr2	90400308	90400309
[truncated: 32,717 more rows]
