# Supplementary material for: Early replication fragile sites are associated with cancer-related CNVs and SNVs in human embryonic stem cells
Source: Stem Cell Reports. 2026 Jun 18;21(7):102968. doi: 10.1016/j.stemcr.2026.102968 (PMC13385439; doi:10.1016/j.stemcr.2026.102968)
Supplement: Data S6. ERFS hotspots of hESCs [file mmc7.xlsx]

## Sheet: Sheet1
ERFS hotspots indentified.
chr	start	end
chr10	100968995	100998249
chr10	102055586	102679286
chr10	103192558	103278284
chr10	133357506	133373609
chr10	21315084	21535402
chr10	68471661	68561606
chr10	72248524	72310914
chr10	73625219	73998259
chr10	86756118	87038977
chr10	97400879	97633890
chr11	10303266	10367208
chr11	118400873	119169571
chr11	126268596	126283706
chr11	267728	911374
chr11	27471811	27507129
chr11	46253346	46381066
chr11	46700309	46846510
chr11	47184996	47767976
chr11	57514121	57741748
chr11	61361639	61719006
chr11	62553258	62909853
chr11	63830045	64341360
chr11	64729982	65915971
chr11	66289069	67354040
chr11	68010110	68129014
chr11	72764374	72794107
chr11	75350801	75554955
chr11	9314279	9766365
chr12	111404971	112419397
chr12	120110600	120496422
chr12	121626169	121687460
chr12	2834729	2964360
chr12	32361852	32679832
chr12	47715384	47779839
chr12	48681669	48966288
chr12	50110879	50167843
chr12	52964743	53501651
chr12	54214774	54390875
chr12	55729005	56752409
chr12	57078065	57476578
chr12	62602467	62603762
chr12	6335819	6971056
chr12	79452644	79711360
chr13	28308034	28495674
chr13	51146987	51348440
chr13	99606025	100020445
chr14	100192771	100285799
chr14	102524583	102928139
chr14	103354661	103563277
chr14	104665779	104844913
chr14	21455779	21526638
chr14	22929105	23163520
chr14	23537619	23569995
chr14	24135709	24161635
chr14	68978830	69038471
chr14	73136276	73270445
chr14	74302632	74349458
chr14	76913301	76985081
chr15	39782413	40422242
chr15	40754503	40953569
chr15	41416665	41564858
chr15	43510387	43792591
chr15	63041882	63089688
chr15	64151346	64388080
chr15	64776337	64990172
chr15	65300906	65530909
chr15	74461013	74958799
chr15	75624965	75824510
chr15	84594845	84784446
chr16	1979069	2538079
chr16	22190211	22375401
chr16	29656786	30558647
chr16	2980205	3124895
chr16	30947947	31042755
chr16	4285086	4958669
chr16	53373	801410
chr16	67659876	67893761
chr16	69071957	69340321
chr16	69726392	69755152
chr16	70289264	70703776
chr16	74998609	75288080
chr16	84629467	84700525
chr16	88634123	88816355
chr16	8863527	9013503
chr16	89490570	89910681
chr17	1399935	1770311
chr17	16353513	16477933
chr17	17706165	18268611
chr17	2303215	2338415
chr17	2723714	2756659
chr17	28570968	29391437
chr17	32007271	32342302
chr17	38330034	38869940
chr17	39194604	40309613
chr17	4142695	4397121
chr17	41728227	42020270
chr17	42387828	42567878
chr17	42998161	43546501
chr17	44084245	44376239
chr17	44774997	45431965
chr17	47649178	48048902
chr17	48892099	49004293
chr17	4900408	4987963
chr17	50151829	50210046
chr17	50668169	50719853
chr17	57849836	57936264
chr17	7214120	7651034
chr17	75033619	75289750
chr17	752024	980536
chr17	75763967	76135346
chr17	78278103	78366784
chr17	8152152	8295848
chr17	81537408	82077945
chr18	46098020	46153461
chr18	58762116	58847861
chr19	10194270	11156115
chr19	12695995	13151983
chr19	13774431	14519003
chr19	16471924	16496627
chr19	17209453	17606943
chr19	18192737	19385913
chr19	1905184	2152057
chr19	35643162	35645034
chr19	36111142	36141766
chr19	38251026	38870531
chr19	39390735	39507645
chr19	41159559	41231405
chr19	41884078	42402233
chr19	4327416	4878505
chr19	44905408	45877313
chr19	46850420	47778720
chr19	48320125	48955461
chr19	49476091	49890874
chr19	530906	1445570
chr19	53823857	54173467
chr19	55062341	55408341
chr19	5680369	5690524
chr19	58362248	58575943
chr19	7943420	8526129
chr1	11043347	11099942
chr1	112700344	113073704
chr1	114001691	114081696
chr1	11719371	12064492
chr1	150256914	150635510
chr1	150979358	151347465
chr1	153633638	153986439
chr1	154970724	156768110
chr1	15800025	15836346
chr1	160098401	160401583
chr1	161132024	161227782
chr1	16145211	16367912
chr1	1891485	1919834
chr1	200302239	200410345
chr1	201888202	201896154
chr1	204359270	204516720
chr1	205222634	205701576
chr1	212857804	212950812
chr1	224175561	224357482
chr1	225767745	226136624
chr1	244341876	244371398
chr1	26306331	26501589
chr1	26856344	27873507
chr1	28246970	28737207
chr1	31705248	32878889
chr1	36096840	36401985
chr1	37931282	37990335
chr1	39016743	39105393
chr1	42958660	43070236
chr1	44739434	44827449
chr1	45339733	45585030
chr1	46180274	46203811
chr1	51989402	52033809
chr1	53220221	53239007
chr1	62194448	62229073
chr1	6393176	6520450
chr1	9824034	10475430
chr20	309869	653552
chr20	31563018	31613379
chr20	32647825	32820540
chr20	35663886	35742679
chr20	36573064	36606198
chr20	37251357	37336602
chr20	3795871	4064807
chr20	45833669	46014482
chr20	49040873	49047044
chr20	50112645	50190962
chr20	63653214	63848382
chr21	31558729	31560025
chr21	42820113	42974726
chr21	8219651	8466948
chr22	17171301	17272840
chr22	23750735	23914233
chr22	26512165	26673464
chr22	35350639	35426850
chr22	36387920	36482153
chr22	37545524	37849692
chr22	38283542	38571038
chr22	39169926	39502729
chr22	40346080	40714698
chr22	41196956	41597733
chr22	41919676	41929190
chr22	42614617	42615651
chr22	44737746	45015006
chr2	197499651	197592039
chr2	201972454	202376218
chr2	219492504	219553008
chr2	231190052	231716628
chr2	23939455	24049984
chr2	27049949	27323378
chr2	36753642	37157527
chr2	47272067	47403499
chr2	70085065	70258782
chr2	84925688	85421272
chr3	129249280	129306040
chr3	155270750	155357050
chr3	190120255	190177581
chr3	32780582	32940210
chr3	37990414	38029958
chr3	46976319	47010612
chr3	47370917	48664265
chr3	49339640	50652963
chr3	52197544	52279034
chr3	53236147	53347965
chr3	9749498	10116152
chr4	112636926	112706678
chr4	122775995	122900140
chr4	1745945	1870942
chr4	2535437	2801549
chr4	40335026	40630801
chr4	705327	782491
chr4	87965589	88007742
chr5	134411518	134874653
chr5	138439508	138543936
chr5	139341538	139775609
chr5	141680905	142357428
chr5	149442610	149551883
chr5	150409984	150474448
chr5	154712570	154858784
chr5	177086371	177517577
chr5	178164131	178204564
chr5	179678198	179796785
chr5	181217178	181224169
chr5	80097202	80256483
chr6	2841219	3229767
chr6	30617259	30908449
chr6	31651950	31852512
chr6	33579968	33814096
chr6	35484962	35765069
chr6	42043855	42178705
chr6	42890401	43076539
chr6	43628832	43636247
chr6	44166291	44271500
chr7	100081477	100177887
chr7	100835972	101364135
chr7	105521490	105656107
chr7	128430705	128880636
chr7	131521791	131656252
chr7	139340216	139360575
chr7	140403912	140507463
chr7	148976127	149196922
chr7	151027956	151086299
chr7	151410026	151453598
chr7	22356253	22727734
chr7	2403426	2478084
chr7	5450614	5599174
chr7	74079254	74619886
chr7	76218206	76410131
chr7	99374321	99473080
chr8	102238551	102413018
chr8	127735012	127794826
chr8	1802316	1823881
chr8	22561211	22597871
chr8	37784491	38566402
chr8	9057802	9151356
chr8	94474687	94720315
chr9	124770777	125200901
chr9	127353889	129111896
chr9	129835075	130713446
chr9	136109253	136791927
chr9	35646400	35691451
chr9	37422246	37486527
chr9	97038607	97238771
chrX	134459842	134622306
chrX	13937868	14030184
chrX	153743716	153935762
chrX	154369204	154479373
chrX	15737905	16236795
chrX	16628981	16836658
chrX	2804727	2897944
chrX	40950199	41276629
chrX	48971386	49044008
