# Supplementary material for: Early replication fragile sites are associated with cancer-related CNVs and SNVs in human embryonic stem cells
Source: Stem Cell Reports. 2026 Jun 18;21(7):102968. doi: 10.1016/j.stemcr.2026.102968 (PMC13385439; doi:10.1016/j.stemcr.2026.102968)
Supplement: Data S7. ERFS hotspot-correlated genes [file mmc8.xlsx]

## Sheet: Sheet1
ERFS hotspot associated genes.
chr	start	end	cover_rate	sites_num	sites_info	sites_length	overlap_length	gene	cancer-related_genes
chr17	43044295	43170245	1	1	chr17:42998161-43546501	548340	125950	BRCA1	TRUE
chr19	42086110	42196585	1	1	chr19:41884078-42402233	518155	110475	POU2F2	TRUE
chr1	36224432	36305357	1	1	chr1:36096840-36401985	305145	80925	THRAP3	TRUE
chr12	56076799	56103505	1	1	chr12:55729005-56752409	1023404	26706	ERBB3	TRUE
chr3	49359145	49412998	1	1	chr3:49339640-50652963	1313323	53853	RHOA	TRUE
chr4	1793293	1808872	1	1	chr4:1745945-1870942	124997	15579	FGFR3	TRUE
chr11	63838928	63911019	1	1	chr11:63830045-64341360	511315	72091	MARK2	TRUE
chr10	102394110	102402524	1	1	chr10:102055586-102679286	623700	8414	NFKB2	TRUE
chr8	38400215	38468834	1	1	chr8:37784491-38566402	781911	68619	FGFR1	TRUE
chr19	42268537	42295797	1	1	chr19:41884078-42402233	518155	27260	CIC	TRUE
chr19	10486125	10503558	1	1	chr19:10194270-11156115	961845	17433	KEAP1	TRUE
chr6	44246166	44253888	1	1	chr6:44166291-44271500	105209	7722	HSP90AB1	TRUE
chr16	287440	352723	1	1	chr16:53373-801410	748037	65283	AXIN1	TRUE
chr16	2047967	2089491	1	1	chr16:1979069-2538079	559010	41524	TSC2	TRUE
chr8	102252273	102412759	1	1	chr8:102238551-102413018	174467	160486	UBR5	TRUE
chr19	45349837	45370918	1	1	chr19:44905408-45877313	971905	21081	ERCC2	TRUE
chr19	18442663	18522116	1	1	chr19:18192737-19385913	1193176	79453	ELL	TRUE
chr19	18683678	18782333	1	1	chr19:18192737-19385913	1193176	98655	CRTC1	TRUE
chr10	86756601	86932838	1	1	chr10:86756118-87038977	282859	176237	BMPR1A	TRUE
chr10	102503987	102633535	1	1	chr10:102055586-102679286	623700	129548	SUFU	TRUE
chr17	50183289	50201632	1	1	chr17:50151829-50210046	58217	18343	COL1A1	TRUE
chr17	44849948	44899445	1	1	chr17:44774997-45431965	656968	49497	EFTUD2	TRUE
chr11	118747763	118791164	1	1	chr11:118400873-119169571	768698	43401	DDX6	TRUE
chr12	57459785	57472268	1	1	chr12:57078065-57476578	398513	12483	GLI1	TRUE
chr12	111405948	111451623	1	1	chr12:111404971-112419397	1014426	45675	SH2B3	TRUE
chr12	111766887	111817532	1	1	chr12:111404971-112419397	1014426	50645	ALDH2	TRUE
chr12	6570082	6614524	1	1	chr12:6335819-6971056	635237	44442	CHD4	TRUE
chr12	6946468	6961316	1	1	chr12:6335819-6971056	635237	14848	PTPN6	TRUE
chr3	50226292	50259362	1	1	chr3:49339640-50652963	1313323	33070	GNAI2	TRUE
chr3	50347330	50350826	1	1	chr3:49339640-50652963	1313323	3496	NPRL2	TRUE
chr19	1177558	1228435	1	1	chr19:530906-1445570	914664	50877	STK11	TRUE
chr11	118436490	118526832	1	1	chr11:118400873-119169571	768698	90342	KMT2A	TRUE
chr9	125146573	125189939	1	1	chr9:124770777-125200901	430124	43366	PPP6C	TRUE
chrX	41085445	41236579	1	1	chrX:40950199-41276629	326430	151134	USP9X	TRUE
chr19	10960825	11079426	1	1	chr19:10194270-11156115	961845	118601	SMARCA4	TRUE
chr15	40382721	40394246	1	1	chr15:39782413-40422242	639829	11525	KNSTRN	TRUE
chr12	48688458	48716998	1	1	chr12:48681669-48966288	284619	28540	CCNT1	TRUE
chr14	22971177	22982551	1	1	chr14:22929105-23163520	234415	11374	AJUBA	TRUE
chr20	35701347	35742312	1	1	chr20:35663886-35742679	78793	40965	RBM39	TRUE
chr14	102777476	102911500	1	1	chr14:102524583-102928139	403556	134024	TRAF3	TRUE
chr16	2155698	2178129	1	1	chr16:1979069-2538079	559010	22431	TRAF7	TRUE
chr11	64803510	64811294	1	1	chr11:64729982-65915971	1185989	7784	MEN1	TRUE
chr11	47214465	47239240	1	1	chr11:47184996-47767976	582980	24775	DDB2	TRUE
chr8	127735434	127742951	1	1	chr8:127735012-127794826	59814	7517	MYC	TRUE
chr6	3063991	3115187	1	1	chr6:2841219-3229767	388548	51196	RIPK1	TRUE
chr17	39687914	39730426	1	1	chr17:39194604-40309613	1115009	42512	ERBB2	TRUE
chr14	104769349	104795751	1	1	chr14:104665779-104844913	179134	26402	AKT1	TRUE
chr1	224227334	224330189	1	1	chr1:224175561-224357482	181921	102855	NVL	TRUE
chr6	44258166	44265788	1	1	chr6:44166291-44271500	105209	7622	NFKBIE	TRUE
chrX	154389955	154409168	1	1	chrX:154369204-154479373	110169	19213	RPL10	TRUE
chr8	38269704	38382272	1	1	chr8:37784491-38566402	781911	112568	NSD3	TRUE
chr9	136494433	136546048	1	1	chr9:136109253-136791927	682674	51615	NOTCH1	TRUE
chr1	205597556	205631962	1	1	chr1:205222634-205701576	478942	34406	ELK4	TRUE
chr19	46860997	47005077	1	1	chr19:46850420-47778720	928300	144080	ARHGAP35	TRUE
chr1	155002630	155018522	1	1	chr1:154970724-156768110	1797386	15892	ZBTB7B	TRUE
chr5	177086905	177098144	1	1	chr5:177086371-177517577	431206	11239	FGFR4	TRUE
chr17	39757718	39864312	1	1	chr17:39194604-40309613	1115009	106594	IKZF3	TRUE
chr11	62792123	62806302	1	1	chr11:62553258-62909853	356595	14179	NXF1	TRUE
chr5	177133025	177300215	1	1	chr5:177086371-177517577	431206	167190	NSD1	TRUE
chr7	100092728	100101940	1	1	chr7:100081477-100177887	96410	9212	MCM7	TRUE
chr12	57095408	57132139	1	1	chr12:57078065-57476578	398513	36731	STAT6	TRUE
chr17	39461486	39564907	1	1	chr17:39194604-40309613	1115009	103421	CDK12	TRUE
chrX	15790472	15823260	1	1	chrX:15737905-16236795	498890	32788	ZRSR2	TRUE
chr2	70087477	70089203	1	1	chr2:70085065-70258782	173717	1726	PCBP1	TRUE
chr11	65653597	65663090	1	1	chr11:64729982-65915971	1185989	9493	RELA	TRUE
chr11	64305524	64316743	1	1	chr11:63830045-64341360	511315	11219	ESRRA	TRUE
chr15	75674322	75712848	1	1	chr15:75624965-75824510	199545	38526	CSPG4	TRUE
chr11	118893875	118925608	1	1	chr11:118400873-119169571	768698	31733	BCL9L	TRUE
chr2	231706895	231713541	1	1	chr2:231190052-231716628	526576	6646	PTMA	TRUE
chr16	8892097	8964514	1	1	chr16:8863527-9013503	149976	72417	USP7	TRUE
chr16	89737549	89816657	1	1	chr16:89490570-89910681	420111	79108	FANCA	TRUE
chr12	56712428	56731628	1	1	chr12:55729005-56752409	1023404	19200	NACA	TRUE
chr10	102107560	102120453	1	1	chr10:102055586-102679286	623700	12893	LDB1	TRUE
chr19	19145569	19192158	1	1	chr19:18192737-19385913	1193176	46589	MEF2B	TRUE
chr1	27612064	27635185	1	1	chr1:26856344-27873507	1017163	23121	FGR	FALSE
chr3	50155045	50189075	1	1	chr3:49339640-50652963	1313323	34030	SEMA3F	FALSE
chr11	64269830	64284704	1	1	chr11:63830045-64341360	511315	14874	BAD	FALSE
chr3	50088919	50119021	1	1	chr3:49339640-50652963	1313323	30102	RBM5	FALSE
chr3	49940007	50100045	1	1	chr3:49339640-50652963	1313323	160038	RBM6	FALSE
chr3	50341110	50345732	1	1	chr3:49339640-50652963	1313323	4622	ZMYND10	FALSE
chr17	44248390	44268141	1	1	chr17:44084245-44376239	291994	19751	SLC4A1	FALSE
chr17	7225342	7234517	1	1	chr17:7214120-7651034	436914	9175	DVL2	FALSE
chr19	18831938	18868236	1	1	chr19:18192737-19385913	1193176	36298	UPF1	FALSE
chr17	48026167	48038030	1	1	chr17:47649178-48048902	399724	11863	COPZ2	FALSE
chr16	30472719	30523185	1	1	chr16:29656786-30558647	901861	50466	ITGAL	FALSE
chr19	18588685	18592336	1	1	chr19:18192737-19385913	1193176	3651	REX1BD	FALSE
chr19	18572220	18607741	1	1	chr19:18192737-19385913	1193176	35521	CRLF1	FALSE
chr17	47807372	47821834	1	1	chr17:47649178-48048902	399724	14462	OSBPL7	FALSE
chr17	7288263	7294639	1	1	chr17:7214120-7651034	436914	6376	YBX2	FALSE
chr16	3018445	3022383	1	1	chr16:2980205-3124895	144690	3938	TNFRSF12A	FALSE
chr11	68008578	68029282	0.926005	1	chr11:68010110-68129014	118904	19172	ALDH3B1	FALSE
chr7	74453790	74602604	1	1	chr7:74079254-74619886	540632	148814	GTF2IRD1	FALSE
chr19	45079288	45305284	1	1	chr19:44905408-45877313	971905	225996	MARK4	FALSE
chr17	28614446	28645454	1	1	chr17:28570968-29391437	820469	31008	KIAA0100	FALSE
chr19	45162928	45178237	1	1	chr19:44905408-45877313	971905	15309	TRAPPC6A	FALSE
chr16	784974	788397	1	1	chr16:53373-801410	748037	3423	RPUSD1	FALSE
chr16	58059	76355	1	1	chr16:53373-801410	748037	18296	RHBDF1	FALSE
chr16	188969	229463	1	1	chr16:53373-801410	748037	40494	LUC7L	FALSE
chr3	50362799	50504244	1	1	chr3:49339640-50652963	1313323	141445	CACNA2D2	FALSE
chr16	566995	584136	1	1	chr16:53373-801410	748037	17141	PIGQ	FALSE
chr6	35473597	35497079	0.516012	1	chr6:35484962-35765069	280107	12117	TEAD3	FALSE
chr3	48636463	48662886	1	1	chr3:47370917-48664265	1293348	26423	CELSR3	FALSE
chr19	4343527	4360086	1	1	chr19:4327416-4878505	551089	16559	MPND	FALSE
chr19	12995608	13098796	1	1	chr19:12695995-13151983	455988	103188	NFIX	FALSE
chr16	3046561	3060726	1	1	chr16:2980205-3124895	144690	14165	MMP25	FALSE
chr16	3065297	3082192	1	1	chr16:2980205-3124895	144690	16895	IL32	FALSE
chr16	2088710	2135898	1	1	chr16:1979069-2538079	559010	47188	PKD1	FALSE
chr17	40019097	40061215	1	1	chr17:39194604-40309613	1115009	42118	MED24	FALSE
chr2	36968383	37084372	1	1	chr2:36753642-37157527	403885	115989	HEATR5B	FALSE
chr1	27725979	27763122	1	1	chr1:26856344-27873507	1017163	37143	FAM76A	FALSE
chr3	48599002	48610976	1	1	chr3:47370917-48664265	1293348	11974	UQCRC1	FALSE
chr12	6493356	6531955	1	1	chr12:6335819-6971056	635237	38599	NCAPD2	FALSE
chr12	6538375	6556083	1	1	chr12:6335819-6971056	635237	17708	IFFO1	FALSE
chr19	45668221	45683722	1	1	chr19:44905408-45877313	971905	15501	GIPR	FALSE
chr19	49806866	49817376	1	1	chr19:49476091-49890874	414783	10510	FUZ	FALSE
chr12	6786858	6820799	1	1	chr12:6335819-6971056	635237	33941	CD4	FALSE
chr12	6873569	6914241	1	1	chr12:6335819-6971056	635237	40672	LRRC23	FALSE
chr1	11806096	11848079	1	1	chr1:11719371-12064492	345121	41983	CLCN6	FALSE
chr19	797075	812327	1	1	chr19:530906-1445570	914664	15252	PTBP1	FALSE
chr11	61515313	61581148	1	1	chr11:61361639-61719006	357367	65835	SYT7	FALSE
chr19	45692666	45703989	1	1	chr19:44905408-45877313	971905	11323	QPCTL	FALSE
chr19	45407333	45478828	1	1	chr19:44905408-45877313	971905	71495	ERCC1	FALSE
chr3	50267558	50277546	1	1	chr3:49339640-50652963	1313323	9988	SEMA3B	FALSE
chr17	44319625	44324870	1	1	chr17:44084245-44376239	291994	5245	SLC25A39	FALSE
chr16	29820394	29848039	1	1	chr16:29656786-30558647	901861	27645	MVP	FALSE
chr5	141958328	141990292	1	1	chr5:141680905-142357428	676523	31964	RNF14	FALSE
chrX	154401236	154412112	1	1	chrX:154369204-154479373	110169	10876	DNASE1L1	FALSE
chr11	65180566	65212006	1	1	chr11:64729982-65915971	1185989	31440	CAPN1	FALSE
chr16	89613308	89638456	1	1	chr16:89490570-89910681	420111	25148	DPEP1	FALSE
chr1	160115759	160143591	1	1	chr1:160098401-160401583	303182	27832	ATP1A2	FALSE
chr11	118606440	118658031	1	1	chr11:118400873-119169571	768698	51591	PHLDB1	FALSE
chr8	37784191	37844896	0.995058	1	chr8:37784491-38566402	781911	60405	ADGRA2	FALSE
chr3	52198086	52214327	1	1	chr3:52197544-52279034	81490	16241	ALAS1	FALSE
chr19	47713422	47743134	1	1	chr19:46850420-47778720	928300	29712	EHD2	FALSE
chr11	47248300	47269033	1	1	chr11:47184996-47767976	582980	20733	NR1H3	FALSE
chr1	32108056	32176563	1	1	chr1:31705248-32878889	1173641	68507	KPNA6	FALSE
chr20	63659300	63698684	1	1	chr20:63653214-63848382	195168	39384	RTEL1-TNFRSF6B	FALSE
chr17	44345246	44353106	1	1	chr17:44084245-44376239	291994	7860	GRN	FALSE
chr17	42458844	42522611	1	1	chr17:42387828-42567878	180050	63767	ATP6V0A1	FALSE
chr1	16246840	16352480	1	1	chr1:16145211-16367912	222701	105640	FBXO42	FALSE
chr16	67873052	67884499	1	1	chr16:67659876-67893761	233885	11447	EDC4	FALSE
chr19	49859882	49878351	1	1	chr19:49476091-49890874	414783	18469	PNKP	FALSE
chr19	12751702	12758458	1	1	chr19:12695995-13151983	455988	6756	BEST2	FALSE
chr17	7235029	7239722	1	1	chr17:7214120-7651034	436914	4693	PHF23	FALSE
chr2	85341955	85354531	1	1	chr2:84925688-85421272	495584	12576	RETSAT	FALSE
chr2	85394753	85418432	1	1	chr2:84925688-85421272	495584	23679	CAPG	FALSE
chr5	134524312	134583230	1	1	chr5:134411518-134874653	463135	58918	JADE2	FALSE
chr13	99981784	99986765	1	1	chr13:99606025-100020445	414420	4981	ZIC2	FALSE
chr6	43037617	43053945	1	1	chr6:42890401-43076539	186138	16328	CUL7	FALSE
chrX	14008279	14029893	1	1	chrX:13937868-14030184	92316	21614	GEMIN8	FALSE
chrX	16587999	16712936	0.671979	1	chrX:16628981-16836658	207677	83955	CTPS2	FALSE
chr3	47850690	48089272	1	1	chr3:47370917-48664265	1293348	238582	MAP4	FALSE
chr6	42155406	42180049	0.945461	1	chr6:42043855-42178705	134850	23299	GUCA1A	FALSE
chr7	74231499	74254458	1	1	chr7:74079254-74619886	540632	22959	RFC2	FALSE
chr16	75228181	75268053	1	1	chr16:74998609-75288080	289471	39872	BCAR1	FALSE
chr19	18929201	18941261	1	1	chr19:18192737-19385913	1193176	12060	HOMER3	FALSE
chr16	88643289	88651054	1	1	chr16:88634123-88816355	182232	7765	CYBA	FALSE
chr19	17215346	17219829	1	1	chr19:17209453-17606943	397490	4483	USE1	FALSE
chr1	36136570	36156053	1	1	chr1:36096840-36401985	305145	19483	TRAPPC3	FALSE
chr1	10210805	10381603	1	1	chr1:9824034-10475430	651396	170798	KIF1B	FALSE
chr2	202265736	202303661	1	1	chr2:201972454-202376218	403764	37925	NOP58	FALSE
chr2	37099210	37157065	1	1	chr2:36753642-37157527	403885	57855	EIF2AK2	FALSE
chr10	100969458	100987515	1	1	chr10:100968995-100998249	29254	18057	MRPL43	FALSE
chr22	44881162	45010005	1	1	chr22:44737746-45015006	277260	128843	PHF21B	FALSE
chrX	2828822	2882820	1	1	chrX:2804727-2897944	93217	53998	GYG2	FALSE
chr10	102402617	102421539	1	1	chr10:102055586-102679286	623700	18922	PSD	FALSE
chr12	56271699	56300391	1	1	chr12:55729005-56752409	1023404	28692	CS	FALSE
chr15	41503637	41513887	1	1	chr15:41416665-41564858	148193	10250	LTK	FALSE
chr17	28954901	29006440	1	1	chr17:28570968-29391437	820469	51539	SEZ6	FALSE
chr12	53006158	53042209	1	1	chr12:52964743-53501651	536908	36051	EIF4B	FALSE
chr19	47608196	47703277	1	1	chr19:46850420-47778720	928300	95081	BICRA	FALSE
chr19	48619291	48630717	1	1	chr19:48320125-48955461	635336	11426	SPHK2	FALSE
chr19	48615328	48619184	1	1	chr19:48320125-48955461	635336	3856	RPL18	FALSE
chr19	48637946	48646187	1	1	chr19:48320125-48955461	635336	8241	CA11	FALSE
chr19	39391303	39400641	1	1	chr19:39390735-39507645	116910	9338	MED29	FALSE
chr4	2462220	2625320	0.551091	1	chr4:2535437-2801549	266112	89883	RNF4	FALSE
chr19	19145569	19192158	1	1	chr19:18192737-19385913	1193176	46589	BORCS8-MEF2B	FALSE
chr19	19192229	19201869	1	1	chr19:18192737-19385913	1193176	9640	RFXANK	FALSE
chr19	19119169	19138513	1	1	chr19:18192737-19385913	1193176	19344	TMEM161A	FALSE
chr20	45890144	45898820	1	1	chr20:45833669-46014482	180813	8676	CTSA	FALSE
chr19	18990888	19034023	1	1	chr19:18192737-19385913	1193176	43135	SUGP2	FALSE
chr19	1026586	1039068	1	1	chr19:530906-1445570	914664	12482	CNN2	FALSE
chr19	1040101	1065572	1	1	chr19:530906-1445570	914664	25471	ABCA7	FALSE
chr19	2100988	2164468	0.80449	1	chr19:1905184-2152057	246873	51069	AP3D1	FALSE
chr16	2025356	2039026	1	1	chr16:1979069-2538079	559010	13670	SLC9A3R2	FALSE
chr16	2039815	2047866	1	1	chr16:1979069-2538079	559010	8051	NTHL1	FALSE
chr19	984271	998438	1	1	chr19:530906-1445570	914664	14167	WDR18	FALSE
chr12	55927319	55954027	1	1	chr12:55729005-56752409	1023404	26708	DGKA	FALSE
chr19	10416773	10469630	1	1	chr19:10194270-11156115	961845	52857	PDE4A	FALSE
chr19	7958573	8005659	1	1	chr19:7943420-8526129	582709	47086	ELAVL1	FALSE
chr11	47354860	47378576	1	1	chr11:47184996-47767976	582980	23716	SPI1	FALSE
chrX	153785766	153794523	1	1	chrX:153743716-153935762	192046	8757	IDH3G	FALSE
chr16	4796968	4802950	1	1	chr16:4285086-4958669	673583	5982	ROGDI	FALSE
chrX	153802166	153830565	1	1	chrX:153743716-153935762	192046	28399	PDZD4	FALSE
chr3	50317790	50322782	1	1	chr3:49339640-50652963	1313323	4992	HYAL2	FALSE
chr3	50329782	50340980	1	1	chr3:49339640-50652963	1313323	11198	RASSF1	FALSE
chr17	43006725	43014456	1	1	chr17:42998161-43546501	548340	7731	IFI35	FALSE
chr17	42561467	42566277	1	1	chr17:42387828-42567878	180050	4810	COASY	FALSE
chrX	49028726	49043410	1	1	chrX:48971386-49044008	72622	14684	TFE3	FALSE
chrX	48973720	49002264	1	1	chrX:48971386-49044008	72622	28544	GRIPAP1	FALSE
chr11	64726911	64745456	0.834403	1	chr11:64729982-65915971	1185989	15474	RASGRP2	FALSE
chr11	64917553	64934475	1	1	chr11:64729982-65915971	1185989	16922	PPP2R5B	FALSE
chr11	64746389	64759974	1	1	chr11:64729982-65915971	1185989	13585	PYGM	FALSE
chr1	6412418	6424670	1	1	chr1:6393176-6520450	127274	12252	HES2	FALSE
chr19	639879	644371	1	1	chr19:530906-1445570	914664	4492	FGF22	FALSE
chr19	676392	683392	1	1	chr19:530906-1445570	914664	7000	FSTL3	FALSE
chr19	647526	663233	1	1	chr19:530906-1445570	914664	15707	RNF126	FALSE
chr1	45343883	45491163	1	1	chr1:45339733-45585030	245297	147280	TESK2	FALSE
chrX	154428645	154436516	1	1	chrX:154369204-154479373	110169	7871	ATP6AP1	FALSE
chr19	1407569	1435687	1	1	chr19:530906-1445570	914664	28118	DAZAP1	FALSE
chrX	154444141	154450654	1	1	chrX:154369204-154479373	110169	6513	FAM50A	FALSE
chr19	14091688	14118084	1	1	chr19:13774431-14519003	744572	26396	PRKACA	FALSE
chr19	14147743	14206187	1	1	chr19:13774431-14519003	744572	58444	ADGRL1	FALSE
chr2	219514170	219538772	1	1	chr2:219492504-219553008	60504	24602	ASIC4	FALSE
chr17	17810399	17837011	1	1	chr17:17706165-18268611	562446	26612	SREBF1	FALSE
chr17	7217125	7225266	1	1	chr17:7214120-7651034	436914	8141	ACADVL	FALSE
chr17	7336529	7351477	1	1	chr17:7214120-7651034	436914	14948	ACAP1	FALSE
chr17	39904595	39919854	1	1	chr17:39194604-40309613	1115009	15259	GSDMB	FALSE
chr17	47733236	47746122	1	1	chr17:47649178-48048902	399724	12886	TBX21	FALSE
chr15	65442463	65517704	1	1	chr15:65300906-65530909	230003	75241	DPP8	FALSE
chr19	4641374	4670370	1	1	chr19:4327416-4878505	551089	28996	MYDGF	FALSE
chr19	17323223	17334855	1	1	chr19:17209453-17606943	397490	11632	ANO8	FALSE
chr16	89707134	89720898	1	1	chr16:89490570-89910681	420111	13764	VPS9D1	FALSE
chr14	103385392	103503831	1	1	chr14:103354661-103563277	208616	118439	MARK3	FALSE
chr7	5527148	5563784	1	1	chr7:5450614-5599174	148560	36636	ACTB	FALSE
chr12	56521820	56596193	1	1	chr12:55729005-56752409	1023404	74373	RBMS2	FALSE
chr12	56595596	56636816	1	1	chr12:55729005-56752409	1023404	41220	BAZ2A	FALSE
chr3	47381011	47413435	1	1	chr3:47370917-48664265	1293348	32424	PTPN23	FALSE
chr16	268301	275980	1	1	chr16:53373-801410	748037	7679	RGS11	FALSE
chr17	28577565	28599025	1	1	chr17:28570968-29391437	820469	21460	SPAG5	FALSE
chr17	28744005	28750956	1	1	chr17:28570968-29391437	820469	6951	TRAF4	FALSE
chr19	10333776	10339661	1	1	chr19:10194270-11156115	961845	5885	ICAM3	FALSE
chr19	41883161	41930150	0.980485	1	chr19:41884078-42402233	518155	46072	LOC100505585	FALSE
chr12	2877223	2941138	1	1	chr12:2834729-2964360	129631	63915	TULP3	FALSE
chr12	47734363	47771040	1	1	chr12:47715384-47779839	64455	36677	RAPGEF3	FALSE
chr19	42297033	42303546	1	1	chr19:41884078-42402233	518155	6513	PAFAH1B3	FALSE
chr16	29790719	29805385	1	1	chr16:29656786-30558647	901861	14666	KIF22	FALSE
chr19	10718079	10833488	1	1	chr19:10194270-11156115	961845	115409	DNM2	FALSE
chr19	55181247	55209506	1	1	chr19:55062341-55408341	346000	28259	PTPRH	FALSE
chr14	73136418	73223691	1	1	chr14:73136276-73270445	134169	87273	PSEN1	FALSE
chr5	141923855	141942047	1	1	chr5:141680905-142357428	676523	18192	DELE1	FALSE
chr1	11934205	11975538	1	1	chr1:11719371-12064492	345121	41333	PLOD1	FALSE
chr19	58479512	58512413	1	1	chr19:58362248-58575943	213695	32901	SLC27A5	FALSE
chr19	58467045	58475436	1	1	chr19:58362248-58575943	213695	8391	ZNF324	FALSE
chr19	58474017	58481230	1	1	chr19:58362248-58575943	213695	7213	ZNF446	FALSE
chr19	58386400	58394806	1	1	chr19:58362248-58575943	213695	8406	RPS5	FALSE
chr1	32221928	32231604	1	1	chr1:31705248-32878889	1173641	9676	EIF3I	FALSE
chr1	32179675	32198285	1	1	chr1:31705248-32878889	1173641	18610	TXLNA	FALSE
chr2	27042364	27070622	0.73158	1	chr2:27049949-27323378	273429	20673	AGBL5	FALSE
chr2	27217369	27243943	1	1	chr2:27049949-27323378	273429	26574	CAD	FALSE
chr8	38225218	38275558	1	1	chr8:37784491-38566402	781911	50340	DDHD2	FALSE
chr16	366969	371289	1	1	chr16:53373-801410	748037	4320	MRPL28	FALSE
chr16	180459	181179	1	1	chr16:53373-801410	748037	720	HBQ1	FALSE
chrX	16786432	16844519	0.864669	1	chrX:16628981-16836658	207677	50226	TXLNG	FALSE
chr7	74199652	74229834	1	1	chr7:74079254-74619886	540632	30182	LAT2	FALSE
chr19	48872421	48876058	1	1	chr19:48320125-48955461	635336	3637	PPP1R15A	FALSE
chr19	48813018	48836510	1	1	chr19:48320125-48955461	635336	23492	HSD17B14	FALSE
chr7	100867387	100873454	1	1	chr7:100835972-101364135	528163	6067	TRIP6	FALSE
chr7	100889994	100896974	1	1	chr7:100835972-101364135	528163	6980	ACHE	FALSE
chr7	100875103	100888664	1	1	chr7:100835972-101364135	528163	13561	SRRT	FALSE
chr17	44191805	44200113	1	1	chr17:44084245-44376239	291994	8308	ATXN7L3	FALSE
chr19	48552075	48599425	1	1	chr19:48320125-48955461	635336	47350	SULT2B1	FALSE
chr20	32762385	32809356	1	1	chr20:32647825-32820540	172715	46971	DNMT3B	FALSE
chr3	50558025	50571027	1	1	chr3:49339640-50652963	1313323	13002	C3orf18	FALSE
chr20	3846799	3876123	1	1	chr20:3795871-4064807	268936	29324	MAVS	FALSE
chr12	120469850	120498493	0.927696	1	chr12:120110600-120496422	385822	26572	DYNLL1	FALSE
chr12	112405190	112418838	1	1	chr12:111404971-112419397	1014426	13648	RPL6	FALSE
chr12	111842228	111902222	1	1	chr12:111404971-112419397	1014426	59994	MAPKAPK5	FALSE
chr12	120127202	120194715	1	1	chr12:120110600-120496422	385822	67513	GCN1	FALSE
chr12	120196699	120201235	1	1	chr12:120110600-120496422	385822	4536	RPLP0	FALSE
chr12	120210439	120265771	1	1	chr12:120110600-120496422	385822	55332	PXN	FALSE
chr12	120302316	120313249	1	1	chr12:120110600-120496422	385822	10933	SIRT4	FALSE
chr12	111642146	111685956	1	1	chr12:111404971-112419397	1014426	43810	BRAP	FALSE
chr12	112013348	112023449	1	1	chr12:111404971-112419397	1014426	10101	ERP29	FALSE
chr11	62624826	62646726	1	1	chr11:62553258-62909853	356595	21900	GANAB	FALSE
chr12	6772512	6778455	1	1	chr12:6335819-6971056	635237	5943	LAG3	FALSE
chr12	6747996	6767475	1	1	chr12:6335819-6971056	635237	19479	MLF2	FALSE
chrX	153907367	153934999	1	1	chrX:153743716-153935762	192046	27632	ARHGAP4	FALSE
chr14	102592649	102730561	1	1	chr14:102524583-102928139	403556	137912	RCOR1	FALSE
chr1	27098809	27166981	1	1	chr1:26856344-27873507	1017163	68172	SLC9A1	FALSE
chr16	30092314	30096915	1	1	chr16:29656786-30558647	901861	4601	YPEL3	FALSE
chr1	26900238	26946871	1	1	chr1:26856344-27873507	1017163	46633	NUDC	FALSE
chr19	10271093	10286615	1	1	chr19:10194270-11156115	961845	15522	ICAM1	FALSE
chr15	64963022	64990310	0.994943	1	chr15:64776337-64990172	213835	27150	SPG21	FALSE
chr19	49474207	49486231	0.843313	1	chr19:49476091-49890874	414783	10140	FLT3LG	FALSE
chr19	8206736	8262421	1	1	chr19:7943420-8526129	582709	55685	CERS4	FALSE
chr19	39412669	39428415	1	1	chr19:39390735-39507645	116910	15746	PLEKHG2	FALSE
chr19	39498895	39508481	0.912789	1	chr19:39390735-39507645	116910	8750	DLL3	FALSE
chr17	18108706	18179802	1	1	chr17:17706165-18268611	562446	71096	MYO15A	FALSE
chr17	18183078	18209954	1	1	chr17:17706165-18268611	562446	26876	ALKBH5	FALSE
chr17	4959226	4967817	1	1	chr17:4900408-4987963	87555	8591	SPAG7	FALSE
chr14	22946228	22957161	1	1	chr14:22929105-23163520	234415	10933	HAUS4	FALSE
chr14	23117304	23119616	1	1	chr14:22929105-23163520	234415	2312	CEBPE	FALSE
chr14	23125295	23183674	0.654773	1	chr14:22929105-23163520	234415	38225	SLC7A8	FALSE
chr14	21476597	21499175	1	1	chr14:21455779-21526638	70859	22578	TOX4	FALSE
chr12	56158161	56163496	1	1	chr12:55729005-56752409	1023404	5335	MYL6	FALSE
chr17	75827225	75844717	1	1	chr17:75763967-76135346	371379	17492	UNC13D	FALSE
chr22	17178790	17258235	1	1	chr22:17171301-17272840	101539	79445	ADA2	FALSE
chr17	40287879	40304657	1	1	chr17:39194604-40309613	1115009	16778	CDC6	FALSE
chr12	53307456	53324864	1	1	chr12:52964743-53501651	536908	17408	AAAS	FALSE
chr12	54230942	54280133	1	1	chr12:54214774-54390875	176101	49191	CBX5	FALSE
chr19	12763003	12872740	1	1	chr19:12695995-13151983	455988	109737	HOOK2	FALSE
chr11	118572390	118603033	1	1	chr11:118400873-119169571	768698	30643	ARCN1	FALSE
chr9	128947699	129007096	1	1	chr9:127353889-129111896	1758007	59397	NUP188	FALSE
chr9	129094794	129111189	1	1	chr9:127353889-129111896	1758007	16395	CRAT	FALSE
chr9	127738317	127778710	1	1	chr9:127353889-129111896	1758007	40393	SH2D3C	FALSE
chr10	100969518	100985871	1	1	chr10:100968995-100998249	29254	16353	SEMA4G	FALSE
chr19	55364382	55370463	1	1	chr19:55062341-55408341	346000	6081	IL11	FALSE
chr6	35573585	35728583	1	1	chr6:35484962-35765069	280107	154998	FKBP5	FALSE
chr6	33794673	33804003	1	1	chr6:33579968-33814096	234128	9330	MLN	FALSE
chr6	33620365	33696574	1	1	chr6:33579968-33814096	234128	76209	ITPR3	FALSE
chr19	10832067	10836318	1	1	chr19:10194270-11156115	961845	4251	TMED1	FALSE
chr19	58561931	58573575	1	1	chr19:58362248-58575943	213695	11644	MZF1	FALSE
chr19	17226213	17229219	1	1	chr19:17209453-17606943	397490	3006	OCEL1	FALSE
chr19	38319845	38332076	1	1	chr19:38251026-38870531	619505	12231	KCNK6	FALSE
chr19	38335775	38370943	1	1	chr19:38251026-38870531	619505	35168	CATSPERG	FALSE
chr19	38374536	38383824	1	1	chr19:38251026-38870531	619505	9288	PSMD8	FALSE
chr16	30989256	31010638	1	1	chr16:30947947-31042755	94808	21382	STX1B	FALSE
chr16	30985207	30989147	1	1	chr16:30947947-31042755	94808	3940	HSD3B7	FALSE
chr16	30957754	30984664	1	1	chr16:30947947-31042755	94808	26910	SETD1A	FALSE
chr19	1285873	1301431	1	1	chr19:530906-1445570	914664	15558	EFNA2	FALSE
chr19	1259384	1274880	1	1	chr19:530906-1445570	914664	15496	CIRBP	FALSE
chr19	1241746	1244825	1	1	chr19:530906-1445570	914664	3079	ATP5F1D	FALSE
chr19	1228287	1238027	1	1	chr19:530906-1445570	914664	9740	CBARP	FALSE
chr19	8444767	8489114	1	1	chr19:7943420-8526129	582709	44347	HNRNPM	FALSE
chr19	8413270	8439017	1	1	chr19:7943420-8526129	582709	25747	2025-03-02	FALSE
chr19	531760	542092	1	1	chr19:530906-1445570	914664	10332	CDC34	FALSE
chr19	751112	764318	1	1	chr19:530906-1445570	914664	13206	MISP	FALSE
chr19	1086574	1095380	1	1	chr19:530906-1445570	914664	8806	POLR2E	FALSE
chr19	617221	633537	1	1	chr19:530906-1445570	914664	16316	POLRMT	FALSE
chr19	589881	617159	1	1	chr19:530906-1445570	914664	27278	HCN2	FALSE
chr19	2096429	2099593	1	1	chr19:1905184-2152057	246873	3164	IZUMO4	FALSE
chr19	708935	748329	1	1	chr19:530906-1445570	914664	39394	PALM	FALSE
chr19	2037465	2051244	1	1	chr19:1905184-2152057	246873	13779	MKNK2	FALSE
chr22	37570248	37582616	1	1	chr22:37545524-37849692	304168	12368	LGALS2	FALSE
chr22	37608725	37633564	1	1	chr22:37545524-37849692	304168	24839	GGA1	FALSE
chr22	37634654	37656119	1	1	chr22:37545524-37849692	304168	21465	SH3BP1	FALSE
chr22	37675636	37679802	1	1	chr22:37545524-37849692	304168	4166	LGALS1	FALSE
chr22	37697048	37776556	1	1	chr22:37545524-37849692	304168	79508	TRIOBP	FALSE
chr22	37807905	37817176	1	1	chr22:37545524-37849692	304168	9271	GCAT	FALSE
chr22	26599278	26618027	1	1	chr22:26512165-26673464	161299	18749	CRYBB1	FALSE
chr22	37830855	37849327	1	1	chr22:37545524-37849692	304168	18472	ANKRD54	FALSE
chr22	38468078	38483447	1	1	chr22:38283542-38571038	287496	15369	KDELR3	FALSE
chr22	38483438	38507660	1	1	chr22:38283542-38571038	287496	24222	DDX17	FALSE
chr22	38518948	38570204	1	1	chr22:38283542-38571038	287496	51256	DMC1	FALSE
chr22	35380361	35394207	1	1	chr22:35350639-35426850	76211	13846	HMOX1	FALSE
chr22	35400134	35425431	1	1	chr22:35350639-35426850	76211	25297	MCM5	FALSE
chr22	39223359	39244982	1	1	chr22:39169926-39502729	332803	21623	PDGFB	FALSE
chr22	39312882	39320389	1	1	chr22:39169926-39502729	332803	7507	RPL3	FALSE
chr22	39349925	39385575	1	1	chr22:39169926-39502729	332803	35650	SYNGR1	FALSE
chr22	39399778	39437060	1	1	chr22:39169926-39502729	332803	37282	TAB1	FALSE
chr22	36467046	36481640	1	1	chr22:36387920-36482153	94233	14594	TXN2	FALSE
chr22	40370591	40410289	1	1	chr22:40346080-40714698	368618	39698	SGSM3	FALSE
chr22	41205282	41231271	1	1	chr22:41196956-41597733	400777	25989	L3MBTL2	FALSE
chr22	41229510	41240931	1	1	chr22:41196956-41597733	400777	11421	CHADL	FALSE
chr22	41245611	41286251	1	1	chr22:41196956-41597733	400777	40640	RANGAP1	FALSE
chr22	41301525	41360147	1	1	chr22:41196956-41597733	400777	58622	ZC3H7B	FALSE
chr22	41459717	41468692	1	1	chr22:41196956-41597733	400777	8975	PHF5A	FALSE
chr22	41469117	41528989	1	1	chr22:41196956-41597733	400777	59872	ACO2	FALSE
chr22	41525799	41544606	1	1	chr22:41196956-41597733	400777	18807	POLR3H	FALSE
chr22	41576900	41589871	1	1	chr22:41196956-41597733	400777	12971	PMM1	FALSE
chr14	73237497	73274640	0.887058	1	chr14:73136276-73270445	134169	32948	PAPLN	FALSE
chr14	22985894	23010166	1	1	chr14:22929105-23163520	234415	24272	C14orf93	FALSE
chr14	23016543	23035230	1	1	chr14:22929105-23163520	234415	18687	PSMB5	FALSE
chr14	100238298	100282788	1	1	chr14:100192771-100285799	93028	44490	YY1	FALSE
chr14	23058564	23095614	1	1	chr14:22929105-23163520	234415	37050	ACIN1	FALSE
chr20	45898621	45912155	1	1	chr20:45833669-46014482	180813	13534	PLTP	FALSE
chr20	45934683	45948023	1	1	chr20:45833669-46014482	180813	13340	PCIF1	FALSE
chr20	46008908	46016561	0.728342	1	chr20:45833669-46014482	180813	5574	MMP9	FALSE
chr20	3786772	3806121	0.529743	1	chr20:3795871-4064807	268936	10250	CDC25B	FALSE
chr20	3927309	4015558	1	1	chr20:3795871-4064807	268936	88249	RNF24	FALSE
chr20	63698642	63708025	1	1	chr20:63653214-63848382	195168	9383	ARFRP1	FALSE
chr20	362835	397559	1	1	chr20:309869-653552	343683	34724	TRIB3	FALSE
chr20	472498	543835	1	1	chr20:309869-653552	343683	71337	CSNK2A1	FALSE
chr20	37289638	37317260	1	1	chr20:37251357-37336602	85245	27622	MANBAL	FALSE
chr20	45841721	45857405	1	1	chr20:45833669-46014482	180813	15684	ACOT8	FALSE
chrX	153929225	153935080	1	1	chrX:153743716-153935762	192046	5855	NAA10	FALSE
chrX	154379197	154381523	1	1	chrX:154369204-154479373	110169	2326	EMD	FALSE
chrX	154411524	154421726	1	1	chrX:154369204-154479373	110169	10202	TAZ	FALSE
chr13	28300346	28495145	0.960534	1	chr13:28308034-28495674	187640	187111	FLT1	FALSE
chr16	760734	768865	1	1	chr16:53373-801410	748037	8131	MSLN	FALSE
chr16	4616493	4690974	1	1	chr16:4285086-4958669	673583	74481	MGRN1	FALSE
chr16	30182827	30189076	1	1	chr16:29656786-30558647	901861	6249	CORO1A	FALSE
chr16	30114105	30123506	1	1	chr16:29656786-30558647	901861	9401	MAPK3	FALSE
chr16	30104810	30113537	1	1	chr16:29656786-30558647	901861	8727	GDPD3	FALSE
chr16	67846923	67872567	1	1	chr16:67659876-67893761	233885	25644	NUTF2	FALSE
chr16	67828157	67847811	1	1	chr16:67659876-67893761	233885	19654	CENPT	FALSE
chr16	67806765	67832148	1	1	chr16:67659876-67893761	233885	25383	TSNAXIP1	FALSE
chr16	67660946	67662778	1	1	chr16:67659876-67893761	233885	1832	PARD6A	FALSE
chr16	69105653	69118719	1	1	chr16:69071957-69340321	268364	13066	HAS3	FALSE
chr16	70480568	70523558	1	1	chr16:70289264-70703776	414512	42990	COG4	FALSE
chr16	3022620	3024286	1	1	chr16:2980205-3124895	144690	1666	HCFC1R1	FALSE
chr16	84271	138860	1	1	chr16:53373-801410	748037	54589	NPRL3	FALSE
chr16	77007	85853	1	1	chr16:53373-801410	748037	8846	MPG	FALSE
chr16	4748239	4767624	1	1	chr16:4285086-4958669	673583	19385	ZNF500	FALSE
chr16	396725	410367	1	1	chr16:53373-801410	748037	13642	NME4	FALSE
chr16	729760	741329	1	1	chr16:53373-801410	748037	11569	CIAO3	FALSE
chr16	726936	735525	1	1	chr16:53373-801410	748037	8589	HAGHL	FALSE
chr16	720581	722590	1	1	chr16:53373-801410	748037	2009	FAM173A	FALSE
chr16	715118	719655	1	1	chr16:53373-801410	748037	4537	METRN	FALSE
chr16	680224	682870	1	1	chr16:53373-801410	748037	2646	STUB1	FALSE
chr16	675666	678268	1	1	chr16:53373-801410	748037	2602	RHBDL1	FALSE
chr16	88715338	88785220	1	1	chr16:88634123-88816355	182232	69882	PIEZO1	FALSE
chr16	29663279	29698699	1	1	chr16:29656786-30558647	901861	35420	QPRT	FALSE
chr16	29806106	29811164	1	1	chr16:29656786-30558647	901861	5058	MAZ	FALSE
chr16	31032889	31042975	0.978188	1	chr16:30947947-31042755	94808	9866	STX4	FALSE
chr16	29858357	29863414	1	1	chr16:29656786-30558647	901861	5057	CDIPT	FALSE
chr15	74782057	74803198	1	1	chr15:74461013-74958799	497786	21141	CSK	FALSE
chr15	65381484	65422947	1	1	chr15:65300906-65530909	230003	41463	IGDCC4	FALSE
chr15	41517176	41544269	1	1	chr15:41416665-41564858	148193	27093	RPAP1	FALSE
chr15	40087890	40108892	1	1	chr15:39782413-40422242	639829	21002	BMF	FALSE
chr15	40765161	40807478	1	1	chr15:40754503-40953569	199066	42317	DNAJC17	FALSE
chr15	40872214	40874234	1	1	chr15:40754503-40953569	199066	2020	RHOV	FALSE
chr15	40894450	40903975	1	1	chr15:40754503-40953569	199066	9525	VPS18	FALSE
chr8	37843268	37849861	1	1	chr8:37784491-38566402	781911	6593	BRF2	FALSE
chr8	94641074	94707466	1	1	chr8:94474687-94720315	245628	66392	ESRP1	FALSE
chr8	9002147	9116746	0.51435	1	chr8:9057802-9151356	93554	58944	ERI1	FALSE
chr19	48880967	48898744	1	1	chr19:48320125-48955461	635336	17777	TULP2	FALSE
chr19	48900312	48923372	1	1	chr19:48320125-48955461	635336	23060	NUCB1	FALSE
chr19	48933699	48944969	1	1	chr19:48320125-48955461	635336	11270	DHDH	FALSE
chr19	38587641	38618882	1	1	chr19:38251026-38870531	619505	31241	MAP4K1	FALSE
chr19	44954585	44993341	1	1	chr19:44905408-45877313	971905	38756	CLPTM1	FALSE
chr19	45001449	45038198	1	1	chr19:44905408-45877313	971905	36749	RELB	FALSE
chr19	45039045	45070956	1	1	chr19:44905408-45877313	971905	31911	CLASRP	FALSE
chr19	45091396	45148077	1	1	chr19:44905408-45877313	971905	56681	PPP1R37	FALSE
chr19	49506816	49526428	1	1	chr19:49476091-49890874	414783	19612	FCGRT	FALSE
chr19	45306413	45322875	1	1	chr19:44905408-45877313	971905	16462	CKM	FALSE
chr19	45379638	45406349	1	1	chr19:44905408-45877313	971905	26711	PPP1R13L	FALSE
chr19	12806556	12815201	1	1	chr19:12695995-13151983	455988	8645	RNASEH2A	FALSE
chr19	45333434	45351520	1	1	chr19:44905408-45877313	971905	18086	KLC3	FALSE
chr19	13099033	13103161	1	1	chr19:12695995-13151983	455988	4128	LYL1	FALSE
chr19	13104902	13117567	1	1	chr19:12695995-13151983	455988	12665	TRMT1	FALSE
chr19	13144058	13150383	1	1	chr19:12695995-13151983	455988	6325	STX10	FALSE
chr19	45769717	45782552	1	1	chr19:44905408-45877313	971905	12835	DMPK	FALSE
chr19	45795713	45815308	1	1	chr19:44905408-45877313	971905	19595	RSPH6A	FALSE
chr19	49877425	49888750	1	1	chr19:49476091-49890874	414783	11325	TBC1D17	FALSE
chr19	49850735	49860744	1	1	chr19:49476091-49890874	414783	10009	PTOV1	FALSE
chr19	49818279	49840383	1	1	chr19:49476091-49890874	414783	22104	MED25	FALSE
chr19	13774456	13778773	1	1	chr19:13774431-14519003	744572	4317	C19orf53	FALSE
chr19	14031762	14053218	1	1	chr19:13774431-14519003	744572	21456	IL27RA	FALSE
chr19	14119512	14136613	1	1	chr19:13774431-14519003	744572	17101	ASF1B	FALSE
chr19	55132698	55149206	1	1	chr19:55062341-55408341	346000	16508	TNNT1	FALSE
chr19	55229779	55259017	1	1	chr19:55062341-55408341	346000	29238	PPP6R1	FALSE
chr19	39433137	39435949	1	1	chr19:39390735-39507645	116910	2812	RPS16	FALSE
chr19	39480412	39493785	1	1	chr19:39390735-39507645	116910	13373	TIMM50	FALSE
chr19	36114289	36125947	1	1	chr19:36111142-36141766	30624	11658	TBCB	FALSE
chr19	36113709	36115213	1	1	chr19:36111142-36141766	30624	1504	POLR2I	FALSE
chr19	36111151	36113711	1	1	chr19:36111142-36141766	30624	2560	OVOL3	FALSE
chr19	47255980	47273701	1	1	chr19:46850420-47778720	928300	17721	CCDC9	FALSE
chr19	47220822	47232766	1	1	chr19:46850420-47778720	928300	11944	BBC3	FALSE
chr19	4838341	4867694	1	1	chr19:4327416-4878505	551089	29353	PLIN3	FALSE
chr19	10251901	10260055	1	1	chr19:10194270-11156115	961845	8154	MRPL4	FALSE
chr19	10286955	10288522	1	1	chr19:10194270-11156115	961845	1567	ICAM4	FALSE
chr19	47745546	47757058	1	1	chr19:46850420-47778720	928300	11512	NOP53	FALSE
chr19	10289952	10296778	1	1	chr19:10194270-11156115	961845	6826	ICAM5	FALSE
chr19	17267376	17281249	1	1	chr19:17209453-17606943	397490	13873	BABAM1	FALSE
chr19	10350529	10380572	1	1	chr19:10194270-11156115	961845	30043	TYK2	FALSE
chr19	10391133	10420121	1	1	chr19:10194270-11156115	961845	28988	CDC37	FALSE
chr19	47487637	47515091	1	1	chr19:46850420-47778720	928300	27454	NAPA	FALSE
chr19	41956681	41959321	1	1	chr19:41884078-42402233	518155	2640	RABAC1	FALSE
chr19	41966582	41997497	1	1	chr19:41884078-42402233	518155	30915	ATP1A3	FALSE
chr19	47403124	47419527	1	1	chr19:46850420-47778720	928300	16403	MEIS3	FALSE
chr19	42387019	42390297	1	1	chr19:41884078-42402233	518155	3278	CNFN	FALSE
chr19	42325609	42378769	1	1	chr19:41884078-42402233	518155	53160	MEGF8	FALSE
chr19	48382575	48391551	1	1	chr19:48320125-48955461	635336	8976	KDELR1	FALSE
chr19	48469208	48482314	1	1	chr19:48320125-48955461	635336	13106	CYTH2	FALSE
chr19	48445841	48457022	1	1	chr19:48320125-48955461	635336	11181	GRWD1	FALSE
chr19	48394875	48444931	1	1	chr19:48320125-48955461	635336	50056	GRIN2D	FALSE
chr19	48364367	48376377	1	1	chr19:48320125-48955461	635336	12010	SYNGR4	FALSE
chr19	48630030	48637379	1	1	chr19:48320125-48955461	635336	7349	DBP	FALSE
chr19	48600810	48614854	1	1	chr19:48320125-48955461	635336	14044	FAM83E	FALSE
chr19	48720585	48740610	1	1	chr19:48320125-48955461	635336	20025	RASIP1	FALSE
chr19	48755524	48758333	1	1	chr19:48320125-48955461	635336	2809	FGF21	FALSE
chr19	48795062	48811029	1	1	chr19:48320125-48955461	635336	15967	BCAT2	FALSE
chr19	48837097	48868617	1	1	chr19:48320125-48955461	635336	31520	PLEKHA4	FALSE
chr19	12699194	12724011	1	1	chr19:12695995-13151983	455988	24817	TNPO2	FALSE
chr19	53909335	53943941	1	1	chr19:53823857-54173467	349610	34606	CACNG7	FALSE
chr19	12891160	12914207	1	1	chr19:12695995-13151983	455988	23047	GCDH	FALSE
chr19	12884422	12887199	1	1	chr19:12695995-13151983	455988	2777	KLF1	FALSE
chr19	12875209	12881466	1	1	chr19:12695995-13151983	455988	6257	DNASE2	FALSE
chr19	12833951	12874952	1	1	chr19:12695995-13151983	455988	41001	MAST1	FALSE
chr19	18196784	18204042	1	1	chr19:18192737-19385913	1193176	7258	RAB3A	FALSE
chr19	18208652	18248200	1	1	chr19:18192737-19385913	1193176	39548	PDE4C	FALSE
chr19	18434388	18438167	1	1	chr19:18192737-19385913	1193176	3779	ISYNA1	FALSE
chr19	18782773	18791305	1	1	chr19:18192737-19385913	1193176	8532	COMP	FALSE
chr19	18899514	18919387	1	1	chr19:18192737-19385913	1193176	19873	COPE	FALSE
chr19	18919705	18929189	1	1	chr19:18192737-19385913	1193176	9484	DDX49	FALSE
chr19	35641745	35644871	0.546705	1	chr19:35643162-35645034	1872	1709	ETV2	FALSE
chr19	19033575	19060311	1	1	chr19:18192737-19385913	1193176	26736	ARMC6	FALSE
chr19	18607430	18621039	1	1	chr19:18192737-19385913	1193176	13609	TMEM59L	FALSE
chr19	18557762	18569387	1	1	chr19:18192737-19385913	1193176	11625	KXD1	FALSE
chr19	18531751	18544077	1	1	chr19:18192737-19385913	1193176	12326	FKBP8	FALSE
chr19	19276018	19320509	1	1	chr19:18192737-19385913	1193176	44491	SUGP1	FALSE
chr19	42247569	42255128	1	1	chr19:41884078-42402233	518155	7559	ERF	FALSE
chr19	42230190	42242625	1	1	chr19:41884078-42402233	518155	12435	GSK3A	FALSE
chr19	42068477	42081552	1	1	chr19:41884078-42402233	518155	13075	ZNF574	FALSE
chr19	41998321	42069498	1	1	chr19:41884078-42402233	518155	71177	GRIK5	FALSE
chr7	22419444	22727613	1	1	chr7:22356253-22727734	371481	308169	LOC401312	FALSE
chr7	76302673	76304295	1	1	chr7:76218206-76410131	191925	1622	HSPB1	FALSE
chr7	99392048	99408597	1	1	chr7:99374321-99473080	98759	16549	PDAP1	FALSE
chr7	99408641	99419616	1	1	chr7:99374321-99473080	98759	10975	BUD31	FALSE
chr7	99416739	99466163	1	1	chr7:99374321-99473080	98759	49424	PTCD1	FALSE
chr7	100107070	100119841	1	1	chr7:100081477-100177887	96410	12771	TAF6	FALSE
chr7	101127089	101139266	1	1	chr7:100835972-101364135	528163	12177	SERPINE1	FALSE
chr7	101154456	101161596	1	1	chr7:100835972-101364135	528163	7140	AP1S1	FALSE
chr7	101195007	101201038	1	1	chr7:100835972-101364135	528163	6031	MOGAT3	FALSE
chr7	101205977	101218420	1	1	chr7:100835972-101364135	528163	12443	PLOD3	FALSE
chr7	101218165	101224190	1	1	chr7:100835972-101364135	528163	6025	ZNHIT1	FALSE
chr7	101232092	101238820	1	1	chr7:100835972-101364135	528163	6728	CLDN15	FALSE
chr7	74289475	74405943	1	1	chr7:74079254-74619886	540632	116468	CLIP2	FALSE
chr7	74174245	74197101	1	1	chr7:74079254-74619886	540632	22856	EIF4H	FALSE
chr7	74082933	74122525	1	1	chr7:74079254-74619886	540632	39592	LIMK1	FALSE
chr9	128191655	128255248	1	1	chr9:127353889-129111896	1758007	63593	DNM1	FALSE
chr9	127815012	127854756	1	1	chr9:127353889-129111896	1758007	39744	ENG	FALSE
chr9	127866486	127877675	1	1	chr9:127353889-129111896	1758007	11189	AK1	FALSE
chr9	128787253	128810430	1	1	chr9:127353889-129111896	1758007	23177	TBC1D13	FALSE
chr9	130172404	130237303	1	1	chr9:129835075-130713446	878371	64899	NCS1	FALSE
chr9	35673918	35681159	1	1	chr9:35646400-35691451	45051	7241	CA9	FALSE
chr9	130578965	130638352	1	1	chr9:129835075-130713446	878371	59387	FUBP3	FALSE
chr9	136196250	136205128	1	1	chr9:136109253-136791927	682674	8878	LHX3	FALSE
chr10	100987367	100994403	1	1	chr10:100968995-100998249	29254	7036	TWNK	FALSE
chr10	102230186	102241512	1	1	chr10:102055586-102679286	623700	11326	PITX3	FALSE
chr10	102245532	102382899	1	1	chr10:102055586-102679286	623700	137367	GBF1	FALSE
chr10	102419189	102423136	1	1	chr10:102055586-102679286	623700	3947	FBXL15	FALSE
chr10	102423245	102432584	1	1	chr10:102055586-102679286	623700	9339	CUEDC2	FALSE
chr19	55399745	55407788	1	1	chr19:55062341-55408341	346000	8043	UBE2S	FALSE
chr19	55385345	55403250	1	1	chr19:55062341-55408341	346000	17905	RPL28	FALSE
chr17	29246863	29254494	1	1	chr17:28570968-29391437	820469	7631	CRYBA1	FALSE
chr17	29255839	29294148	1	1	chr17:28570968-29391437	820469	38309	NUFIP2	FALSE
chr17	39200283	39204732	1	1	chr17:39194604-40309613	1115009	4449	RPL19	FALSE
chr17	39252663	39402523	1	1	chr17:39194604-40309613	1115009	149860	FBXL20	FALSE
chr17	44308413	44318670	1	1	chr17:44084245-44376239	291994	10257	RUNDC3A	FALSE
chr17	44205033	44221626	1	1	chr17:44084245-44376239	291994	16593	UBTF	FALSE
chr17	40015361	40017813	1	1	chr17:39194604-40309613	1115009	2452	CSF3	FALSE
chr17	39980807	39997959	1	1	chr17:39194604-40309613	1115009	17152	PSMD3	FALSE
chr17	40140318	40172171	1	1	chr17:39194604-40309613	1115009	31853	CASC3	FALSE
chr17	40177010	40195656	1	1	chr17:39194604-40309613	1115009	18646	RAPGEFL1	FALSE
chr17	47649476	47685505	1	1	chr17:47649178-48048902	399724	36029	KPNB1	FALSE
chr17	47941506	47949308	1	1	chr17:47649178-48048902	399724	7802	PNPO	FALSE
chr17	47967810	47981781	1	1	chr17:47649178-48048902	399724	13971	CDK5RAP3	FALSE
chr17	4967992	4987675	1	1	chr17:4900408-4987963	87555	19683	CAMTA2	FALSE
chr17	4948092	4957131	1	1	chr17:4900408-4987963	87555	9039	ENO3	FALSE
chr17	4945652	4949061	1	1	chr17:4900408-4987963	87555	3409	PFN1	FALSE
chr17	4940008	4945222	1	1	chr17:4900408-4987963	87555	5214	RNF167	FALSE
chr17	4937130	4940053	1	1	chr17:4900408-4987963	87555	2923	SLC25A11	FALSE
chr17	4897771	4934438	0.928082	1	chr17:4900408-4987963	87555	34030	CHRNE	FALSE
chr17	17681458	17811453	0.809939	1	chr17:17706165-18268611	562446	105288	RAI1	FALSE
chr17	18087892	18107970	1	1	chr17:17706165-18268611	562446	20078	DRG2	FALSE
chr17	32324565	32350023	0.696716	1	chr17:32007271-32342302	335031	17737	C17orf75	FALSE
chr17	42536241	42544449	1	1	chr17:42387828-42567878	180050	8208	NAGLU	FALSE
chr17	42549214	42555213	1	1	chr17:42387828-42567878	180050	5999	HSD17B1	FALSE
chr17	50164214	50175928	1	1	chr17:50151829-50210046	58217	11714	SGCA	FALSE
chr17	43014607	43025123	1	1	chr17:42998161-43546501	548340	10516	VAT1	FALSE
chr17	43025231	43032041	1	1	chr17:42998161-43546501	548340	6810	RND2	FALSE
chr17	44076746	44123702	0.840297	1	chr17:44084245-44376239	291994	39457	HDAC5	FALSE
chr17	8288654	8290092	1	1	chr17:8152152-8295848	143696	1438	RANGRF	FALSE
chr17	28573115	28576948	1	1	chr17:28570968-29391437	820469	3833	ALDOC	FALSE
chr17	28662198	28702679	1	1	chr17:28570968-29391437	820469	40481	SUPT6H	FALSE
chr17	28714281	28718429	1	1	chr17:28570968-29391437	820469	4148	RAB34	FALSE
chr17	28905250	28951771	1	1	chr17:28570968-29391437	820469	46521	PHF12	FALSE
chr11	64230278	64234286	1	1	chr11:63830045-64341360	511315	4008	DNAJC4	FALSE
chr11	65027439	65040572	1	1	chr11:64729982-65915971	1185989	13133	SNX15	FALSE
chr11	64894546	64917211	1	1	chr11:64729982-65915971	1185989	22665	ATG2A	FALSE
chr11	64851642	64888296	1	1	chr11:64729982-65915971	1185989	36654	EHD1	FALSE
chr11	126269055	126278131	1	1	chr11:126268596-126283706	15110	9076	FOXRED1	FALSE
chr11	118925164	118958559	1	1	chr11:118400873-119169571	768698	33395	UPK2	FALSE
chr11	47269161	47330031	1	1	chr11:47184996-47767976	582980	60870	MADD	FALSE
chr11	47565430	47573461	1	1	chr11:47184996-47767976	582980	8031	PTPMT1	FALSE
chr11	63938959	63957319	1	1	chr11:63830045-64341360	511315	18360	NAA40	FALSE
chr11	68030617	68036644	1	1	chr11:68010110-68129014	118904	6027	NDUFS8	FALSE
chr11	68039025	68050895	1	1	chr11:68010110-68129014	118904	11870	TCIRG1	FALSE
chr11	68052859	68121444	1	1	chr11:68010110-68129014	118904	68585	CHKA	FALSE
chr12	6828407	6839847	1	1	chr12:6335819-6971056	635237	11440	P3H3	FALSE
chr12	56334174	56340410	1	1	chr12:55729005-56752409	1023404	6236	IL23A	FALSE
chr12	56638175	56645984	1	1	chr12:55729005-56752409	1023404	7809	ATP5F1B	FALSE
chr12	56663341	56688408	1	1	chr12:55729005-56752409	1023404	25067	PTGES3	FALSE
chr12	53046969	53064372	1	1	chr12:52964743-53501651	536908	17403	TNS2	FALSE
chr12	2812622	2859791	0.531324	1	chr12:2834729-2964360	129631	25062	ITFG2	FALSE
chr12	2857681	2877155	1	1	chr12:2834729-2964360	129631	19474	FOXM1	FALSE
chr12	111686056	111757107	1	1	chr12:111404971-112419397	1014426	71051	ACAD10	FALSE
chr12	112026689	112108796	1	1	chr12:111404971-112419397	1014426	82107	NAA25	FALSE
chr12	6346843	6377730	1	1	chr12:6335819-6971056	635237	30887	SCNN1A	FALSE
chr12	6375045	6391571	1	1	chr12:6335819-6971056	635237	16526	LTBR	FALSE
chr12	47709734	47725567	0.64315	1	chr12:47715384-47779839	64455	10183	ENDOU	FALSE
chr12	54301202	54351846	1	1	chr12:54214774-54390875	176101	50644	COPZ1	FALSE
chr12	55973913	55996683	1	1	chr12:55729005-56752409	1023404	22770	RAB5B	FALSE
chr12	56416363	56449426	1	1	chr12:55729005-56752409	1023404	33063	TIMELESS	FALSE
chr12	6491886	6493841	1	1	chr12:6335819-6971056	635237	1955	MRPL51	FALSE
chr12	6534512	6538374	1	1	chr12:6335819-6971056	635237	3862	GAPDH	FALSE
chr12	6556863	6568691	1	1	chr12:6335819-6971056	635237	11828	NOP2	FALSE
chr12	6638075	6647433	1	1	chr12:6335819-6971056	635237	9358	ACRBP	FALSE
chr12	6724014	6731875	1	1	chr12:6335819-6971056	635237	7861	COPS7A	FALSE
chr12	6650301	6663142	1	1	chr12:6335819-6971056	635237	12841	ING4	FALSE
chr12	6839954	6847393	1	1	chr12:6335819-6971056	635237	7439	GNB3	FALSE
chr12	6844793	6852066	1	1	chr12:6335819-6971056	635237	7273	CDCA3	FALSE
chr12	6852128	6866632	1	1	chr12:6335819-6971056	635237	14504	USP5	FALSE
chr12	6867119	6870948	1	1	chr12:6335819-6971056	635237	3829	TPI1	FALSE
chr12	6870935	6889358	1	1	chr12:6335819-6971056	635237	18423	LOC105369632	FALSE
chr12	6913745	6923698	1	1	chr12:6335819-6971056	635237	9953	ENO2	FALSE
chr12	6924463	6942321	1	1	chr12:6335819-6971056	635237	17858	ATN1	FALSE
chr12	6942978	6946003	1	1	chr12:6335819-6971056	635237	3025	C12orf57	FALSE
chr12	120438090	120440737	1	1	chr12:120110600-120496422	385822	2647	COX6A1	FALSE
chr12	120461672	120469748	1	1	chr12:120110600-120496422	385822	8076	SRSF9	FALSE
chr6	35497874	35512896	1	1	chr6:35484962-35765069	280107	15022	TULP1	FALSE
chr6	42984553	43012342	1	1	chr6:42890401-43076539	186138	27789	PPP2R5D	FALSE
chr6	43054029	43059438	1	1	chr6:42890401-43076539	186138	5409	MRPL2	FALSE
chr6	44219505	44234151	1	1	chr6:44166291-44271500	105209	14646	SLC29A1	FALSE
chr5	141991749	142013041	1	1	chr5:141680905-142357428	676523	21292	GNPDA1	FALSE
chr5	141943585	141969741	1	1	chr5:141680905-142357428	676523	26156	PCDH12	FALSE
chr5	134648785	134727909	1	1	chr5:134411518-134874653	463135	79124	SEC24A	FALSE
chr5	149492982	149551471	1	1	chr5:149442610-149551883	109273	58489	CSNK1A1	FALSE
chr5	177456608	177474401	1	1	chr5:177086371-177517577	431206	17793	DBN1	FALSE
chr3	9749944	9788219	1	1	chr3:9749498-10116152	366654	38275	OGG1	FALSE
chr3	48517684	48562015	1	1	chr3:47370917-48664265	1293348	44331	PFKFB4	FALSE
chr3	48564073	48595267	1	1	chr3:47370917-48664265	1293348	31194	COL7A1	FALSE
chr3	50191610	50197696	1	1	chr3:49339640-50652963	1313323	6086	GNAT1	FALSE
chr3	50299890	50312381	1	1	chr3:49339640-50652963	1313323	12491	HYAL1	FALSE
chr3	50320027	50328251	1	1	chr3:49339640-50652963	1313323	8224	TUSC2	FALSE
chr3	47562238	47580792	1	1	chr3:47370917-48664265	1293348	18554	CSPG5	FALSE
chr3	47413681	47477126	1	1	chr3:47370917-48664265	1293348	63445	SCAP	FALSE
chr3	50569152	50596168	1	1	chr3:49339640-50652963	1313323	27016	HEMK1	FALSE
chr3	50606490	50611831	1	1	chr3:49339640-50652963	1313323	5341	CISH	FALSE
chr3	50611520	50649291	1	1	chr3:49339640-50652963	1313323	37771	MAPKAPK3	FALSE
chr2	231453531	231483641	1	1	chr2:231190052-231716628	526576	30110	NCL	FALSE
chr2	27253684	27275817	1	1	chr2:27049949-27323378	273429	22133	SLC30A3	FALSE
chr2	27309492	27325680	0.857796	1	chr2:27049949-27323378	273429	13886	MPV17	FALSE
chr19	1438358	1440494	1	1	chr19:530906-1445570	914664	2136	RPS15	FALSE
chr19	1383527	1395589	1	1	chr19:530906-1445570	914664	12062	NDUFS7	FALSE
chr2	85354394	85391752	1	1	chr2:84925688-85421272	495584	37358	ELMOD3	FALSE
chr2	197515571	197553699	1	1	chr2:197499651-197592039	92388	38128	MOB4	FALSE
chr2	197500140	197503449	1	1	chr2:197499651-197592039	92388	3309	HSPE1	FALSE
chr2	36837698	36966536	1	1	chr2:36753642-37157527	403885	128838	STRN	FALSE
chr2	70149880	70248615	1	1	chr2:70085065-70258782	173717	98735	C2orf42	FALSE
chr2	70209444	70248660	1	1	chr2:70085065-70258782	173717	39216	TIA1	FALSE
chr19	917287	921005	1	1	chr19:530906-1445570	914664	3718	KISS1R	FALSE
chr19	925781	975939	1	1	chr19:530906-1445570	914664	50158	ARID3A	FALSE
chr2	202206180	202238608	1	1	chr2:201972454-202376218	403764	32428	SUMO1	FALSE
chr19	1000419	1009732	1	1	chr19:530906-1445570	914664	9313	GRIN3B	FALSE
chr1	32292083	32333635	1	1	chr1:31705248-32878889	1173641	41552	HDAC1	FALSE
chr1	32816767	32858875	1	1	chr1:31705248-32878889	1173641	42108	S100PBP	FALSE
chr1	155335268	155562807	1	1	chr1:154970724-156768110	1797386	227539	ASH1L	FALSE
chr1	155749662	155859400	1	1	chr1:154970724-156768110	1797386	109738	GON4L	FALSE
chr1	155946851	156007070	1	1	chr1:154970724-156768110	1797386	60219	ARHGEF2	FALSE
chr1	156054752	156058510	1	1	chr1:154970724-156768110	1797386	3758	LAMTOR2	FALSE
chr1	156463727	156500779	1	1	chr1:154970724-156768110	1797386	37052	MEF2D	FALSE
chr1	11054584	11060020	1	1	chr1:11043347-11099942	56595	5436	SRM	FALSE
chr1	11919591	11926428	1	1	chr1:11719371-12064492	345121	6837	KIAA2013	FALSE
chr1	11980181	12013514	1	1	chr1:11719371-12064492	345121	33333	MFN2	FALSE
chr1	12019466	12032045	1	1	chr1:11719371-12064492	345121	12579	MIIP	FALSE
chr1	113979391	114035572	0.603069	1	chr1:114001691-114081696	80005	33881	OLFML3	FALSE
chr1	36155579	36180849	1	1	chr1:36096840-36401985	305145	25270	MAP7D1	FALSE
chr1	205504595	205532793	1	1	chr1:205222634-205701576	478942	28198	CDK18	FALSE
chr1	150321479	150353233	1	1	chr1:150256914-150635510	378596	31754	PRPF3	FALSE
chr1	150265399	150269580	1	1	chr1:150256914-150635510	378596	4181	APH1A	FALSE
chr1	45550543	45570049	1	1	chr1:45339733-45585030	245297	19506	AKR1A1	FALSE
chr1	45511036	45523047	1	1	chr1:45339733-45585030	245297	12011	PRDX1	FALSE
chr1	46175073	46185962	0.522362	1	chr1:46180274-46203811	23537	5688	TSPAN1	FALSE
chr1	26432282	26471306	1	1	chr1:26306331-26501589	195258	39024	DHDDS	FALSE
chr1	27830782	27851676	1	1	chr1:26856344-27873507	1017163	20894	PPP1R8	FALSE
chr1	27773219	27824443	1	1	chr1:26856344-27873507	1017163	51224	STX12	FALSE
chr19	45406209	45410766	1	1	chr19:44905408-45877313	971905	4557	CD3EAP	FALSE
chr11	118657316	118679690	1	1	chr11:118400873-119169571	768698	22374	TREH	FALSE
chr11	118544528	118572970	1	1	chr11:118400873-119169571	768698	28442	IFT46	FALSE
chr19	47520685	47555856	1	1	chr19:46850420-47778720	928300	35171	ZNF541	FALSE
chr19	47428017	47471893	1	1	chr19:46850420-47778720	928300	43876	SLC8A2	FALSE
chr19	47475150	47484265	1	1	chr19:46850420-47778720	928300	9115	KPTN	FALSE
chr1	150268200	150280916	1	1	chr1:150256914-150635510	378596	12716	C1orf54	FALSE
chr1	150257251	150265078	1	1	chr1:150256914-150635510	378596	7827	CA14	FALSE
chr20	37251082	37261835	0.974426	1	chr20:37251357-37336602	85245	10478	GHRH	FALSE
chr20	36573488	36593950	1	1	chr20:36573064-36606198	33134	20462	TGIF2	FALSE
chr4	87975650	87983426	1	1	chr4:87965589-88007742	42153	7776	SPP1	FALSE
chr16	4882507	4960741	0.973515	1	chr16:4285086-4958669	673583	76162	PPL	FALSE
chr16	4846665	4882401	1	1	chr16:4285086-4958669	673583	35736	UBN1	FALSE
chr9	128633661	128656787	1	1	chr9:127353889-129111896	1758007	23126	WDR34	FALSE
chr9	128683424	128696400	1	1	chr9:127353889-129111896	1758007	12976	SET	FALSE
chr9	128504700	128542288	1	1	chr9:127353889-129111896	1758007	37588	GLE1	FALSE
chr19	58513530	58538911	1	1	chr19:58362248-58575943	213695	25381	ZBTB45	FALSE
chr2	47345158	47387601	1	1	chr2:47272067-47403499	131432	42443	EPCAM	FALSE
chr10	102226299	102229589	1	1	chr10:102055586-102679286	623700	3290	ELOVL3	FALSE
chr10	102449837	102451543	1	1	chr10:102055586-102679286	623700	1706	C10orf95	FALSE
chr1	28589323	28643085	1	1	chr1:28246970-28737207	490237	53762	TAF12	FALSE
chr5	138506095	138543236	1	1	chr5:138439508-138543936	104428	37141	ETF1	FALSE
chr5	139341587	139369720	1	1	chr5:139341538-139775609	434071	28133	PAIP2	FALSE
chr5	138465479	138469303	1	1	chr5:138439508-138543936	104428	3824	EGR1	FALSE
chr8	22578279	22598025	0.992201	1	chr8:22561211-22597871	36660	19592	PDLIM2	FALSE
chr1	11857464	11858945	1	1	chr1:11719371-12064492	345121	1481	NPPB	FALSE
chr1	31727117	31764893	1	1	chr1:31705248-32878889	1173641	37776	ADGRB2	FALSE
chr1	32013868	32060850	1	1	chr1:31705248-32878889	1173641	46982	KHDRBS1	FALSE
chr1	32072031	32102866	1	1	chr1:31705248-32878889	1173641	30835	TMEM39B	FALSE
chr1	160288594	160343273	1	1	chr1:160098401-160401583	303182	54679	COPA	FALSE
chr16	3112560	3120517	1	1	chr16:2980205-3124895	144690	7957	ZNF205	FALSE
chr10	73909177	73917496	1	1	chr10:73625219-73998259	373040	8319	PLAU	FALSE
chr10	68477998	68527523	1	1	chr10:68471661-68561606	89945	49525	SLC25A16	FALSE
chr19	14408798	14419383	1	1	chr19:13774431-14519003	744572	10585	DDX39A	FALSE
chr19	14433053	14471867	1	1	chr19:13774431-14519003	744572	38814	PKN1	FALSE
chr19	12730640	12734684	1	1	chr19:12695995-13151983	455988	4044	TRIR	FALSE
chr19	14380501	14408725	1	1	chr19:13774431-14519003	744572	28224	ADGRE5	FALSE
chr19	14477760	14496149	1	1	chr19:13774431-14519003	744572	18389	GIPC1	FALSE
chr12	55835433	55842966	1	1	chr12:55729005-56752409	1023404	7533	MMP19	FALSE
chr12	53295291	53299450	1	1	chr12:52964743-53501651	536908	4159	PFDN5	FALSE
chr12	55818041	55821879	1	1	chr12:55729005-56752409	1023404	3838	ORMDL2	FALSE
chr12	55966781	55972789	1	1	chr12:55729005-56752409	1023404	6008	CDK2	FALSE
chr12	57128483	57213361	1	1	chr12:57078065-57476578	398513	84878	LRP1	FALSE
chr12	54292111	54301015	1	1	chr12:54214774-54390875	176101	8904	NFE2	FALSE
chr12	56007659	56038435	1	1	chr12:55729005-56752409	1023404	30776	IKZF4	FALSE
chr2	219538948	219543809	1	1	chr2:219492504-219553008	60504	4861	CHPF	FALSE
chr16	67662945	67667265	1	1	chr16:67659876-67893761	233885	4320	ENKD1	FALSE
chr20	45833799	45843276	1	1	chr20:45833669-46014482	180813	9477	SNX21	FALSE
chr20	50081124	50153637	0.565306	1	chr20:50112645-50190962	78317	40992	TMEM189-UBE2V1	FALSE
chr20	45888625	45891287	1	1	chr20:45833669-46014482	180813	2662	NEURL2	FALSE
chr16	88638572	88640468	1	1	chr16:88634123-88816355	182232	1896	IL17C	FALSE
chr6	43021623	43034156	1	1	chr6:42890401-43076539	186138	12533	RRP36	FALSE
chr6	2948159	2972165	1	1	chr6:2841219-3229767	388548	24006	SERPINB6	FALSE
chr6	42963865	42979181	1	1	chr6:42890401-43076539	186138	15316	PEX6	FALSE
chr6	2987987	3028869	1	1	chr6:2841219-3229767	388548	40882	NQO2	FALSE
chr6	43629540	43640952	0.587715	1	chr6:43628832-43636247	7415	6707	MAD2L1BP	FALSE
chr6	43014103	43021298	1	1	chr6:42890401-43076539	186138	7195	KLHDC3	FALSE
chr6	42960754	42963880	1	1	chr6:42890401-43076539	186138	3126	CNPY3-GNMT	FALSE
chr6	43011143	43016868	1	1	chr6:42890401-43076539	186138	5725	MEA1	FALSE
chr3	9962537	10011116	1	1	chr3:9749498-10116152	366654	48579	EMC3	FALSE
chr13	99606669	99897134	1	1	chr13:99606025-100020445	414420	290465	CLYBL	FALSE
chr17	44141906	44162476	1	1	chr17:44084245-44376239	291994	20570	C17orf53	FALSE
chr4	2536631	2732565	1	1	chr4:2535437-2801549	266112	195934	FAM193A	FALSE
chr17	8287763	8295400	1	1	chr17:8152152-8295848	143696	7637	SLC25A35	FALSE
chr17	75261674	75266376	1	1	chr17:75033619-75289750	256131	4702	MRPS7	FALSE
chr17	75236599	75262363	1	1	chr17:75033619-75289750	256131	25764	GGA3	FALSE
chr17	75109952	75130272	1	1	chr17:75033619-75289750	256131	20320	ARMC7	FALSE
chr17	75205659	75235758	1	1	chr17:75033619-75289750	256131	30099	NUP85	FALSE
chr17	75272981	75289510	1	1	chr17:75033619-75289750	256131	16529	SLC25A19	FALSE
chr17	75266228	75271227	1	1	chr17:75033619-75289750	256131	4999	MIF4GD	FALSE
chr17	75130225	75131757	1	1	chr17:75033619-75289750	256131	1532	NT5C	FALSE
chr1	155610205	155614967	1	1	chr1:154970724-156768110	1797386	4762	MSTO1	FALSE
chr1	156404250	156456763	1	1	chr1:154970724-156768110	1797386	52513	C1orf61	FALSE
chr19	55090914	55117637	1	1	chr19:55062341-55408341	346000	26723	PPP1R12C	FALSE
chr20	63739776	63744050	1	1	chr20:63653214-63848382	195168	4274	SLC2A4RG	FALSE
chr17	39404285	39451272	1	1	chr17:39194604-40309613	1115009	46987	MED1	FALSE
chr17	38847860	38853764	1	1	chr17:38330034-38869940	539906	5904	RPL23	FALSE
chr19	45467995	45475179	1	1	chr19:44905408-45877313	971905	7184	FOSB	FALSE
chr19	45527427	45602212	1	1	chr19:44905408-45877313	971905	74785	OPA3	FALSE
chr19	45687454	45692569	1	1	chr19:44905408-45877313	971905	5115	SNRPD2	FALSE
chr19	45485294	45497055	1	1	chr19:44905408-45877313	971905	11761	RTN2	FALSE
chr19	45606994	45645629	1	1	chr19:44905408-45877313	971905	38635	EML2	FALSE
chr19	45506579	45526983	1	1	chr19:44905408-45877313	971905	20404	VASP	FALSE
chr19	45815410	45863194	1	1	chr19:44905408-45877313	971905	47784	SYMPK	FALSE
chr20	3888839	3929882	1	1	chr20:3795871-4064807	268936	41043	PANK2	FALSE
chr20	407498	430966	1	1	chr20:309869-653552	343683	23468	RBCK1	FALSE
chr20	346782	359660	1	1	chr20:309869-653552	343683	12878	NRSN2	FALSE
chr20	3820524	3828838	1	1	chr20:3795871-4064807	268936	8314	AP5S1	FALSE
chr20	435480	462543	1	1	chr20:309869-653552	343683	27063	TBC1D20	FALSE
chr20	603797	610398	1	1	chr20:309869-653552	343683	6601	TCF15	FALSE
chr20	31605283	31606515	1	1	chr20:31563018-31613379	50361	1232	ID1	FALSE
chr20	35699272	35700984	1	1	chr20:35663886-35742679	78793	1712	ROMO1	FALSE
chrX	16123565	16153518	1	1	chrX:15737905-16236795	498890	29953	GRPR	FALSE
chr3	50354750	50359521	1	1	chr3:49339640-50652963	1313323	4771	TMEM115	FALSE
chr17	40058290	40093867	1	1	chr17:39194604-40309613	1115009	35577	THRA	FALSE
chr17	40092793	40100589	1	1	chr17:39194604-40309613	1115009	7796	NR1D1	FALSE
chr11	65386621	65413525	1	1	chr11:64729982-65915971	1185989	26904	FRMD8	FALSE
chr11	64318121	64321811	1	1	chr11:63830045-64341360	511315	3690	PRDX5	FALSE
chr19	49665142	49673916	1	1	chr19:49476091-49890874	414783	8774	BCL2L12	FALSE
chr19	49659569	49665875	1	1	chr19:49476091-49890874	414783	6306	IRF3	FALSE
chr19	49675786	49689029	1	1	chr19:49476091-49890874	414783	13243	PRMT1	FALSE
chr19	49635292	49640143	1	1	chr19:49476091-49890874	414783	4851	RRAS	FALSE
chr19	49580646	49591004	1	1	chr19:49476091-49890874	414783	10358	PRRG2	FALSE
chr19	49642209	49658642	1	1	chr19:49476091-49890874	414783	16433	SCAF1	FALSE
chr19	49591182	49626439	1	1	chr19:49476091-49890874	414783	35257	PRR12	FALSE
chr19	49739753	49763306	1	1	chr19:49476091-49890874	414783	23553	TSKS	FALSE
chr11	64103188	64119173	1	1	chr11:63830045-64341360	511315	15985	FLRT1	FALSE
chr19	53879190	53907652	1	1	chr19:53823857-54173467	349610	28462	PRKCG	FALSE
chr1	27534035	27604431	1	1	chr1:26856344-27873507	1017163	70396	AHDC1	FALSE
chr1	27666064	27672198	1	1	chr1:26856344-27873507	1017163	6134	IFI6	FALSE
chr12	6666477	6689572	1	1	chr12:6335819-6971056	635237	23095	ZNF384	FALSE
chr17	32142454	32253374	1	1	chr17:32007271-32342302	335031	110920	RHOT1	FALSE
chrX	153902531	153907166	1	1	chrX:153743716-153935762	192046	4635	AVPR2	FALSE
chr19	17292131	17310236	1	1	chr19:17209453-17606943	397490	18105	ABHD8	FALSE
chr7	151428835	151440813	1	1	chr7:151410026-151453598	43572	11978	CRYGN	FALSE
chr16	1984193	1987749	1	1	chr16:1979069-2538079	559010	3556	GFER	FALSE
chr16	1989660	1994275	1	1	chr16:1979069-2538079	559010	4615	SYNGR3	FALSE
chr16	629239	634117	1	1	chr16:53373-801410	748037	4878	WFIKKN1	FALSE
chr16	684622	690444	1	1	chr16:53373-801410	748037	5822	WDR24	FALSE
chr16	692498	705808	1	1	chr16:53373-801410	748037	13310	FBXL16	FALSE
chr16	788046	800737	1	1	chr16:53373-801410	748037	12691	CHTF18	FALSE
chr16	798041	800734	1	1	chr16:53373-801410	748037	2693	GNG13	FALSE
chr19	4815932	4831704	1	1	chr19:4327416-4878505	551089	15772	TICAM1	FALSE
chr10	133362485	133373354	1	1	chr10:133357506-133373609	16103	10869	ECHS1	FALSE
chr19	39406847	39409412	1	1	chr19:39390735-39507645	116910	2565	ZFP36	FALSE
chr22	23752743	23754425	1	1	chr22:23750735-23914233	163498	1682	VPREB3	FALSE
chr22	39457012	39492194	1	1	chr22:39169926-39502729	332803	35182	MGAT3	FALSE
chr22	37560480	37569405	1	1	chr22:37545524-37849692	304168	8925	CDC42EP1	FALSE
chr22	40678750	40682814	1	1	chr22:40346080-40714698	368618	4064	MCHR1	FALSE
chr22	26521996	26596717	1	1	chr22:26512165-26673464	161299	74721	TPST2	FALSE
chr22	37823382	37825485	1	1	chr22:37545524-37849692	304168	2103	GALR3	FALSE
chr7	128862856	128865847	1	1	chr7:128430705-128880636	449931	2991	ATP6V1F	FALSE
chr7	101162509	101165569	1	1	chr7:100835972-101364135	528163	3060	VGF	FALSE
chr7	131500262	131558217	0.628522	1	chr7:131521791-131656252	134461	36426	PODXL	FALSE
chr7	101310914	101321823	1	1	chr7:100835972-101364135	528163	10909	IFT22	FALSE
chr7	128830377	128859274	1	1	chr7:128430705-128880636	449931	28897	FLNC	FALSE
chr7	128739292	128773400	1	1	chr7:128430705-128880636	449931	34108	CALU	FALSE
chr7	128790757	128822132	1	1	chr7:128430705-128880636	449931	31375	CCDC136	FALSE
chr7	128772491	128775790	1	1	chr7:128430705-128880636	449931	3299	OPN1SW	FALSE
chr15	39934115	40035591	1	1	chr15:39782413-40422242	639829	101476	EIF2AK4	FALSE
chr15	43772605	43777315	1	1	chr15:43510387-43792591	282204	4710	ELL3	FALSE
chr15	40929340	40939073	1	1	chr15:40754503-40953569	199066	9733	DLL4	FALSE
chr15	40405485	40435947	0.550095	1	chr15:39782413-40422242	639829	16757	IVD	FALSE
chr17	7588178	7590094	1	1	chr17:7214120-7651034	436914	1916	SOX15	FALSE
chr17	7613946	7633382	1	1	chr17:7214120-7651034	436914	19436	SHBG	FALSE
chr17	7579491	7582111	1	1	chr17:7214120-7651034	436914	2620	CD68	FALSE
chr17	7591230	7614897	1	1	chr17:7214120-7651034	436914	23667	FXR2	FALSE
chr17	7583529	7592789	1	1	chr17:7214120-7651034	436914	9260	MPDU1	FALSE
chr19	10553085	10566031	1	1	chr19:10194270-11156115	961845	12946	KRI1	FALSE
chr19	10654261	10692417	1	1	chr19:10194270-11156115	961845	38156	ILF3	FALSE
chr19	10602457	10644557	1	1	chr19:10194270-11156115	961845	42100	SLC44A2	FALSE
chr19	10572671	10587315	1	1	chr19:10194270-11156115	961845	14644	AP1M2	FALSE
chr19	10566460	10569059	1	1	chr19:10194270-11156115	961845	2599	CDKN2D	FALSE
chr14	21459020	21476960	1	1	chr14:21455779-21526638	70859	17940	RAB2B	FALSE
chr8	38105493	38144076	1	1	chr8:37784491-38566402	781911	38583	ASH2L	FALSE
chr16	370788	387113	1	1	chr16:53373-801410	748037	16325	TMEM8A	FALSE
chr19	19320829	19358754	1	1	chr19:18192737-19385913	1193176	37925	MAU2	FALSE
chr19	55171196	55180289	1	1	chr19:55062341-55408341	346000	9093	SYT5	FALSE
chr19	55151767	55157773	1	1	chr19:55062341-55408341	346000	6006	TNNI3	FALSE
chr19	1397026	1401570	1	1	chr19:530906-1445570	914664	4544	GAMT	FALSE
chr19	11089362	11133816	1	1	chr19:10194270-11156115	961845	44454	LDLR	FALSE
chr16	3088890	3099295	1	1	chr16:2980205-3124895	144690	10405	ZSCAN10	FALSE
chr19	44905791	44909393	1	1	chr19:44905408-45877313	971905	3602	APOE	FALSE
chr19	44914247	44919349	1	1	chr19:44905408-45877313	971905	5102	APOC1	FALSE
chr19	38403135	38409088	1	1	chr19:38251026-38870531	619505	5953	FAM98C	FALSE
chr19	5674947	5691875	0.599894	1	chr19:5680369-5690524	10155	10155	RPL36	FALSE
chr19	19211958	19252233	1	1	chr19:18192737-19385913	1193176	40275	NCAN	FALSE
chr19	17334920	17342731	1	1	chr19:17209453-17606943	397490	7811	GTPBP3	FALSE
chr19	17351450	17377342	1	1	chr19:17209453-17606943	397490	25892	PLVAP	FALSE
chr19	17402939	17405630	1	1	chr19:17209453-17606943	397490	2691	BST2	FALSE
chr19	17468769	17506168	1	1	chr19:17209453-17606943	397490	37399	SLC27A1	FALSE
chr19	17249171	17282786	1	1	chr19:17209453-17606943	397490	33615	USHBP1	FALSE
chr19	17555649	17583162	1	1	chr19:17209453-17606943	397490	27513	COLGALT1	FALSE
chr19	17309518	17323298	1	1	chr19:17209453-17606943	397490	13780	DDA1	FALSE
chr19	17292609	17306843	1	1	chr19:17209453-17606943	397490	14234	MRPL34	FALSE
chr19	17511636	17521288	1	1	chr19:17209453-17606943	397490	9652	PGLS	FALSE
chr7	99374249	99394816	0.996499	1	chr7:99374321-99473080	98759	20495	ARPC1B	FALSE
chr19	53992288	54012669	1	1	chr19:53823857-54173467	349610	20381	CACNG6	FALSE
chr19	18418864	18434562	1	1	chr19:18192737-19385913	1193176	15698	SSBP4	FALSE
chr19	18374731	18389176	1	1	chr19:18192737-19385913	1193176	14445	GDF15	FALSE
chr19	18340598	18369950	1	1	chr19:18192737-19385913	1193176	29352	PGPEP1	FALSE
chr19	18257097	18274509	1	1	chr19:18192737-19385913	1193176	17412	IQCN	FALSE
chr19	18306230	18323274	1	1	chr19:18192737-19385913	1193176	17044	LSM4	FALSE
chr19	18279694	18281622	1	1	chr19:18192737-19385913	1193176	1928	JUND	FALSE
chr20	63743666	63832038	1	1	chr20:63653214-63848382	195168	88372	ZBTB46	FALSE
chr16	142728	154503	1	1	chr16:53373-801410	748037	11775	HBZ	FALSE
chr9	130444961	130501274	1	1	chr9:129835075-130713446	878371	56313	ASS1	FALSE
chr9	130664594	130682983	1	1	chr9:129835075-130713446	878371	18389	PRDM12	FALSE
chr9	130693721	130704894	1	1	chr9:129835075-130713446	878371	11173	EXOSC2	FALSE
chr19	58551566	58555105	1	1	chr19:58362248-58575943	213695	3539	CHMP2A	FALSE
chr19	58555712	58558954	1	1	chr19:58362248-58575943	213695	3242	UBE2M	FALSE
chr19	58544064	58550722	1	1	chr19:58362248-58575943	213695	6658	TRIM28	FALSE
chr16	634427	636366	1	1	chr16:53373-801410	748037	1939	METTL26	FALSE
chr19	10922185	10928681	1	1	chr19:10194270-11156115	961845	6496	YIPF2	FALSE
chr19	10543895	10553418	1	1	chr19:10194270-11156115	961845	9523	ATG4D	FALSE
chr19	47045909	47048624	1	1	chr19:46850420-47778720	928300	2715	TMEM160	FALSE
chr19	47064187	47113776	1	1	chr19:46850420-47778720	928300	49589	ZC3H4	FALSE
chr19	47019837	47045775	1	1	chr19:46850420-47778720	928300	25938	NPAS1	FALSE
chrX	154458281	154477779	1	1	chrX:154369204-154479373	110169	19498	PLXNA3	FALSE
chr1	10032832	10181239	1	1	chr1:9824034-10475430	651396	148407	UBE4B	FALSE
chr19	55072020	55087923	1	1	chr19:55062341-55408341	346000	15903	EPS8L1	FALSE
chr17	44959693	44968303	1	1	chr17:44774997-45431965	656968	8610	C1QL1	FALSE
chr17	44903159	44916937	1	1	chr17:44774997-45431965	656968	13778	GFAP	FALSE
chr17	44846353	44850476	1	1	chr17:44774997-45431965	656968	4123	HIGD1B	FALSE
chr19	8052767	8062650	1	1	chr19:7943420-8526129	582709	9883	CCL25	FALSE
chr16	89644435	89657721	1	1	chr16:89490570-89910681	420111	13286	CHMP1A	FALSE
chr5	177379235	177398848	1	1	chr5:177086371-177517577	431206	19613	SLC34A1	FALSE
chr5	177402140	177409576	1	1	chr5:177086371-177517577	431206	7436	F12	FALSE
chr5	177446445	177456286	1	1	chr5:177086371-177517577	431206	9841	PRR7	FALSE
chr17	42998273	43002959	1	1	chr17:42998161-43546501	548340	4686	RPL27	FALSE
chr17	41866917	41930542	1	1	chr17:41728227-42020270	292043	63625	ACLY	FALSE
chr5	142108779	142154440	1	1	chr5:141680905-142357428	676523	45661	NDFIP1	FALSE
chr5	139526431	139628434	1	1	chr5:139341538-139775609	434071	102003	UBE2D2	FALSE
chr16	3024027	3027755	1	1	chr16:2980205-3124895	144690	3728	THOC6	FALSE
chr17	39637090	39664201	1	1	chr17:39194604-40309613	1115009	27111	STARD3	FALSE
chr17	39626740	39636626	1	1	chr17:39194604-40309613	1115009	9886	PPP1R1B	FALSE
chr19	58432814	58440153	1	1	chr19:58362248-58575943	213695	7339	ZNF132	FALSE
chr17	18225635	18244875	1	1	chr17:17706165-18268611	562446	19240	LLGL1	FALSE
chr1	26911489	26913975	1	1	chr1:26856344-27873507	1017163	2486	NR0B2	FALSE
chr1	26410817	26429728	1	1	chr1:26306331-26501589	195258	18911	LIN28A	FALSE
chr19	13931187	13953392	1	1	chr19:13774431-14519003	744572	22205	PODNL1	FALSE
chr19	13795460	13832230	1	1	chr19:13774431-14519003	744572	36770	ZSWIM4	FALSE
chr19	13961530	14007039	1	1	chr19:13774431-14519003	744572	45509	RFX1	FALSE
chr19	13882348	13906452	1	1	chr19:13774431-14519003	744572	24104	C19orf57	FALSE
chr19	13952492	13961449	1	1	chr19:13774431-14519003	744572	8957	DCAF15	FALSE
chr19	13906201	13930879	1	1	chr19:13774431-14519003	744572	24678	CC2D1A	FALSE
chr19	12825478	12835428	1	1	chr19:12695995-13151983	455988	9950	RTBDN	FALSE
chr3	47802909	47850195	1	1	chr3:47370917-48664265	1293348	47286	DHX30	FALSE
chr16	30193887	30197561	1	1	chr16:29656786-30558647	901861	3674	SLX1A	FALSE
chr17	1494577	1516742	1	1	chr17:1399935-1770311	370376	22165	INPP5K	FALSE
chr17	4269259	4366628	1	1	chr17:4142695-4397121	254426	97369	UBE2G1	FALSE
chr17	75845699	75856507	1	1	chr17:75763967-76135346	371379	10808	WBP2	FALSE
chr17	75776434	75785893	1	1	chr17:75763967-76135346	371379	9459	H3F3B	FALSE
chr17	75784806	75825799	1	1	chr17:75763967-76135346	371379	40993	UNK	FALSE
chr17	75874164	75878581	1	1	chr17:75763967-76135346	371379	4417	TRIM47	FALSE
chr17	7306999	7312463	1	1	chr17:7214120-7651034	436914	5464	EIF5A	FALSE
chr17	7311324	7315564	1	1	chr17:7214120-7651034	436914	4240	GPS2	FALSE
chr5	138439057	138446969	0.942998	1	chr5:138439508-138543936	104428	7461	REEP2	FALSE
chr17	28648346	28662189	1	1	chr17:28570968-29391437	820469	13843	SDF2	FALSE
chr17	28879335	28897733	1	1	chr17:28570968-29391437	820469	18398	FLOT2	FALSE
chr17	28855010	28861061	1	1	chr17:28570968-29391437	820469	6051	ERAL1	FALSE
chr16	69311350	69326939	1	1	chr16:69071957-69340321	268364	15589	VPS4A	FALSE
chr16	70661204	70686053	1	1	chr16:70289264-70703776	414512	24849	MTSS2	FALSE
chr1	155687960	155739010	1	1	chr1:154970724-156768110	1797386	51050	DAP3	FALSE
chr1	156369211	156385219	1	1	chr1:154970724-156768110	1797386	16008	RHBG	FALSE
chr1	155913045	155934413	1	1	chr1:154970724-156768110	1797386	21368	KHDC4	FALSE
chr1	160151570	160186977	1	1	chr1:160098401-160401583	303182	35407	ATP1A4	FALSE
chr1	156668763	156677407	1	1	chr1:154970724-156768110	1797386	8644	NES	FALSE
chr1	156641390	156659532	1	1	chr1:154970724-156768110	1797386	18142	BCAN	FALSE
chr1	156061160	156070504	1	1	chr1:154970724-156768110	1797386	9344	RAB25	FALSE
chr1	156619331	156625725	1	1	chr1:154970724-156768110	1797386	6394	HAPLN2	FALSE
chr1	160215715	160262531	1	1	chr1:160098401-160401583	303182	46816	DCAF8	FALSE
chr1	155859567	155885199	1	1	chr1:154970724-156768110	1797386	25632	SYT11	FALSE
chr1	45500300	45513382	1	1	chr1:45339733-45585030	245297	13082	MMACHC	FALSE
chr1	45340052	45343973	1	1	chr1:45339733-45585030	245297	3921	TOE1	FALSE
chr20	45857614	45879122	1	1	chr20:45833669-46014482	180813	21508	ZSWIM3	FALSE
chr1	16231692	16237183	1	1	chr1:16145211-16367912	222701	5491	CPLANE2	FALSE
chr1	204422628	204494724	1	1	chr1:204359270-204516720	157450	72096	PIK3C2B	FALSE
chr1	205227946	205285632	1	1	chr1:205222634-205701576	478942	57686	TMCC2	FALSE
chr19	1985438	2034881	1	1	chr19:1905184-2152057	246873	49443	BTBD2	FALSE
chr19	8490056	8502640	1	1	chr19:7943420-8526129	582709	12584	PRAM1	FALSE
chr19	55339853	55348121	1	1	chr19:55062341-55408341	346000	8268	KMT5C	FALSE
chr19	8509678	8514167	1	1	chr19:7943420-8526129	582709	4489	ZNF414	FALSE
chr19	55262223	55280381	1	1	chr19:55062341-55408341	346000	18158	HSPBP1	FALSE
chr19	1941172	1981338	1	1	chr19:1905184-2152057	246873	40166	CSNK1G2	FALSE
chr11	63998558	64166113	1	1	chr11:63830045-64341360	511315	167555	MACROD1	FALSE
chr11	62832342	62841809	1	1	chr11:62553258-62909853	356595	9467	WDR74	FALSE
chr7	140453033	140479536	1	1	chr7:140403912-140507463	103551	26503	MKRN1	FALSE
chr11	9664077	9752993	1	1	chr11:9314279-9766365	452086	88916	SWAP70	FALSE
chr11	65333852	65354262	1	1	chr11:64729982-65915971	1185989	20410	DPF2	FALSE
chr14	74303069	74360008	0.814714	1	chr14:74302632-74349458	46826	46389	VRTN	FALSE
chr3	9757347	9769992	1	1	chr3:9749498-10116152	366654	12645	CAMK1	FALSE
chr12	48921518	48926474	1	1	chr12:48681669-48966288	284619	4956	FKBP11	FALSE
chr12	48935723	48957487	1	1	chr12:48681669-48966288	284619	21764	ARF3	FALSE
chr11	47331406	47352702	1	1	chr11:47184996-47767976	582980	21296	MYBPC3	FALSE
chr11	47239302	47248906	1	1	chr11:47184996-47767976	582980	9604	ACP2	FALSE
chr1	31790422	31816051	1	1	chr1:31705248-32878889	1173641	25629	SPOCD1	FALSE
chr1	32775237	32818153	1	1	chr1:31705248-32878889	1173641	42916	YARS	FALSE
chr11	61680391	61747001	0.579718	1	chr11:61361639-61719006	357367	38615	DAGLA	FALSE
chr11	57528464	57530803	1	1	chr11:57514121-57741748	227627	2339	TIMM10	FALSE
chr19	47349315	47382704	1	1	chr19:46850420-47778720	928300	33389	DHX34	FALSE
chr19	47332175	47347329	1	1	chr19:46850420-47778720	928300	15154	C5AR2	FALSE
chr12	120341330	120369164	1	1	chr12:120110600-120496422	385822	27834	MSI1	FALSE
chr12	112125538	112153604	1	1	chr12:111404971-112419397	1014426	28066	TRAFD1	FALSE
chr7	128455849	128458418	1	1	chr7:128430705-128880636	449931	2569	HILPDA	FALSE
chr7	128709061	128731743	1	1	chr7:128430705-128880636	449931	22682	FAM71F1	FALSE
chr7	105532169	105567677	1	1	chr7:105521490-105656107	134617	35508	RINT1	FALSE
chr12	55820960	55830824	1	1	chr12:55729005-56752409	1023404	9864	DNAJC14	FALSE
chr12	53423855	53431672	1	1	chr12:52964743-53501651	536908	7817	AMHR2	FALSE
chr12	55743122	55757264	1	1	chr12:55729005-56752409	1023404	14142	GDF11	FALSE
chr12	56470944	56488414	1	1	chr12:55729005-56752409	1023404	17470	GLS2	FALSE
chr12	56266858	56270966	1	1	chr12:55729005-56752409	1023404	4108	COQ10A	FALSE
chr12	56316223	56334053	1	1	chr12:55729005-56752409	1023404	17830	PAN2	FALSE
chr12	53268299	53293643	1	1	chr12:52964743-53501651	536908	25344	ESPL1	FALSE
chr12	56118260	56127514	1	1	chr12:55729005-56752409	1023404	9254	ZC3H10	FALSE
chr12	54280193	54287088	1	1	chr12:54214774-54390875	176101	6895	HNRNPA1	FALSE
chr12	56449502	56469166	1	1	chr12:55729005-56752409	1023404	19664	MIP	FALSE
chr16	84648511	84667686	1	1	chr16:84629467-84700525	71058	19175	KLHL36	FALSE
chr2	231198546	231374837	1	1	chr2:231190052-231716628	526576	176291	ARMC9	FALSE
chr3	37988059	38007188	0.876888	1	chr3:37990414-38029958	39544	16774	VILL	FALSE
chr7	2403588	2448484	1	1	chr7:2403426-2478084	74658	44896	CHST12	FALSE
chr14	23520857	23556192	0.525626	1	chr14:23537619-23569995	32376	18573	ZFHX2	FALSE
chr17	45051610	45109016	1	1	chr17:44774997-45431965	656968	57406	NMT1	FALSE
chr9	128882112	128918039	1	1	chr9:127353889-129111896	1758007	35927	LRRC8A	FALSE
chr9	127785679	127790792	1	1	chr9:127353889-129111896	1758007	5113	CDK9	FALSE
chr9	128455186	128501292	1	1	chr9:127353889-129111896	1758007	46106	ODF2	FALSE
chr9	127505339	127578989	1	1	chr9:127353889-129111896	1758007	73650	NIBAN2	FALSE
chr9	127907886	127917041	1	1	chr9:127353889-129111896	1758007	9155	ST6GALNAC4	FALSE
chr9	127579370	127696027	1	1	chr9:127353889-129111896	1758007	116657	STXBP1	FALSE
chr9	127397138	127408424	1	1	chr9:127353889-129111896	1758007	11286	SLC2A8	FALSE
chr9	127794597	127814327	1	1	chr9:127353889-129111896	1758007	19730	FPGS	FALSE
chr9	129834698	129881838	0.992003	1	chr9:129835075-130713446	878371	46763	USP20	FALSE
chr9	127935099	127938484	1	1	chr9:127353889-129111896	1758007	3385	DPM2	FALSE
chr9	124853417	124857890	1	1	chr9:124770777-125200901	430124	4473	WDR38	FALSE
chr9	124878275	124948492	1	1	chr9:124770777-125200901	430124	70217	GOLGA1	FALSE
chr9	124857880	124861981	1	1	chr9:124770777-125200901	430124	4101	RPL35	FALSE
chr9	124862130	124877733	1	1	chr9:124770777-125200901	430124	15603	ARPC5L	FALSE
chr9	35649295	35650950	1	1	chr9:35646400-35691451	45051	1655	SIT1	FALSE
chr9	37422666	37436990	1	1	chr9:37422246-37486527	64281	14324	GRHPR	FALSE
chr9	35658875	35675866	1	1	chr9:35646400-35691451	45051	16991	ARHGEF39	FALSE
chr6	42929192	42939294	1	1	chr6:42890401-43076539	186138	10102	CNPY3	FALSE
chr6	43040777	43075095	1	1	chr6:42890401-43076539	186138	34318	KLC4	FALSE
chr6	44158811	44184401	0.707698	1	chr6:44166291-44271500	105209	18110	CAPN11	FALSE
chr6	3153666	3157544	1	1	chr6:2841219-3229767	388548	3878	TUBB2A	FALSE
chr6	3118374	3153578	1	1	chr6:2841219-3229767	388548	35204	BPHL	FALSE
chr6	3224277	3231730	0.736616	1	chr6:2841219-3229767	388548	5490	TUBB2B	FALSE
chr6	33694293	33711727	1	1	chr6:33579968-33814096	234128	17434	UQCC2	FALSE
chr6	42050513	42087461	1	1	chr6:42043855-42178705	134850	36948	TAF8	FALSE
chr15	41408408	41483563	0.890134	1	chr15:41416665-41564858	148193	66898	RTF1	FALSE
chr15	41493393	41503551	1	1	chr15:41416665-41564858	148193	10158	ITPKA	FALSE
chr15	40278176	40307935	1	1	chr15:39782413-40422242	639829	29759	PLCB2	FALSE
chr15	40217428	40277487	1	1	chr15:39782413-40422242	639829	60059	PAK6	FALSE
chr15	40764068	40767708	1	1	chr15:40754503-40953569	199066	3640	GCHFR	FALSE
chr2	27098889	27119128	1	1	chr2:27049949-27323378	273429	20239	CGREF1	FALSE
chr2	27086747	27100762	1	1	chr2:27049949-27323378	273429	14015	KHK	FALSE
chr2	27130756	27134666	1	1	chr2:27049949-27323378	273429	3910	PREB	FALSE
chr2	27199587	27212958	1	1	chr2:27049949-27323378	273429	13371	SLC5A6	FALSE
chr2	27078615	27086403	1	1	chr2:27049949-27323378	273429	7788	EMILIN1	FALSE
chr2	27212027	27217178	1	1	chr2:27049949-27323378	273429	5151	ATRAID	FALSE
chr2	27282392	27307439	1	1	chr2:27049949-27323378	273429	25047	TRIM54	FALSE
chr10	102461881	102502712	1	1	chr10:102055586-102679286	623700	40831	ACTR1A	FALSE
chr10	102461395	102477045	1	1	chr10:102055586-102679286	623700	15650	MFSD13A	FALSE
chr4	122826708	122898236	1	1	chr4:122775995-122900140	124145	71528	FGF2	FALSE
chr12	32399529	32646050	1	1	chr12:32361852-32679832	317980	246521	FGD4	FALSE
chr12	6462237	6470987	1	1	chr12:6335819-6971056	635237	8750	VAMP1	FALSE
chr12	6451690	6466517	1	1	chr12:6335819-6971056	635237	14827	TAPBPL	FALSE
chr12	6444867	6451718	1	1	chr12:6335819-6971056	635237	6851	CD27	FALSE
chr12	6693792	6700800	1	1	chr12:6335819-6971056	635237	7008	PIANP	FALSE
chr12	57452323	57459280	1	1	chr12:57078065-57476578	398513	6957	INHBE	FALSE
chr12	55997180	56006641	1	1	chr12:55729005-56752409	1023404	9461	SUOX	FALSE
chr12	48904110	48931840	1	1	chr12:48681669-48966288	284619	27730	CCDC65	FALSE
chr12	56230049	56237846	1	1	chr12:55729005-56752409	1023404	7797	SLC39A5	FALSE
chr12	54362445	54364487	1	1	chr12:54214774-54390875	176101	2042	GPR84	FALSE
chr12	56222015	56229854	1	1	chr12:55729005-56752409	1023404	7839	NABP2	FALSE
chr12	56162359	56189567	1	1	chr12:55729005-56752409	1023404	27208	SMARCC2	FALSE
chr12	50129299	50167533	1	1	chr12:50110879-50167843	56964	38234	CERS5	FALSE
chr12	53479669	53500063	1	1	chr12:52964743-53501651	536908	20394	MAP3K12	FALSE
chr12	53191323	53207282	1	1	chr12:52964743-53501651	536908	15959	ITGB7	FALSE
chr12	53157663	53180909	1	1	chr12:52964743-53501651	536908	23246	CSAD	FALSE
chr12	53299695	53307177	1	1	chr12:52964743-53501651	536908	7482	C12orf10	FALSE
chr12	56118250	56144671	1	1	chr12:55729005-56752409	1023404	26421	ESYT1	FALSE
chr12	56237807	56258384	1	1	chr12:55729005-56752409	1023404	20577	ANKRD52	FALSE
chr12	53180704	53195142	1	1	chr12:52964743-53501651	536908	14438	ZNF740	FALSE
chr12	121648742	121672631	1	1	chr12:121626169-121687460	61291	23889	MORN3	FALSE
chr13	99962964	99971909	1	1	chr13:99606025-100020445	414420	8945	ZIC5	FALSE
chr14	23047062	23057538	1	1	chr14:22929105-23163520	234415	10476	CDH24	FALSE
chr15	43777087	43802589	0.607952	1	chr15:43510387-43792591	282204	15504	SERF2	FALSE
chr15	40035690	40039181	1	1	chr15:39782413-40422242	639829	3491	SRP14	FALSE
chr15	40358219	40378621	1	1	chr15:39782413-40422242	639829	20402	DISP2	FALSE
chr15	63042632	63071915	1	1	chr15:63041882-63089688	47806	29283	TPM1	FALSE
chr15	64815632	64825668	1	1	chr15:64776337-64990172	213835	10036	PIF1	FALSE
chr15	74719542	74725536	1	1	chr15:74461013-74958799	497786	5994	CYP1A1	FALSE
chr15	74836118	74843346	1	1	chr15:74461013-74958799	497786	7228	ULK3	FALSE
chr15	74843730	74873365	1	1	chr15:74461013-74958799	497786	29635	SCAMP2	FALSE
chr15	74748845	74756607	1	1	chr15:74461013-74958799	497786	7762	CYP1A2	FALSE
chr15	74812716	74825757	1	1	chr15:74461013-74958799	497786	13041	LMAN1L	FALSE
chr15	84669538	84716460	1	1	chr15:84594845-84784446	189601	46922	SEC11A	FALSE
chr16	4777669	4788521	1	1	chr16:4285086-4958669	673583	10852	SEPTIN12	FALSE
chr16	4803203	4847288	1	1	chr16:4285086-4958669	673583	44085	GLYR1	FALSE
chr16	668105	674174	1	1	chr16:53373-801410	748037	6069	RHOT2	FALSE
chr16	89873570	89913627	0.926455	1	chr16:89490570-89910681	420111	37111	TCF25	FALSE
chr17	18039408	18068405	1	1	chr17:17706165-18268611	562446	28997	GID4	FALSE
chr16	67723070	67806652	1	1	chr16:67659876-67893761	233885	83582	RANBP10	FALSE
chr16	67674531	67719339	1	1	chr16:67659876-67893761	233885	44808	GFOD2	FALSE
chr16	69741871	69754926	1	1	chr16:69726392-69755152	28760	13055	NOB1	FALSE
chr17	47831634	47837719	1	1	chr17:47649178-48048902	399724	6085	LRRC46	FALSE
chr17	47837692	47841289	1	1	chr17:47649178-48048902	399724	3597	SCRN2	FALSE
chr17	32265832	32324659	1	1	chr17:32007271-32342302	335031	58827	RHBDL3	FALSE
chr17	7626234	7627876	1	1	chr17:7214120-7651034	436914	1642	SAT2	FALSE
chr17	81867721	81871378	1	1	chr17:81537408-82077945	540537	3657	ARHGDIA	FALSE
chr17	81890790	81900991	1	1	chr17:81537408-82077945	540537	10201	ANAPC11	FALSE
chr17	75880335	75896951	1	1	chr17:75763967-76135346	371379	16616	TRIM65	FALSE
chr17	41801947	41812604	1	1	chr17:41728227-42020270	292043	10657	P3H4	FALSE
chr17	41825057	41836260	1	1	chr17:41728227-42020270	292043	11203	NT5C3B	FALSE
chr17	39737927	39747291	1	1	chr17:39194604-40309613	1115009	9364	GRB7	FALSE
chr17	39728496	39730532	1	1	chr17:39194604-40309613	1115009	2036	MIEN1	FALSE
chr17	39667981	39670475	1	1	chr17:39194604-40309613	1115009	2494	PNMT	FALSE
chr17	39210541	39225945	1	1	chr17:39194604-40309613	1115009	15404	STAC2	FALSE
chr17	41812680	41823217	1	1	chr17:41728227-42020270	292043	10537	FKBP10	FALSE
chr19	14072536	14075062	1	1	chr19:13774431-14519003	744572	2526	MISP3	FALSE
chr19	14087851	14091036	1	1	chr19:13774431-14519003	744572	3185	SAMD1	FALSE
chr19	4791734	4801273	1	1	chr19:4327416-4878505	551089	9539	FEM1A	FALSE
chr19	17405722	17433724	1	1	chr19:17209453-17606943	397490	28002	MVB12A	FALSE
chr19	4360370	4400547	1	1	chr19:4327416-4878505	551089	40177	SH3GL1	FALSE
chr19	4675224	4724673	1	1	chr19:4327416-4878505	551089	49449	DPP9	FALSE
chr11	319676	327537	1	1	chr11:267728-911374	643646	7861	IFITM3	FALSE
chr11	289126	296107	1	1	chr11:267728-911374	643646	6981	PGGHG	FALSE
chr11	65525077	65538704	1	1	chr11:64729982-65915971	1185989	13627	SCYL1	FALSE
chr19	48321509	48330553	1	1	chr19:48320125-48955461	635336	9044	EMP3	FALSE
chr19	47113274	47210636	1	1	chr19:46850420-47778720	928300	97362	SAE1	FALSE
chr19	48661407	48673081	1	1	chr19:48320125-48955461	635336	11674	NTN5	FALSE
chr19	48485271	48513935	1	1	chr19:48320125-48955461	635336	28664	LMTK3	FALSE
chr19	45079195	45091518	1	1	chr19:44905408-45877313	971905	12323	GEMIN7	FALSE
chr19	53963040	53990215	1	1	chr19:53823857-54173467	349610	27175	CACNG8	FALSE
chr19	10928811	10933535	1	1	chr19:10194270-11156115	961845	4724	TIMM29	FALSE
chr19	8065402	8149592	1	1	chr19:7943420-8526129	582709	84190	FBN3	FALSE
chr19	10871513	10923070	1	1	chr19:10194270-11156115	961845	51557	CARM1	FALSE
chr19	49496365	49499708	1	1	chr19:49476091-49890874	414783	3343	RPS11	FALSE
chr19	49487554	49492308	1	1	chr19:49476091-49890874	414783	4754	RPL13A	FALSE
chr19	49555468	49590262	1	1	chr19:49476091-49890874	414783	34794	NOSIP	FALSE
chr19	49528003	49546962	1	1	chr19:49476091-49890874	414783	18959	RCN3	FALSE
chr1	16197854	16212652	1	1	chr1:16145211-16367912	222701	14798	ARHGEF19	FALSE
chr1	10398592	10420511	1	1	chr1:9824034-10475430	651396	21919	PGD	FALSE
chr1	36322031	36324154	1	1	chr1:36096840-36401985	305145	2123	EVA1B	FALSE
chr1	27354067	27366961	1	1	chr1:26856344-27873507	1017163	12894	MAP3K6	FALSE
chr1	27369112	27374824	1	1	chr1:26856344-27873507	1017163	5712	FCN3	FALSE
chr1	26876132	26890283	1	1	chr1:26856344-27873507	1017163	14151	GPN2	FALSE
chr1	27342020	27353937	1	1	chr1:26856344-27873507	1017163	11917	SYTL1	FALSE
chr1	27234632	27308636	1	1	chr1:26856344-27873507	1017163	74004	WDTC1	FALSE
chr1	44775251	44778779	1	1	chr1:44739434-44827449	88015	3528	RPS8	FALSE
chr1	44739818	44767767	1	1	chr1:44739434-44827449	88015	27949	KIF2C	FALSE
chr1	44783585	44788170	1	1	chr1:44739434-44827449	88015	4585	BEST4	FALSE
chr1	161152776	161158856	1	1	chr1:161132024-161227782	95758	6080	UFC1	FALSE
chr1	161166056	161178013	1	1	chr1:161132024-161227782	95758	11957	PPOX	FALSE
chr1	161159450	161165723	1	1	chr1:161132024-161227782	95758	6273	USP21	FALSE
chr1	156728442	156736960	1	1	chr1:154970724-156768110	1797386	8518	RRNAD1	FALSE
chr1	156737303	156741590	1	1	chr1:154970724-156768110	1797386	4287	MRPL24	FALSE
chr1	160190575	160201886	1	1	chr1:160098401-160401583	303182	11311	CASQ1	FALSE
chr1	156721891	156728799	1	1	chr1:154970724-156768110	1797386	6908	ISG20L2	FALSE
chr1	156699606	156705816	1	1	chr1:154970724-156768110	1797386	6210	CRABP2	FALSE
chr1	156742109	156766925	1	1	chr1:154970724-156768110	1797386	24816	HDGF	FALSE
chr1	151008420	151035713	1	1	chr1:150979358-151347465	368107	27293	PRUNE1	FALSE
chr1	150508062	150513789	1	1	chr1:150256914-150635510	378596	5727	ECM1	FALSE
chr1	151281618	151292176	1	1	chr1:150979358-151347465	368107	10558	ZNF687	FALSE
chr1	150487364	150507609	1	1	chr1:150256914-150635510	378596	20245	TARS2	FALSE
chr1	150549369	150560937	1	1	chr1:150256914-150635510	378596	11568	ADAMTSL4	FALSE
chr1	150574551	150579738	1	1	chr1:150256914-150635510	378596	5187	MCL1	FALSE
chr1	151340640	151347357	1	1	chr1:150979358-151347465	368107	6717	RFX5	FALSE
chr1	151291797	151327715	1	1	chr1:150979358-151347465	368107	35918	PI4KB	FALSE
chr1	151197949	151249536	1	1	chr1:150979358-151347465	368107	51587	PIP5K1A	FALSE
chr1	150996086	151008375	1	1	chr1:150979358-151347465	368107	12289	MINDY1	FALSE
chr1	150982249	150995634	1	1	chr1:150979358-151347465	368107	13385	ANXA9	FALSE
chr1	150600851	150629612	1	1	chr1:150256914-150635510	378596	28761	ENSA	FALSE
chr1	151131685	151146664	1	1	chr1:150979358-151347465	368107	14979	SEMA6C	FALSE
chr1	151047751	151051986	1	1	chr1:150979358-151347465	368107	4235	C1orf56	FALSE
chr1	151070578	151125542	1	1	chr1:150979358-151347465	368107	54964	GABPB2	FALSE
chr1	155050566	155062775	1	1	chr1:154970724-156768110	1797386	12209	ADAM15	FALSE
chr1	153974269	153977674	1	1	chr1:153633638-153986439	352801	3405	JTB	FALSE
chr1	153981605	153986358	1	1	chr1:153633638-153986439	352801	4753	RAB13	FALSE
chr1	153658703	153661852	1	1	chr1:153633638-153986439	352801	3149	SNAPIN	FALSE
chr1	153959099	153968184	1	1	chr1:153633638-153986439	352801	9085	SLC39A1	FALSE
chr1	153967534	153974361	1	1	chr1:153633638-153986439	352801	6827	CREB3L4	FALSE
chr1	155078837	155087538	1	1	chr1:154970724-156768110	1797386	8701	EFNA3	FALSE
chr1	153661788	153671028	1	1	chr1:153633638-153986439	352801	9240	ILF2	FALSE
chr1	155897808	155911404	1	1	chr1:154970724-156768110	1797386	13596	RIT1	FALSE
chr1	225777813	225790468	1	1	chr1:225767745-226136624	368879	12655	SRP9	FALSE
chr1	225982702	225999343	1	1	chr1:225767745-226136624	368879	16641	SDE2	FALSE
chr1	224175756	224193441	1	1	chr1:224175561-224357482	181921	17685	DEGS1	FALSE
chr1	225936598	225941383	1	1	chr1:225767745-226136624	368879	4785	LEFTY2	FALSE
chr1	225919877	225924340	1	1	chr1:225767745-226136624	368879	4463	PYCR2	FALSE
chr1	225810092	225845563	1	1	chr1:225767745-226136624	368879	35471	EPHX1	FALSE
chr2	27123789	27130812	1	1	chr2:27049949-27323378	273429	7023	ABHD1	FALSE
chr2	197486584	197516737	0.566643	1	chr2:197499651-197592039	92388	17086	HSPD1	FALSE
chr3	10026414	10101930	1	1	chr3:9749498-10116152	366654	75516	FANCD2	FALSE
chr2	219498867	219506989	1	1	chr2:219492504-219553008	60504	8122	GMPPA	FALSE
chr3	49416775	49422753	1	1	chr3:49339640-50652963	1313323	5978	AMT	FALSE
chr3	49412206	49416475	1	1	chr3:49339640-50652963	1313323	4269	TCTA	FALSE
chr3	49422946	49429326	1	1	chr3:49339640-50652963	1313323	6380	NICN1	FALSE
chr3	48561718	48563781	1	1	chr3:47370917-48664265	1293348	2063	UCN2	FALSE
chr5	134758771	134855133	1	1	chr5:134411518-134874653	463135	96362	DDX46	FALSE
chr5	177501907	177511274	1	1	chr5:177086371-177517577	431206	9367	DOK3	FALSE
chr11	65066300	65084164	1	1	chr11:64729982-65915971	1185989	17864	CDCA5	FALSE
chr7	76389334	76409697	1	1	chr7:76218206-76410131	191925	20363	SSC4D	FALSE
chr7	100154420	100158723	1	1	chr7:100081477-100177887	96410	4303	MAP11	FALSE
chr7	100826820	100867010	0.772282	1	chr7:100835972-101364135	528163	31038	SLC12A9	FALSE
chr7	140404043	140426250	1	1	chr7:140403912-140507463	103551	22207	RAB19	FALSE
chr8	38142700	38150992	1	1	chr8:37784491-38566402	781911	8292	STAR	FALSE
chr8	38263130	38269243	1	1	chr8:37784491-38566402	781911	6113	PLPP5	FALSE
chr9	128120693	128128462	1	1	chr9:127353889-129111896	1758007	7769	PTGES2	FALSE
chr9	128161251	128204383	1	1	chr9:127353889-129111896	1758007	43132	CIZ1	FALSE
chr9	128068201	128109245	1	1	chr9:127353889-129111896	1758007	41044	SLC25A25	FALSE
chr9	129007036	129028303	1	1	chr9:127353889-129111896	1758007	21267	SH3GLB2	FALSE
chr9	129036621	129072082	1	1	chr9:127353889-129111896	1758007	35461	MIGA2	FALSE
chr9	128149071	128153453	1	1	chr9:127353889-129111896	1758007	4382	LCN2	FALSE
chr9	127451486	127503501	1	1	chr9:127353889-129111896	1758007	52015	LRSAM1	FALSE
chr9	130265882	130434123	1	1	chr9:129835075-130713446	878371	168241	HMCN2	FALSE
chr9	130053426	130140169	1	1	chr9:129835075-130713446	878371	86743	GPR107	FALSE
chr9	136428619	136439845	1	1	chr9:136109253-136791927	682674	11226	INPP5E	FALSE
chr9	136440096	136483759	1	1	chr9:136109253-136791927	682674	43663	SEC16A	FALSE
chr10	73812501	73874591	1	1	chr10:73625219-73998259	373040	62090	CAMK2G	FALSE
chr10	86968432	86983934	1	1	chr10:86756118-87038977	282859	15502	ADIRF	FALSE
chr10	102132994	102150333	1	1	chr10:102055586-102679286	623700	17339	PPRC1	FALSE
chr11	10305073	10307397	1	1	chr11:10303266-10367208	63942	2324	ADM	FALSE
chr11	27494418	27506769	1	1	chr11:27471811-27507129	35318	12351	LIN7C	FALSE
chr11	62575045	62591637	1	1	chr11:62553258-62909853	356595	16592	TUT1	FALSE
chr11	46332905	46380554	1	1	chr11:46253346-46381066	127720	47649	DGKZ	FALSE
chr11	57597387	57614853	1	1	chr11:57514121-57741748	227627	17466	SERPING1	FALSE
chr11	47465933	47565569	1	1	chr11:47184996-47767976	582980	99636	CELF1	FALSE
chr11	75422394	75430629	1	1	chr11:75350801-75554955	204154	8235	KLHL35	FALSE
chr11	75399515	75422280	1	1	chr11:75350801-75554955	204154	22765	RPS3	FALSE
chr11	62593214	62601865	1	1	chr11:62553258-62909853	356595	8651	MTA2	FALSE
chr11	61362344	61369509	1	1	chr11:61361639-61719006	357367	7165	TMEM138	FALSE
chr11	62611722	62615120	1	1	chr11:62553258-62909853	356595	3398	ROM1	FALSE
chr11	62602218	62612765	1	1	chr11:62553258-62909853	356595	10547	EML3	FALSE
chr11	61402641	61430031	1	1	chr11:61361639-61719006	357367	27390	CPSF7	FALSE
chr11	62615296	62622154	1	1	chr11:62553258-62909853	356595	6858	B3GAT3	FALSE
chr11	118531041	118547280	1	1	chr11:118400873-119169571	768698	16239	TMEM25	FALSE
chr20	45886489	45887635	1	1	chr20:45833669-46014482	180813	1146	SPATA25	FALSE
chr11	64934471	64935893	1	1	chr11:64729982-65915971	1185989	1422	GPHA2	FALSE
chr11	64223799	64226254	1	1	chr11:63830045-64341360	511315	2455	TRPT1	FALSE
chr11	64225941	64230686	1	1	chr11:63830045-64341360	511315	4745	NUDT22	FALSE
chr11	64206678	64223886	1	1	chr11:63830045-64341360	511315	17208	FERMT3	FALSE
chr11	64251523	64269150	1	1	chr11:63830045-64341360	511315	17627	PLCB3	FALSE
chr11	65122183	65127371	1	1	chr11:64729982-65915971	1185989	5188	MRPL49	FALSE
chr11	65314866	65322417	1	1	chr11:64729982-65915971	1185989	7551	CDC42EP2	FALSE
chr11	65120630	65122177	1	1	chr11:64729982-65915971	1185989	1547	FAU	FALSE
chr11	65111845	65116396	1	1	chr11:64729982-65915971	1185989	4551	TM7SF2	FALSE
chr11	65089324	65111862	1	1	chr11:64729982-65915971	1185989	22538	VPS51	FALSE
chr16	30085793	30091887	1	1	chr16:29656786-30558647	901861	6094	TBX6	FALSE
chr16	30075978	30085376	1	1	chr16:29656786-30558647	901861	9398	PPP4C	FALSE
chr16	30024427	30052978	1	1	chr16:29656786-30558647	901861	28551	FAM57B	FALSE
chr16	30005514	30023270	1	1	chr16:29656786-30558647	901861	17756	DOC2A	FALSE
chr16	29992330	29996074	1	1	chr16:29656786-30558647	901861	3744	HIRIP3	FALSE
chr16	29973868	29992261	1	1	chr16:29656786-30558647	901861	18393	TAOK2	FALSE
chr16	29940885	29973050	1	1	chr16:29656786-30558647	901861	32165	TMEM219	FALSE
chr13	51222334	51284241	1	1	chr13:51146987-51348440	201453	61907	FAM124A	FALSE
chr2	37084451	37099244	1	1	chr2:36753642-37157527	403885	14793	GPATCH11	FALSE
chr18	46104378	46128333	1	1	chr18:46098020-46153461	55441	23955	HAUS1	FALSE
chr2	85133392	85310387	1	1	chr2:84925688-85421272	495584	176995	TCF7L1	FALSE
chr2	85318020	85328296	1	1	chr2:84925688-85421272	495584	10276	TGOLN2	FALSE
chr19	58367618	58381030	1	1	chr19:58362248-58575943	213695	13412	ZNF837	FALSE
chr5	134601149	134649271	1	1	chr5:134411518-134874653	463135	48122	SAR1B	FALSE
chr16	4608883	4615027	1	1	chr16:4285086-4958669	673583	6144	UBALD1	FALSE
chr17	50693198	50707914	1	1	chr17:50668169-50719853	51684	14716	ANKRD40	FALSE
chr7	5431335	5513809	0.766241	1	chr7:5450614-5599174	148560	63195	FBXL18	FALSE
chr10	97458324	97498794	1	1	chr10:97400879-97633890	233011	40470	MMS19	FALSE
chr1	112701106	112707434	1	1	chr1:112700344-113073704	373360	6328	RHOC	FALSE
chr1	112709994	112715477	1	1	chr1:112700344-113073704	373360	5483	PPM1J	FALSE
chr5	154712843	154817605	1	1	chr5:154712570-154858784	146214	104762	LARP1	FALSE
chr7	149003062	149028662	1	1	chr7:148976127-149196922	220795	25600	PDIA4	FALSE
chr2	202034587	202038445	1	1	chr2:201972454-202376218	403764	3858	FZD7	FALSE
chr5	141853111	141879246	1	1	chr5:141680905-142357428	676523	26135	PCDH1	FALSE
chr11	57551656	57568284	1	1	chr11:57514121-57741748	227627	16628	UBE2L6	FALSE
chr11	57667747	57701182	1	1	chr11:57514121-57741748	227627	33435	ZDHHC5	FALSE
chr11	57703714	57712323	1	1	chr11:57514121-57741748	227627	8609	MED19	FALSE
chr8	37858618	37899497	1	1	chr8:37784491-38566402	781911	40879	RAB11FIP1	FALSE
chr8	38176533	38213301	1	1	chr8:37784491-38566402	781911	36768	BAG4	FALSE
chr2	231395710	231401164	1	1	chr2:231190052-231716628	526576	5454	B3GNT7	FALSE
chr15	40161023	40221136	1	1	chr15:39782413-40422242	639829	60113	BUB1B	FALSE
chr3	9837849	9844602	1	1	chr3:9749498-10116152	366654	6753	RPUSD3	FALSE
chr6	35737032	35749079	1	1	chr6:35484962-35765069	280107	12047	ARMC12	FALSE
chr16	70289663	70335283	1	1	chr16:70289264-70703776	414512	45620	DDX19B	FALSE
chr16	70375977	70439237	1	1	chr16:70289264-70703776	414512	63260	ST3GAL2	FALSE
chr16	70454595	70480274	1	1	chr16:70289264-70703776	414512	25679	FCSK	FALSE
chr16	70579895	70660682	1	1	chr16:70289264-70703776	414512	80787	IL34	FALSE
chr6	44254096	44257890	1	1	chr6:44166291-44271500	105209	3794	SLC35B2	FALSE
chr11	46277662	46321409	1	1	chr11:46253346-46381066	127720	43747	CREB3L1	FALSE
chr15	64151715	64157481	1	1	chr15:64151346-64388080	236734	5766	SNX22	FALSE
chr1	27404230	27490167	1	1	chr1:26856344-27873507	1017163	85937	WASF2	FALSE
chr1	27005020	27012850	1	1	chr1:26856344-27873507	1017163	7830	TENT5B	FALSE
chr11	75434640	75525941	1	1	chr11:75350801-75554955	204154	91301	GDPD5	FALSE
chr1	204403381	204411817	1	1	chr1:204359270-204516720	157450	8436	PPP1R15B	FALSE
chr1	205657851	205680509	1	1	chr1:205222634-205701576	478942	22658	SLC45A3	FALSE
chr16	88696499	88706408	1	1	chr16:88634123-88816355	182232	9909	RNF166	FALSE
chr16	89696357	89701705	1	1	chr16:89490570-89910681	420111	5348	SPATA2L	FALSE
chr16	89720400	89740925	1	1	chr16:89490570-89910681	420111	20525	ZNF276	FALSE
chr1	161171310	161177968	1	1	chr1:161132024-161227782	95758	6658	B4GALT3	FALSE
chr1	161184302	161199054	1	1	chr1:161132024-161227782	95758	14752	ADAMTS4	FALSE
chr1	161197104	161214395	1	1	chr1:161132024-161227782	95758	17291	NDUFS2	FALSE
chr1	161215234	161220699	1	1	chr1:161132024-161227782	95758	5465	FCER1G	FALSE
chr1	161222292	161223631	1	1	chr1:161132024-161227782	95758	1339	APOA2	FALSE
chr17	47823272	47831541	1	1	chr17:47649178-48048902	399724	8269	MRPL10	FALSE
chr17	48892765	48895871	1	1	chr17:48892099-49004293	112194	3106	ATP5MC1	FALSE
chr17	48908407	48929056	1	1	chr17:48892099-49004293	112194	20649	UBE2Z	FALSE
chr1	150282543	150287093	1	1	chr1:150256914-150635510	378596	4550	CIART	FALSE
chr17	48929316	48944842	1	1	chr17:48892099-49004293	112194	15526	SNF8	FALSE
chr17	48958554	48968596	1	1	chr17:48892099-49004293	112194	10042	GIP	FALSE
chr12	6765516	6770952	1	1	chr12:6335819-6971056	635237	5436	PTMS	FALSE
chr1	151254703	151267479	1	1	chr1:150979358-151347465	368107	12776	PSMD4	FALSE
chr16	67666814	67668757	1	1	chr16:67659876-67893761	233885	1943	C16orf86	FALSE
chr9	35658290	35661511	1	1	chr9:35646400-35691451	45051	3221	CCDC107	FALSE
chr22	41922023	41926818	1	1	chr22:41919676-41929190	9514	4795	TNFRSF13C	FALSE
chr1	10456522	10472529	1	1	chr1:9824034-10475430	651396	16007	DFFA	FALSE
chr1	32200386	32205387	1	1	chr1:31705248-32878889	1173641	5001	CCDC28B	FALSE
chr1	32205661	32208687	1	1	chr1:31705248-32878889	1173641	3026	IQCC	FALSE
chr1	32214472	32222359	1	1	chr1:31705248-32878889	1173641	7887	TMEM234	FALSE
chr1	32365103	32394731	1	1	chr1:31705248-32878889	1173641	29628	BSDC1	FALSE
chr1	32539427	32605941	1	1	chr1:31705248-32878889	1173641	66514	ZBTB8A	FALSE
chr1	32862268	32872482	1	1	chr1:31705248-32878889	1173641	10214	FNDC5	FALSE
chr19	17231883	17245940	1	1	chr19:17209453-17606943	397490	14057	NR2F6	FALSE
chr19	17281645	17287646	1	1	chr19:17209453-17606943	397490	6001	ANKLE1	FALSE
chr21	42843094	42879568	1	1	chr21:42820113-42974726	154613	36474	WDR4	FALSE
chr21	42879644	42913304	1	1	chr21:42820113-42974726	154613	33660	NDUFV3	FALSE
chr9	136327476	136359605	1	1	chr9:136109253-136791927	682674	32129	GPSM1	FALSE
chr9	127706988	127716002	1	1	chr9:127353889-129111896	1758007	9014	CFAP157	FALSE
chr9	127731524	127735313	1	1	chr9:127353889-129111896	1758007	3789	TOR2A	FALSE
chr9	128729786	128772414	1	1	chr9:127353889-129111896	1758007	42628	ZER1	FALSE
chr9	128720870	128724127	1	1	chr9:127353889-129111896	1758007	3257	ZDHHC12	FALSE
chr9	128702503	128720916	1	1	chr9:127353889-129111896	1758007	18413	PKN3	FALSE
chr19	55282072	55312562	1	1	chr19:55062341-55408341	346000	30490	BRSK1	FALSE
chr19	55349306	55354719	1	1	chr19:55062341-55408341	346000	5413	COX6B2	FALSE
chr19	55376826	55378246	1	1	chr19:55062341-55408341	346000	1420	TMEM190	FALSE
chr19	42198598	42220140	1	1	chr19:41884078-42402233	518155	21542	DEDD2	FALSE
chr17	28725897	28743455	1	1	chr17:28570968-29391437	820469	17558	NEK8	FALSE
chr17	28724348	28727935	1	1	chr17:28570968-29391437	820469	3587	TLCD1	FALSE
chr1	153633982	153646306	1	1	chr1:153633638-153986439	352801	12324	CHTOP	FALSE
chr11	118883892	118897787	1	1	chr11:118400873-119169571	768698	13895	CXCR5	FALSE
chr1	154983338	154993111	1	1	chr1:154970724-156768110	1797386	9773	FLAD1	FALSE
chr1	153947669	153958615	1	1	chr1:153633638-153986439	352801	10946	CRTC2	FALSE
chr1	155308748	155320666	1	1	chr1:154970724-156768110	1797386	11918	FDPS	FALSE
chr1	155320894	155331114	1	1	chr1:154970724-156768110	1797386	10220	RUSC1	FALSE
chr1	155213821	155227422	1	1	chr1:154970724-156768110	1797386	13601	GBAP1	FALSE
chr1	156243320	156248117	1	1	chr1:154970724-156768110	1797386	4797	PAQR6	FALSE
chr1	156212993	156240042	1	1	chr1:154970724-156768110	1797386	27049	PMF1	FALSE
chr1	156193932	156212796	1	1	chr1:154970724-156768110	1797386	18864	SLC25A44	FALSE
chr1	156082573	156140089	1	1	chr1:154970724-156768110	1797386	57516	LMNA	FALSE
chr3	46979683	47009704	1	1	chr3:46976319-47010612	34293	30021	NBEAL2	FALSE
chr1	156035299	156053798	1	1	chr1:154970724-156768110	1797386	18499	UBQLN4	FALSE
chr1	156594487	156601496	1	1	chr1:154970724-156768110	1797386	7009	GPATCH4	FALSE
chr19	13116862	13141147	1	1	chr19:12695995-13151983	455988	24285	NACC1	FALSE
chr7	99438922	99457373	1	1	chr7:99374321-99473080	98759	18451	CPSF4	FALSE
chr19	14472466	14475354	1	1	chr19:13774431-14519003	744572	2888	PTGER1	FALSE
chr19	1354711	1378431	1	1	chr19:530906-1445570	914664	23720	PWWP3A	FALSE
chr17	39671122	39696797	1	1	chr17:39194604-40309613	1115009	25675	PGAP3	FALSE
chr17	75941507	75979177	1	1	chr17:75763967-76135346	371379	37670	ACOX1	FALSE
chr19	48332356	48364059	1	1	chr19:48320125-48955461	635336	31703	TMEM143	FALSE
chr17	41835685	41848384	1	1	chr17:41728227-42020270	292043	12699	KLHL10	FALSE
chr12	54369133	54391298	0.980916	1	chr12:54214774-54390875	176101	21742	ZNF385A	FALSE
chr17	44170447	44179084	1	1	chr17:44084245-44376239	291994	8637	ASB16	FALSE
chr17	44353215	44363853	1	1	chr17:44084245-44376239	291994	10638	FAM171A2	FALSE
chr17	45108959	45133354	1	1	chr17:44774997-45431965	656968	24395	PLCD3	FALSE
chr19	10316212	10333638	1	1	chr19:10194270-11156115	961845	17426	RAVER1	FALSE
chr19	12898786	12919293	1	1	chr19:12695995-13151983	455988	20507	SYCE2	FALSE
chr19	11131520	11155808	1	1	chr19:10194270-11156115	961845	24288	SPC24	FALSE
chr6	33721662	33746905	1	1	chr6:33579968-33814096	234128	25243	IP6K3	FALSE
chr6	33771202	33789130	1	1	chr6:33579968-33814096	234128	17928	LEMD2	FALSE
chr17	7558292	7561608	1	1	chr17:7214120-7651034	436914	3316	TNFSF13	FALSE
chr17	7561919	7571969	1	1	chr17:7214120-7651034	436914	10050	SENP3	FALSE
chr17	7572706	7579006	1	1	chr17:7214120-7651034	436914	6300	EIF4A1	FALSE
chr16	53010	57669	0.922086	1	chr16:53373-801410	748037	4296	SNRNP25	FALSE
chr16	560394	565529	1	1	chr16:53373-801410	748037	5135	PRR35	FALSE
chr16	649311	667833	1	1	chr16:53373-801410	748037	18522	WDR90	FALSE
chr16	681670	684528	1	1	chr16:53373-801410	748037	2858	JMJD8	FALSE
chr16	722582	726954	1	1	chr16:53373-801410	748037	4372	CCDC78	FALSE
chr16	2460086	2464963	1	1	chr16:1979069-2538079	559010	4877	TEDC2	FALSE
chr16	2429394	2458854	1	1	chr16:1979069-2538079	559010	29460	CCNF	FALSE
chr16	2475051	2509560	1	1	chr16:1979069-2538079	559010	34509	TBC1D24	FALSE
chr16	2520357	2531422	1	1	chr16:1979069-2538079	559010	11065	AMDHD2	FALSE
chr16	2471297	2474145	1	1	chr16:1979069-2538079	559010	2848	NTN3	FALSE
chr16	3027682	3036944	1	1	chr16:2980205-3124895	144690	9262	BICDL2	FALSE
chr11	61481120	61490931	1	1	chr11:61361639-61719006	357367	9811	PPP1R32	FALSE
chr11	62707676	62709201	1	1	chr11:62553258-62909853	356595	1525	GNG3	FALSE
chr11	62676498	62679117	1	1	chr11:62553258-62909853	356595	2619	UBXN1	FALSE
chr11	62662817	62672255	1	1	chr11:62553258-62909853	356595	9438	LBHD1	FALSE
chr11	62728069	62740293	1	1	chr11:62553258-62909853	356595	12224	TTC9C	FALSE
chr11	62771357	62787342	1	1	chr11:62553258-62909853	356595	15985	TAF6L	FALSE
chr11	62806860	62832051	1	1	chr11:62553258-62909853	356595	25191	STX5	FALSE
chr11	65375192	65383701	1	1	chr11:64729982-65915971	1185989	8509	SLC25A45	FALSE
chr11	65121780	65134533	1	1	chr11:64729982-65915971	1185989	12753	SYVN1	FALSE
chr11	65084210	65088398	1	1	chr11:64729982-65915971	1185989	4188	ZFPL1	FALSE
chr1	53226900	53238518	1	1	chr1:53220221-53239007	18786	11618	MAGOH	FALSE
chr1	28668732	28719353	1	1	chr1:28246970-28737207	490237	50621	GMEB1	FALSE
chr1	9922113	9943407	1	1	chr1:9824034-10475430	651396	21294	LZIC	FALSE
chr1	9997206	10016021	1	1	chr1:9824034-10475430	651396	18815	RBP7	FALSE
chr1	32679906	32703596	1	1	chr1:31705248-32878889	1173641	23690	SYNC	FALSE
chr1	32651142	32686211	1	1	chr1:31705248-32878889	1173641	35069	RBBP4	FALSE
chr1	32741830	32774970	1	1	chr1:31705248-32878889	1173641	33140	KIAA1522	FALSE
chr1	32351521	32364312	1	1	chr1:31705248-32878889	1173641	12791	TSSK3	FALSE
chr1	200404940	200410056	1	1	chr1:200302239-200410345	108106	5116	ZNF281	FALSE
chr1	160205337	160215376	1	1	chr1:160098401-160401583	303182	10039	PEA15	FALSE
chr1	160276812	160286348	1	1	chr1:160098401-160401583	303182	9536	PEX19	FALSE
chr1	160343316	160358952	1	1	chr1:160098401-160401583	303182	15636	NCSTN	FALSE
chr1	212858275	212899363	1	1	chr1:212857804-212950812	93008	41088	FLVCR1	FALSE
chr1	205336065	205357090	1	1	chr1:205222634-205701576	478942	21025	KLHDC8A	FALSE
chr2	24029347	24049575	1	1	chr2:23939455-24049984	110529	20228	WDCP	FALSE
chr1	226061851	226072007	1	1	chr1:225767745-226136624	368879	10156	H3F3A	FALSE
chr1	150363091	150476566	1	1	chr1:150256914-150635510	378596	113475	RPRD2	FALSE
chr1	151036321	151047720	1	1	chr1:150979358-151347465	368107	11399	BNIPL	FALSE
chr1	151156649	151159749	1	1	chr1:150979358-151347465	368107	3100	TNFAIP8L2	FALSE
chr1	151159748	151165948	1	1	chr1:150979358-151347465	368107	6200	LYSMD1	FALSE
chr1	151156664	151170297	1	1	chr1:150979358-151347465	368107	13633	TNFAIP8L2-SCNM1	FALSE
chr1	151169986	151176284	1	1	chr1:150979358-151347465	368107	6298	TMOD4	FALSE
chr1	151169987	151195321	1	1	chr1:150979358-151347465	368107	25334	VPS72	FALSE
chr1	154993586	154994315	1	1	chr1:154970724-156768110	1797386	729	LENEP	FALSE
chr1	155018520	155033781	1	1	chr1:154970724-156768110	1797386	15261	DCST2	FALSE
chr1	155033824	155050930	1	1	chr1:154970724-156768110	1797386	17106	DCST1	FALSE
chr1	155659443	155689000	1	1	chr1:154970724-156768110	1797386	29557	YY1AP1	FALSE
chr1	156591762	156594299	1	1	chr1:154970724-156768110	1797386	2537	NAXE	FALSE
chr1	155173787	155184971	1	1	chr1:154970724-156768110	1797386	11184	TRIM46	FALSE
chr1	155169408	155173475	1	1	chr1:154970724-156768110	1797386	4067	KRTCAP2	FALSE
chr1	156337314	156346995	1	1	chr1:154970724-156768110	1797386	9681	TSACC	FALSE
chr1	156308968	156367873	1	1	chr1:154970724-156768110	1797386	58905	CCT3	FALSE
chr1	156282935	156293185	1	1	chr1:154970724-156768110	1797386	10250	TMEM79	FALSE
chr1	156009048	156020951	1	1	chr1:154970724-156768110	1797386	11903	SSR2	FALSE
chr1	205302063	205321760	1	1	chr1:205222634-205701576	478942	19697	NUAK2	FALSE
chr4	40423267	40630875	0.999644	1	chr4:40335026-40630801	295775	207534	RBM47	FALSE
chr3	9902612	9916402	1	1	chr3:9749498-10116152	366654	13790	IL17RE	FALSE
chr3	9917074	9933630	1	1	chr3:9749498-10116152	366654	16556	IL17RC	FALSE
chr3	9933822	9945413	1	1	chr3:9749498-10116152	366654	11591	CRELD1	FALSE
chr3	9945542	9952408	1	1	chr3:9749498-10116152	366654	6866	PRRT3	FALSE
chr3	10081317	10108255	1	1	chr3:9749498-10116152	366654	26938	FANCD2OS	FALSE
chr2	27149004	27156974	1	1	chr2:27049949-27323378	273429	7970	TCF23	FALSE
chr2	27275433	27281499	1	1	chr2:27049949-27323378	273429	6066	DNAJC5G	FALSE
chr2	27307400	27308445	1	1	chr2:27049949-27323378	273429	1045	UCN	FALSE
chr3	47495640	47513712	1	1	chr3:47370917-48664265	1293348	18072	ELP6	FALSE
chr3	53224712	53256052	0.635131	1	chr3:53236147-53347965	111818	19905	TKT	FALSE
chr3	48157146	48188417	1	1	chr3:47370917-48664265	1293348	31271	CDC25A	FALSE
chr3	48223347	48225491	1	1	chr3:47370917-48664265	1293348	2144	CAMP	FALSE
chr3	48241100	48299253	1	1	chr3:47370917-48664265	1293348	58153	ZNF589	FALSE
chr3	48372219	48401259	1	1	chr3:47370917-48664265	1293348	29040	FBXW12	FALSE
chr3	48403854	48430086	1	1	chr3:47370917-48664265	1293348	26232	PLXNB1	FALSE
chr3	48432164	48440456	1	1	chr3:47370917-48664265	1293348	8292	CCDC51	FALSE
chr3	48446710	48467645	1	1	chr3:47370917-48664265	1293348	20935	ATRIP-TREX1	FALSE
chr3	48467798	48504826	1	1	chr3:47370917-48664265	1293348	37028	SHISA5	FALSE
chr3	49554477	49671549	1	1	chr3:49339640-50652963	1313323	117072	BSN	FALSE
chr3	49674014	49683971	1	1	chr3:49339640-50652963	1313323	9957	APEH	FALSE
chr3	49689538	49721529	1	1	chr3:49339640-50652963	1313323	31991	RNF123	FALSE
chr3	49857988	49869935	1	1	chr3:49339640-50652963	1313323	11947	CAMKV	FALSE
chr3	49907160	49930173	1	1	chr3:49339640-50652963	1313323	23013	MON1A	FALSE
chr3	49887002	49903873	1	1	chr3:49339640-50652963	1313323	16871	MST1R	FALSE
chr3	52245759	52250599	1	1	chr3:52197544-52279034	81490	4840	PPM1M	FALSE
chr3	52254434	52288020	0.732448	1	chr3:52197544-52279034	81490	24600	WDR82	FALSE
chr5	80111651	80256048	1	1	chr5:80097202-80256483	159281	144397	SERINC5	FALSE
chr5	150442635	150449739	1	1	chr5:150409984-150474448	64464	7104	RPS14	FALSE
chr5	134738548	134752157	1	1	chr5:134411518-134874653	463135	13609	CAMLG	FALSE
chr7	151053815	151057897	1	1	chr7:151027956-151086299	58343	4082	CDK5	FALSE
chr7	151057210	151076526	1	1	chr7:151027956-151086299	58343	19316	SLC4A2	FALSE
chr7	151076593	151080866	1	1	chr7:151027956-151086299	58343	4273	FASTK	FALSE
chr7	151081085	151083493	1	1	chr7:151027956-151086299	58343	2408	TMUB1	FALSE
chr7	139339457	139346328	0.889536	1	chr7:139340216-139360575	20359	6112	FMC1	FALSE
chr8	94487689	94553529	1	1	chr8:94474687-94720315	245628	65840	VIRMA	FALSE
chr8	38386207	38409527	1	1	chr8:37784491-38566402	781911	23320	LETM2	FALSE
chr7	128476729	128506602	1	1	chr7:128430705-128880636	449931	29873	METTL2B	FALSE
chr9	136206333	136245841	1	1	chr9:136109253-136791927	682674	39508	QSOX2	FALSE
chr9	136375577	136400168	1	1	chr9:136109253-136791927	682674	24591	SNAPC4	FALSE
chr9	136410641	136423761	1	1	chr9:136109253-136791927	682674	13120	PMPCA	FALSE
chr9	136401922	136410614	1	1	chr9:136109253-136791927	682674	8692	ENTR1	FALSE
chrX	134460165	134520513	1	1	chrX:134459842-134622306	162464	60348	HPRT1	FALSE
chr9	136712572	136724742	1	1	chr9:136109253-136791927	682674	12170	DIPK1B	FALSE
chr14	21498133	21511342	1	1	chr14:21455779-21526638	70859	13209	METTL3	FALSE
chr10	97498924	97571206	1	1	chr10:97400879-97633890	233011	72282	UBTD1	FALSE
chr10	97572499	97583884	1	1	chr10:97400879-97633890	233011	11385	ANKRD2	FALSE
chr11	47407132	47416496	1	1	chr11:47184996-47767976	582980	9364	SLC39A13	FALSE
chr11	47418769	47426473	1	1	chr11:47184996-47767976	582980	7704	PSMC3	FALSE
chr11	47437764	47449143	1	1	chr11:47184996-47767976	582980	11379	RAPSN	FALSE
chr15	39799032	39920892	1	1	chr15:39782413-40422242	639829	121860	GPR176	FALSE
chr14	102922656	102933596	0.501188	1	chr14:102524583-102928139	403556	5483	AMN	FALSE
chr15	40807086	40815084	1	1	chr15:40754503-40953569	199066	7998	ZFYVE19	FALSE
chr15	40815445	40828709	1	1	chr15:40754503-40953569	199066	13264	PPP1R14D	FALSE
chr15	40844018	40858207	1	1	chr15:40754503-40953569	199066	14189	SPINT1	FALSE
chr14	103519667	103522833	1	1	chr14:103354661-103563277	208616	3166	CKB	FALSE
chr14	103529196	103537073	1	1	chr14:103354661-103563277	208616	7877	TRMT61A	FALSE
chr14	103556544	103562831	1	1	chr14:103354661-103563277	208616	6287	BAG5	FALSE
chr10	102065390	102068038	1	1	chr10:102055586-102679286	623700	2648	HPS6	FALSE
chr10	102152176	102163871	1	1	chr10:102055586-102679286	623700	11695	NOLC1	FALSE
chr16	4734344	4749396	1	1	chr16:4285086-4958669	673583	15052	C16orf71	FALSE
chr10	73644881	73663803	1	1	chr10:73625219-73998259	373040	18922	SYNPO2L	FALSE
chr11	9460319	9528524	1	1	chr11:9314279-9766365	452086	68205	ZNF143	FALSE
chr11	9573670	9593457	1	1	chr11:9314279-9766365	452086	19787	WEE1	FALSE
chr10	73801911	73811798	1	1	chr10:73625219-73998259	373040	9887	NDST2	FALSE
chr15	84748592	84806445	0.619743	1	chr15:84594845-84784446	189601	35854	ZNF592	FALSE
chr15	43628503	43668118	1	1	chr15:43510387-43792591	282204	39615	CATSPER2	FALSE
chr15	43699488	43718184	1	1	chr15:43510387-43792591	282204	18696	STRCP1	FALSE
chr11	57645087	57649944	1	1	chr11:57514121-57741748	227627	4857	YPEL4	FALSE
chr15	64155812	64163205	1	1	chr15:64151346-64388080	236734	7393	PPIB	FALSE
chr15	64364304	64387687	1	1	chr15:64151346-64388080	236734	23383	PCLAF	FALSE
chr16	75111860	75116771	1	1	chr16:74998609-75288080	289471	4911	LDHD	FALSE
chr15	64911902	64958691	1	1	chr15:64776337-64990172	213835	46789	ANKDD1A	FALSE
chr12	57089043	57095476	1	1	chr12:57078065-57476578	398513	6433	NAB2	FALSE
chr15	43510958	43531620	1	1	chr15:43510387-43792591	282204	20662	MAP1A	FALSE
chr7	100119634	100125508	1	1	chr7:100081477-100177887	96410	5874	CNPY4	FALSE
chr15	43746410	43773278	1	1	chr15:43510387-43792591	282204	26868	PDIA3	FALSE
chr7	101170496	101180293	1	1	chr7:100835972-101364135	528163	9797	NAT16	FALSE
chr22	41367333	41399326	1	1	chr22:41196956-41597733	400777	31993	TEF	FALSE
chr9	127716079	127731590	1	1	chr9:127353889-129111896	1758007	15511	TTC16	FALSE
chr9	127920881	127930785	1	1	chr9:127353889-129111896	1758007	9904	PIP5KL1	FALSE
chr9	127940582	127980989	1	1	chr9:127353889-129111896	1758007	40407	FAM102A	FALSE
chr9	128255829	128275995	1	1	chr9:127353889-129111896	1758007	20166	GOLGA2	FALSE
chr9	128305159	128322447	1	1	chr9:127353889-129111896	1758007	17288	TRUB2	FALSE
chr9	128322544	128334072	1	1	chr9:127353889-129111896	1758007	11528	COQ4	FALSE
chr9	128340527	128361470	1	1	chr9:127353889-129111896	1758007	20943	SLC27A4	FALSE
chr9	128371319	128392016	1	1	chr9:127353889-129111896	1758007	20697	URM1	FALSE
chr9	128411751	128437351	1	1	chr9:127353889-129111896	1758007	25600	CERCAM	FALSE
chr9	129081111	129090438	1	1	chr9:127353889-129111896	1758007	9327	DOLPP1	FALSE
chr9	128818500	128822676	1	1	chr9:127353889-129111896	1758007	4176	ENDOG	FALSE
chr17	47896150	47928957	1	1	chr17:47649178-48048902	399724	32807	SP2	FALSE
chr17	47951967	47957883	1	1	chr17:47649178-48048902	399724	5916	PRR15L	FALSE
chr17	1420689	1463162	1	1	chr17:1399935-1770311	370376	42473	CRK	FALSE
chr16	30023334	30027736	1	1	chr16:29656786-30558647	901861	4402	C16orf92	FALSE
chr11	118401606	118431496	1	1	chr11:118400873-119169571	768698	29890	ATP5MG	FALSE
chr16	29811382	29815892	1	1	chr16:29656786-30558647	901861	4510	PRRT2	FALSE
chr19	1103926	1106791	1	1	chr19:530906-1445570	914664	2865	GPX4	FALSE
chr19	1248553	1259140	1	1	chr19:530906-1445570	914664	10587	MIDN	FALSE
chr19	17523301	17553839	1	1	chr19:17209453-17606943	397490	30538	NIBAN3	FALSE
chr19	18637025	18671721	1	1	chr19:18192737-19385913	1193176	34696	KLHL26	FALSE
chr16	88651935	88663161	1	1	chr16:88634123-88816355	182232	11226	MVD	FALSE
chr16	88803789	88809258	1	1	chr16:88634123-88816355	182232	5469	CDT1	FALSE
chr16	89657802	89671272	1	1	chr16:89490570-89910681	420111	13470	SPATA33	FALSE
chr17	28607964	28614200	1	1	chr17:28570968-29391437	820469	6236	RSKR	FALSE
chr17	28703197	28711854	1	1	chr17:28570968-29391437	820469	8657	PROCA1	FALSE
chr16	89560657	89566828	1	1	chr16:89490570-89910681	420111	6171	RPL13	FALSE
chr12	48813794	48828941	1	1	chr12:48681669-48966288	284619	15147	CACNB3	FALSE
chr17	28897781	28903079	1	1	chr17:28570968-29391437	820469	5298	DHRS13	FALSE
chr19	41193210	41207539	1	1	chr19:41159559-41231405	71846	14329	CYP2S1	FALSE
chr19	42313309	42325064	1	1	chr19:41884078-42402233	518155	11755	TMEM145	FALSE
chr19	42220312	42228201	1	1	chr19:41884078-42402233	518155	7889	ZNF526	FALSE
chr19	38251237	38256532	1	1	chr19:38251026-38870531	619505	5295	PPP1R14A	FALSE
chr19	38244035	38292615	0.856093	1	chr19:38251026-38870531	619505	41589	SPINT2	FALSE
chr19	38304164	38305006	1	1	chr19:38251026-38870531	619505	842	C19orf33	FALSE
chr19	38303558	38317273	1	1	chr19:38251026-38870531	619505	13715	YIF1B	FALSE
chr19	55158661	55166722	1	1	chr19:55062341-55408341	346000	8061	DNAAF3	FALSE
chr19	4402640	4445018	1	1	chr19:4327416-4878505	551089	42378	CHAF1A	FALSE
chr19	4444999	4457794	1	1	chr19:4327416-4878505	551089	12795	UBXN6	FALSE
chr19	4472297	4502208	1	1	chr19:4327416-4878505	551089	29911	HDGFL2	FALSE
chr19	4502180	4518465	1	1	chr19:4327416-4878505	551089	16285	PLIN4	FALSE
chr19	4542593	4559684	1	1	chr19:4327416-4878505	551089	17091	SEMA6B	FALSE
chr17	757097	783390	1	1	chr17:752024-980536	228512	26293	GLOD4	FALSE
chr17	2303383	2325260	1	1	chr17:2303215-2338415	35200	21877	SRR	FALSE
chr17	2322503	2337507	1	1	chr17:2303215-2338415	35200	15004	TSR1	FALSE
chr19	5680604	5688523	1	1	chr19:5680369-5690524	10155	7919	HSD11B1L	FALSE
chr17	4143168	4187310	1	1	chr17:4142695-4397121	254426	44142	CYB5D2	FALSE
chr11	63985853	64001811	1	1	chr11:63830045-64341360	511315	15958	OTUB1	FALSE
chr11	63911230	63917164	1	1	chr11:63830045-64341360	511315	5934	RCOR2	FALSE
chr19	8363289	8374370	1	1	chr19:7943420-8526129	582709	11081	ANGPTL4	FALSE
chr19	8302127	8308358	1	1	chr19:7943420-8526129	582709	6231	CD320	FALSE
chr12	53064316	53079404	1	1	chr12:52964743-53501651	536908	15088	SPRYD3	FALSE
chr12	53097436	53102345	1	1	chr12:52964743-53501651	536908	4909	IGFBP6	FALSE
chr12	53103486	53124535	1	1	chr12:52964743-53501651	536908	21049	SOAT2	FALSE
chr19	12796820	12801800	1	1	chr19:12695995-13151983	455988	4980	PRDX2	FALSE
chr17	75038863	75046985	1	1	chr17:75033619-75289750	256131	8122	ATP5PD	FALSE
chr17	76004502	76027452	1	1	chr17:75763967-76135346	371379	22950	EVPL	FALSE
chr17	76038775	76072517	1	1	chr17:75763967-76135346	371379	33742	SRP68	FALSE
chr17	39953263	39977768	1	1	chr17:39194604-40309613	1115009	24505	GSDMA	FALSE
chr16	234521	272183	1	1	chr16:53373-801410	748037	37662	FAM234A	FALSE
chr16	1997654	2009821	1	1	chr16:1979069-2538079	559010	12167	ZNF598	FALSE
chr16	2140803	2154165	1	1	chr16:1979069-2538079	559010	13362	RAB26	FALSE
chr16	2204248	2209453	1	1	chr16:1979069-2538079	559010	5205	MLST8	FALSE
chr16	2223580	2235742	1	1	chr16:1979069-2538079	559010	12162	E4F1	FALSE
chr16	2235816	2238711	1	1	chr16:1979069-2538079	559010	2895	DNASE1L2	FALSE
chr16	2239402	2252300	1	1	chr16:1979069-2538079	559010	12898	ECI1	FALSE
chr16	2177180	2196605	1	1	chr16:1979069-2538079	559010	19425	CASKIN1	FALSE
chr16	2275881	2340746	1	1	chr16:1979069-2538079	559010	64865	ABCA3	FALSE
chr11	61430042	61447529	1	1	chr11:61361639-61719006	357367	17487	SDHAF2	FALSE
chr11	62690275	62709845	1	1	chr11:62553258-62909853	356595	19570	BSCL2	FALSE
chr11	62761565	62766710	1	1	chr11:62553258-62909853	356595	5145	POLR2G	FALSE
chr11	62856102	62888875	1	1	chr11:62553258-62909853	356595	32773	SLC3A2	FALSE
chr11	65538805	65558930	1	1	chr11:64729982-65915971	1185989	20125	LTBP3	FALSE
chr11	65044818	65058553	1	1	chr11:64729982-65915971	1185989	13735	NAALADL1	FALSE
chr11	65040901	65044828	1	1	chr11:64729982-65915971	1185989	3927	SAC3D1	FALSE
chr11	64987945	64997018	1	1	chr11:64729982-65915971	1185989	9073	BATF2	FALSE
chr11	64764606	64778786	1	1	chr11:64729982-65915971	1185989	14180	SF1	FALSE
chr11	64784918	64803241	1	1	chr11:64729982-65915971	1185989	18323	MAP4K2	FALSE
chr11	64937517	64972108	1	1	chr11:64729982-65915971	1185989	34591	MAJIN	FALSE
chr7	100088969	100092187	1	1	chr7:100081477-100177887	96410	3218	COPS6	FALSE
chr16	4696510	4734378	1	1	chr16:4285086-4958669	673583	37868	ANKS3	FALSE
chr16	4693694	4695859	1	1	chr16:4285086-4958669	673583	2165	NUDT16L1	FALSE
chr22	38426327	38455199	1	1	chr22:38283542-38571038	287496	28872	KCNJ4	FALSE
chr10	72273924	72276036	1	1	chr10:72248524-72310914	62390	2112	DDIT4	FALSE
chr17	42011382	42025644	0.623195	1	chr17:41728227-42020270	292043	8888	NKIRAS2	FALSE
chr17	41976435	42021376	0.97539	1	chr17:41728227-42020270	292043	43835	DNAJC7	FALSE
chr16	67842320	67844195	1	1	chr16:67659876-67893761	233885	1875	THAP11	FALSE
chr11	64185272	64204543	1	1	chr11:63830045-64341360	511315	19271	STIP1	FALSE
chr17	45160700	45170040	1	1	chr17:44774997-45431965	656968	9340	HEXIM2	FALSE
chr11	62771629	62792006	1	1	chr11:62553258-62909853	356595	20377	TMEM223	FALSE
chr17	44186970	44191929	1	1	chr17:44084245-44376239	291994	4959	TMUB2	FALSE
chr20	45881227	45885266	1	1	chr20:45833669-46014482	180813	4039	ZSWIM1	FALSE
chr1	39026318	39034636	1	1	chr1:39016743-39105393	88650	8318	NDUFS5	FALSE
chr15	43533462	43590253	1	1	chr15:43510387-43792591	282204	56791	PPIP5K1	FALSE
chr9	37438102	37465450	1	1	chr9:37422246-37486527	64281	27348	ZBTB5	FALSE
chr16	70346861	70373383	1	1	chr16:70289264-70703776	414512	26522	DDX19A	FALSE
chr4	2741648	2756342	1	1	chr4:2535437-2801549	266112	14694	TNIP2	FALSE
chr4	1811479	1856156	1	1	chr4:1745945-1870942	124997	44677	LETM1	FALSE
chr15	64165525	64356173	1	1	chr15:64151346-64388080	236734	190648	CSNK1G1	FALSE
chr8	37934281	37940124	1	1	chr8:37784491-38566402	781911	5843	GOT1L1	FALSE
chr19	49690898	49713731	1	1	chr19:49476091-49890874	414783	22833	CPT1C	FALSE
chr16	30350773	30355308	1	1	chr16:29656786-30558647	901861	4535	CD2BP2	FALSE
chr5	177357924	177372596	1	1	chr5:177086371-177517577	431206	14672	RGS14	FALSE
chr16	30357102	30370494	1	1	chr16:29656786-30558647	901861	13392	TBC1D10B	FALSE
chr5	177331567	177351668	1	1	chr5:177086371-177517577	431206	20101	LMAN2	FALSE
chr5	177301198	177303744	1	1	chr5:177086371-177517577	431206	2546	RAB24	FALSE
chr5	177303799	177306949	1	1	chr5:177086371-177517577	431206	3150	PRELID1	FALSE
chr1	155195588	155209051	1	1	chr1:154970724-156768110	1797386	13463	THBS3	FALSE
chrX	15688830	15788411	0.507185	1	chrX:15737905-16236795	498890	50506	CA5B	FALSE
chr1	155135344	155138857	1	1	chr1:154970724-156768110	1797386	3513	SLC50A1	FALSE
chr1	155127876	155134899	1	1	chr1:154970724-156768110	1797386	7023	EFNA1	FALSE
chr1	153678688	153693992	1	1	chr1:153633638-153986439	352801	15304	NPR1	FALSE
chr1	26317958	26320523	1	1	chr1:26306331-26501589	195258	2565	CD52	FALSE
chr16	29995715	30005793	1	1	chr16:29656786-30558647	901861	10078	INO80E	FALSE
chr16	30192932	30194306	1	1	chr16:29656786-30558647	901861	1374	BOLA2B	FALSE
chr17	82023305	82031151	1	1	chr17:81537408-82077945	540537	7846	LRRC45	FALSE
chr17	82018702	82024107	1	1	chr17:81537408-82077945	540537	5405	CENPX	FALSE
chr9	136673143	136687457	1	1	chr9:136109253-136791927	682674	14314	AGPAT2	FALSE
chr17	81976807	82017406	1	1	chr17:81537408-82077945	540537	40599	ASPSCR1	FALSE
chr17	82057506	82065887	1	1	chr17:81537408-82077945	540537	8381	DUS1L	FALSE
chr17	82050691	82057470	1	1	chr17:81537408-82077945	540537	6779	GPS1	FALSE
chr17	82047902	82051831	1	1	chr17:81537408-82077945	540537	3929	RFNG	FALSE
chr17	82035136	82037709	1	1	chr17:81537408-82077945	540537	2573	DCXR	FALSE
chr17	82031678	82034204	1	1	chr17:81537408-82077945	540537	2526	RAC3	FALSE
chr7	101085481	101097967	1	1	chr7:100835972-101364135	528163	12486	TRIM56	FALSE
chr7	101020072	101058859	1	1	chr7:100835972-101364135	528163	38787	MUC17	FALSE
chr1	1915108	1917296	1	1	chr1:1891485-1919834	28349	2188	CALML6	FALSE
chr7	100949534	100968347	1	1	chr7:100835972-101364135	528163	18813	MUC3A	FALSE
chrX	16719612	16765340	1	1	chrX:16628981-16836658	207677	45728	SYAP1	FALSE
chrX	16650158	16654670	1	1	chrX:16628981-16836658	207677	4512	S100G	FALSE
chr16	30553764	30558498	1	1	chr16:29656786-30558647	901861	4734	ZNF764	FALSE
chr16	30530367	30535347	1	1	chr16:29656786-30558647	901861	4980	ZNF747	FALSE
chr16	30524004	30526821	1	1	chr16:29656786-30558647	901861	2817	ZNF768	FALSE
chr7	76326799	76358991	1	1	chr7:76218206-76410131	191925	32192	YWHAG	FALSE
chr17	75087727	75106162	1	1	chr17:75033619-75289750	256131	18435	SLC16A5	FALSE
chr5	154818492	154859252	0.988518	1	chr5:154712570-154858784	146214	40292	FAXDC2	FALSE
chr17	7251416	7259940	1	1	chr17:7214120-7651034	436914	8524	ELP5	FALSE
chr17	7240008	7242449	1	1	chr17:7214120-7651034	436914	2441	GABARAP	FALSE
chr17	16380798	16382745	1	1	chr17:16353513-16477933	124420	1947	UBB	FALSE
chr12	53326575	53345315	1	1	chr12:52964743-53501651	536908	18740	SP7	FALSE
chr5	139408588	139444491	1	1	chr5:139341538-139775609	434071	35903	DNAJC18	FALSE
chr5	139396563	139404088	1	1	chr5:139341538-139775609	434071	7525	SPATA24	FALSE
chr12	55901413	55932618	1	1	chr12:55729005-56752409	1023404	31205	PYM1	FALSE
chr5	139387467	139390081	1	1	chr5:139341538-139775609	434071	2614	MZB1	FALSE
chr5	139367196	139384553	1	1	chr5:139341538-139775609	434071	17357	SLC23A1	FALSE
chr12	56104537	56113910	1	1	chr12:55729005-56752409	1023404	9373	PA2G4	FALSE
chr6	2887270	2903309	1	1	chr6:2841219-3229767	388548	16039	SERPINB9	FALSE
chr12	56341597	56360167	1	1	chr12:55729005-56752409	1023404	18570	STAT2	FALSE
chr19	45863989	45873797	1	1	chr19:44905408-45877313	971905	9808	FOXA3	FALSE
chr19	45071500	45076587	1	1	chr19:44905408-45877313	971905	5087	ZNF296	FALSE
chr12	120443964	120446384	1	1	chr12:120110600-120496422	385822	2420	TRIAP1	FALSE
chr12	120322115	120327779	1	1	chr12:120110600-120496422	385822	5664	PLA2G1B	FALSE
chr3	9890574	9894349	1	1	chr3:9749498-10116152	366654	3775	JAGN1	FALSE
chr19	14028148	14031551	1	1	chr19:13774431-14519003	744572	3403	RLN3	FALSE
chr3	9779860	9793011	1	1	chr3:9749498-10116152	366654	13151	TADA3	FALSE
chr9	128160265	128163924	1	1	chr9:127353889-129111896	1758007	3659	C9orf16	FALSE
chr10	97614553	97633500	1	1	chr10:97400879-97633890	233011	18947	MORN4	FALSE
chr9	128061233	128068206	1	1	chr9:127353889-129111896	1758007	6973	NAIF1	FALSE
chr10	102642310	102660680	1	1	chr10:102055586-102679286	623700	18370	TRIM8	FALSE
chr11	64823052	64844653	1	1	chr11:64729982-65915971	1185989	21601	CDC42BPG	FALSE
chr19	12791486	12793315	1	1	chr19:12695995-13151983	455988	1829	JUNB	FALSE
chr19	4536402	4540036	1	1	chr19:4327416-4878505	551089	3634	LRG1	FALSE
chr10	97446170	97457370	1	1	chr10:97400879-97633890	233011	11200	ZDHHC16	FALSE
chr10	97435909	97446017	1	1	chr10:97400879-97633890	233011	10108	EXOSC1	FALSE
chr10	97426191	97433444	1	1	chr10:97400879-97633890	233011	7253	PGAM1	FALSE
chr17	40219304	40284136	1	1	chr17:39194604-40309613	1115009	64832	WIPF2	FALSE
chr17	39603536	39609777	1	1	chr17:39194604-40309613	1115009	6241	NEUROD2	FALSE
chr19	58401504	58418327	1	1	chr19:58362248-58575943	213695	16823	ZNF584	FALSE
chr2	231523187	231530445	1	1	chr2:231190052-231716628	526576	7258	NMUR1	FALSE
chr5	139647299	139683882	1	1	chr5:139341538-139775609	434071	36583	CXXC5	FALSE
chr6	42915989	42925835	1	1	chr6:42890401-43076539	186138	9846	PTCRA	FALSE
chr1	6466092	6520061	1	1	chr1:6393176-6520450	127274	53969	PLEKHG5	FALSE
chr19	17455425	17460954	1	1	chr19:17209453-17606943	397490	5529	NXNL1	FALSE
chr19	38409051	38426305	1	1	chr19:38251026-38870531	619505	17254	RASGRP4	FALSE
chr1	160367071	160372846	1	1	chr1:160098401-160401583	303182	5775	NHLH1	FALSE
chr12	2876258	2889524	1	1	chr12:2834729-2964360	129631	13266	RHNO1	FALSE
chr1	36095239	36125222	0.946603	1	chr1:36096840-36401985	305145	28382	COL8A2	FALSE
chr1	11066618	11099869	1	1	chr1:11043347-11099942	56595	33251	EXOSC10	FALSE
chr17	782353	792509	1	1	chr17:752024-980536	228512	10156	MRM3	FALSE
chr17	17977409	18039209	1	1	chr17:17706165-18268611	562446	61800	ATPAF2	FALSE
chr17	17972813	18016889	1	1	chr17:17706165-18268611	562446	44076	DRC3	FALSE
chr17	39921041	39927601	1	1	chr17:39194604-40309613	1115009	6560	ORMDL3	FALSE
chr19	2071036	2096673	1	1	chr19:1905184-2152057	246873	25637	MOB3A	FALSE
chr3	48290722	48301685	1	1	chr3:47370917-48664265	1293348	10963	NME6	FALSE
chr11	119096503	119108331	1	1	chr11:118400873-119169571	768698	11828	DPAGT1	FALSE
chr19	571277	583493	1	1	chr19:530906-1445570	914664	12216	BSG	FALSE
chr11	119121580	119136059	1	1	chr11:118400873-119169571	768698	14479	HINFP	FALSE
chr22	41561010	41577741	1	1	chr22:41196956-41597733	400777	16731	CSDC2	FALSE
chr11	119149052	119162653	1	1	chr11:118400873-119169571	768698	13601	ABCG4	FALSE
chr16	636817	648474	1	1	chr16:53373-801410	748037	11657	MCRIP2	FALSE
chr11	119102198	119118544	1	1	chr11:118400873-119169571	768698	16346	C2CD2L	FALSE
chr11	57648992	57661865	1	1	chr11:57514121-57741748	227627	12873	CLP1	FALSE
chr11	118527472	118531197	1	1	chr11:118400873-119169571	768698	3725	TTC36	FALSE
chr11	65883741	65888539	1	1	chr11:64729982-65915971	1185989	4798	FIBP	FALSE
chr11	65879837	65883741	1	1	chr11:64729982-65915971	1185989	3904	CTSW	FALSE
chr10	73782047	73783652	1	1	chr10:73625219-73998259	373040	1605	CHCHD1	FALSE
chr12	48857145	48865870	1	1	chr12:48681669-48966288	284619	8725	RND1	FALSE
chr11	65866441	65873592	1	1	chr11:64729982-65915971	1185989	7151	EFEMP2	FALSE
chr10	73674285	73698159	1	1	chr10:73625219-73998259	373040	23874	AGAP5	FALSE
chr11	65857126	65867653	1	1	chr11:64729982-65915971	1185989	10527	MUS81	FALSE
chr11	65823022	65862026	1	1	chr11:64729982-65915971	1185989	39004	CFL1	FALSE
chr11	65833834	65856896	1	1	chr11:64729982-65915971	1185989	23062	SNX32	FALSE
chr11	65787063	65797214	1	1	chr11:64729982-65915971	1185989	10151	OVOL1	FALSE
chr12	53210567	53232980	1	1	chr12:52964743-53501651	536908	22413	RARG	FALSE
chr11	67303478	67312607	1	1	chr11:66289069-67354040	1064971	9129	SSH3	FALSE
chr9	136658856	136672678	1	1	chr9:136109253-136791927	682674	13822	EGFL7	FALSE
chr11	65714005	65720947	1	1	chr11:64729982-65915971	1185989	6942	RNASEH2C	FALSE
chr11	67288547	67302485	1	1	chr11:66289069-67354040	1064971	13938	ANKRD13D	FALSE
chr11	65711996	65719604	1	1	chr11:64729982-65915971	1185989	7608	KAT5	FALSE
chr17	45023340	45061109	1	1	chr17:44774997-45431965	656968	37769	DCAKD	FALSE
chr11	67266473	67286556	1	1	chr11:66289069-67354040	1064971	20083	GRK2	FALSE
chr12	112160188	112382439	1	1	chr12:111404971-112419397	1014426	222251	HECTD4	FALSE
chr17	28755978	28855232	1	1	chr17:28570968-29391437	820469	99254	FAM222B	FALSE
chr1	155941710	155942949	1	1	chr1:154970724-156768110	1797386	1239	RXFP4	FALSE
chr11	64316460	64318084	1	1	chr11:63830045-64341360	511315	1624	TRMT112	FALSE
chr11	67119263	67258082	1	1	chr11:66289069-67354040	1064971	138819	KDM2A	FALSE
chr11	67056847	67072017	1	1	chr11:66289069-67354040	1064971	15170	RHOD	FALSE
chr1	155208699	155213824	1	1	chr1:154970724-156768110	1797386	5125	MTX1	FALSE
chr1	154974653	154979251	1	1	chr1:154970724-156768110	1797386	4598	CKS1B	FALSE
chr11	67006778	67050863	1	1	chr11:66289069-67354040	1064971	44085	SYT12	FALSE
chr11	66975277	66977004	1	1	chr11:66289069-67354040	1064971	1727	C11orf86	FALSE
chr11	64270062	64289500	1	1	chr11:63830045-64341360	511315	19438	GPR137	FALSE
chr10	86958599	86963258	1	1	chr10:86756118-87038977	282859	4659	SNCG	FALSE
chr10	86935540	86969481	1	1	chr10:86756118-87038977	282859	33941	MMRN2	FALSE
chr11	65597756	65615382	1	1	chr11:64729982-65915971	1185989	17626	MAP3K11	FALSE
chr11	65592855	65595996	1	1	chr11:64729982-65915971	1185989	3141	KCNK7	FALSE
chr3	49468703	49535618	1	1	chr3:49339640-50652963	1313323	66915	DAG1	FALSE
chr11	65576046	65592650	1	1	chr11:64729982-65915971	1185989	16604	EHBP1L1	FALSE
chr11	64244479	64246943	1	1	chr11:63830045-64341360	511315	2464	PPP1R14B	FALSE
chr11	65570460	65573942	1	1	chr11:64729982-65915971	1185989	3482	ZNRD2	FALSE
chr3	47585269	47782106	1	1	chr3:47370917-48664265	1293348	196837	SMARCC1	FALSE
chr11	64241003	64244134	1	1	chr11:63830045-64341360	511315	3131	FKBP2	FALSE
chr11	64234538	64238793	1	1	chr11:63830045-64341360	511315	4255	VEGFB	FALSE
chr3	49683947	49689501	1	1	chr3:49339640-50652963	1313323	5554	MST1	FALSE
chr3	49716844	49723951	1	1	chr3:49339640-50652963	1313323	7107	GMPPB	FALSE
chr15	75647906	75662301	1	1	chr15:75624965-75824510	199545	14395	SNX33	FALSE
chr11	66848417	66958386	1	1	chr11:66289069-67354040	1064971	109969	PC	FALSE
chr9	124942608	125143506	1	1	chr9:124770777-125200901	430124	200898	SCAI	FALSE
chr1	9943428	9985501	1	1	chr1:9824034-10475430	651396	42073	NMNAT1	FALSE
chr11	66856647	66860475	1	1	chr11:66289069-67354040	1064971	3828	LRFN4	FALSE
chr11	66842835	66846552	1	1	chr11:66289069-67354040	1064971	3717	RCE1	FALSE
chr11	66744451	66843328	1	1	chr11:66289069-67354040	1064971	98877	C11orf80	FALSE
chr1	244352635	244389663	0.506725	1	chr1:244341876-244371398	29522	18763	C1orf100	FALSE
chr17	41966763	41977740	1	1	chr17:41728227-42020270	292043	10977	CNP	FALSE
chr17	41754604	41786931	1	1	chr17:41728227-42020270	292043	32327	JUP	FALSE
chr11	65354751	65357613	1	1	chr11:64729982-65915971	1185989	2862	TIGD3	FALSE
chr1	44800377	44805990	1	1	chr1:44739434-44827449	88015	5613	PLK3	FALSE
chr11	66685248	66729226	1	1	chr11:66289069-67354040	1064971	43978	SPTBN2	FALSE
chr11	66664998	66677887	1	1	chr11:66289069-67354040	1064971	12889	RBM4B	FALSE
chr11	66638617	66668374	1	1	chr11:66289069-67354040	1064971	29757	RBM4	FALSE
chr2	23927285	24004909	0.843219	1	chr2:23939455-24049984	110529	65454	UBXN2A	FALSE
chr17	39664187	39666555	1	1	chr17:39194604-40309613	1115009	2368	TCAP	FALSE
chr11	66593153	66606019	1	1	chr11:66289069-67354040	1064971	12866	CCS	FALSE
chr11	66563464	66568841	1	1	chr11:66289069-67354040	1064971	5377	CTSF	FALSE
chr11	66520637	66546235	1	1	chr11:66289069-67354040	1064971	25598	ZDHHC24	FALSE
chr16	88706483	88715396	1	1	chr16:88634123-88816355	182232	8913	CTU2	FALSE
chr12	48766194	48789037	1	1	chr12:48681669-48966288	284619	22843	ADCY6	FALSE
chr17	1517718	1562792	1	1	chr17:1399935-1770311	370376	45074	PITPNA	FALSE
chr12	48829756	48852842	1	1	chr12:48681669-48966288	284619	23086	DDX23	FALSE
chr11	65116403	65117701	1	1	chr11:64729982-65915971	1185989	1298	ZNHIT2	FALSE
chr4	40335333	40355217	1	1	chr4:40335026-40630801	295775	19884	CHRNA9	FALSE
chr11	66510606	66533613	1	1	chr11:66289069-67354040	1064971	23007	BBS1	FALSE
chr15	65327127	65378002	1	1	chr15:65300906-65530909	230003	50875	IGDCC3	FALSE
chr1	205568885	205602918	1	1	chr1:205222634-205701576	478942	34033	MFSD4A	FALSE
chr11	66466327	66477337	1	1	chr11:66289069-67354040	1064971	11010	PELI3	FALSE
chr11	66435075	66466738	1	1	chr11:66289069-67354040	1064971	31663	MRPL11	FALSE
chr11	66421004	66426707	1	1	chr11:66289069-67354040	1064971	5703	NPAS4	FALSE
chr11	66362521	66372214	1	1	chr11:66289069-67354040	1064971	9693	SLC29A2	FALSE
chr11	66345374	66347629	1	1	chr11:66289069-67354040	1064971	2255	B4GAT1	FALSE
chr4	112637107	112657592	1	1	chr4:112636926-112706678	69752	20485	LARP7	FALSE
chr11	66337333	66345125	1	1	chr11:66289069-67354040	1064971	7792	BRMS1	FALSE
chr11	66330241	66336840	1	1	chr11:66289069-67354040	1064971	6599	RIN1	FALSE
chr11	66314494	66317044	1	1	chr11:66289069-67354040	1064971	2550	CD248	FALSE
chr11	278365	285359	1	1	chr11:267728-911374	643646	6994	NLRP6	FALSE
chr16	29871159	29899547	1	1	chr16:29656786-30558647	901861	28388	SEZ6L2	FALSE
chr16	29900375	29919864	1	1	chr16:29656786-30558647	901861	19489	ASPHD1	FALSE
chr16	29905012	29926236	1	1	chr16:29656786-30558647	901861	21224	KCTD13	FALSE
chr1	27379176	27383333	1	1	chr1:26856344-27873507	1017163	4157	CD164L2	FALSE
chr19	48748011	48755390	1	1	chr19:48320125-48955461	635336	7379	FUT1	FALSE
chr16	29778256	29782973	1	1	chr16:29656786-30558647	901861	4717	ZG16	FALSE
chr17	16438767	16478678	0.981333	1	chr17:16353513-16477933	124420	39166	SNHG29	FALSE
chr1	32333839	32336233	1	1	chr1:31705248-32878889	1173641	2394	MARCKSL1	FALSE
chr12	57434784	57452062	1	1	chr12:57078065-57476578	398513	17278	INHBC	FALSE
chr1	11845709	11848345	1	1	chr1:11719371-12064492	345121	2636	NPPA	FALSE
chr11	46701030	46705912	1	1	chr11:46700309-46846510	146201	4882	ZNF408	FALSE
chr11	46743048	46846308	1	1	chr11:46700309-46846510	146201	103260	CKAP5	FALSE
chr1	10430433	10442808	1	1	chr1:9824034-10475430	651396	12375	CENPS	FALSE
chr9	128945530	128947619	1	1	chr9:127353889-129111896	1758007	2089	DOLK	FALSE
chr9	128920966	128942041	1	1	chr9:127353889-129111896	1758007	21075	PHYHD1	FALSE
chr8	38163335	38176730	1	1	chr8:37784491-38566402	781911	13395	LSM1	FALSE
chr12	56360568	56362857	1	1	chr12:55729005-56752409	1023404	2289	APOF	FALSE
chr11	67350772	67356972	0.527097	1	chr11:66289069-67354040	1064971	3268	POLD4	FALSE
chr19	18391137	18397622	1	1	chr19:18192737-19385913	1193176	6485	LRRC25	FALSE
chr11	65892049	65900573	1	1	chr11:64729982-65915971	1185989	8524	FOSL1	FALSE
chr11	65890673	65891635	1	1	chr11:64729982-65915971	1185989	962	CCDC85B	FALSE
chr17	17843511	17972422	1	1	chr17:17706165-18268611	562446	128911	TOM1L2	FALSE
chr1	26949562	26960468	1	1	chr1:26856344-27873507	1017163	10906	KDF1	FALSE
chr1	26863149	26864456	1	1	chr1:26856344-27873507	1017163	1307	SFN	FALSE
chr17	7243591	7252491	1	1	chr17:7214120-7651034	436914	8900	CTDNEP1	FALSE
chr9	128275379	128316123	1	1	chr9:127353889-129111896	1758007	40744	SWI5	FALSE
chr17	43398993	43401137	1	1	chr17:42998161-43546501	548340	2144	ARL4D	FALSE
chr16	30949068	30956461	1	1	chr16:30947947-31042755	94808	7393	ORAI3	FALSE
chr3	49716829	49719684	1	1	chr3:49339640-50652963	1313323	2855	AMIGO3	FALSE
chr1	26361634	26374522	1	1	chr1:26306331-26501589	195258	12888	ZNF683	FALSE
chr1	26321698	26360080	1	1	chr1:26306331-26501589	195258	38382	CRYBG2	FALSE
chr3	49724294	49786542	1	1	chr3:49339640-50652963	1313323	62248	IP6K1	FALSE
chr7	100888721	100889715	1	1	chr7:100835972-101364135	528163	994	UFSP1	FALSE
chr1	32600172	32650903	1	1	chr1:31705248-32878889	1173641	50731	ZBTB8OS	FALSE
chr11	118971712	118981287	1	1	chr11:118400873-119169571	768698	9575	FOXR1	FALSE
chr11	63974620	63976543	1	1	chr11:63830045-64341360	511315	1923	COX8A	FALSE
chr15	84600986	84627796	1	1	chr15:84594845-84784446	189601	26810	ZSCAN2	FALSE
chr2	84971093	85059472	1	1	chr2:84925688-85421272	495584	88379	KCMF1	FALSE
chr12	56468578	56479708	1	1	chr12:55729005-56752409	1023404	11130	SPRYD4	FALSE
chr15	40250664	40252969	1	1	chr15:39782413-40422242	639829	2305	C15orf56	FALSE
chr19	4769031	4785077	1	1	chr19:4327416-4878505	551089	16046	MIR7-3HG	FALSE
chr19	48712725	48719725	1	1	chr19:48320125-48955461	635336	7000	MAMSTR	FALSE
chr19	48695971	48705951	1	1	chr19:48320125-48955461	635336	9980	FUT2	FALSE
chr11	65572349	65574198	1	1	chr11:64729982-65915971	1185989	1849	FAM89B	FALSE
chr10	73744372	73772161	1	1	chr10:73625219-73998259	373040	27789	SEC24C	FALSE
chr1	11785723	11806920	1	1	chr1:11719371-12064492	345121	21197	MTHFR	FALSE
chr11	695428	705028	1	1	chr11:267728-911374	643646	9600	TMEM80	FALSE
chr19	45764785	45769252	1	1	chr19:44905408-45877313	971905	4467	SIX5	FALSE
chr19	45710629	45730896	1	1	chr19:44905408-45877313	971905	20267	FBXO46	FALSE
chr15	84639281	84654343	1	1	chr15:84594845-84784446	189601	15062	WDR73	FALSE
chr11	694438	727727	1	1	chr11:267728-911374	643646	33289	EPS8L2	FALSE
chr11	747415	765012	1	1	chr11:267728-911374	643646	17597	TALDO1	FALSE
chr19	48606742	48607714	1	1	chr19:48320125-48955461	635336	972	SPACA4	FALSE
chr11	767220	777488	1	1	chr11:267728-911374	643646	10268	GATD1	FALSE
chr11	62686406	62689530	1	1	chr11:62553258-62909853	356595	3124	LRRN4CL	FALSE
chr12	79574979	79690964	1	1	chr12:79452644-79711360	258716	115985	PAWR	FALSE
chr19	45589764	45602212	1	1	chr19:44905408-45877313	971905	12448	GPR4	FALSE
chr17	42402449	42423256	1	1	chr17:42387828-42567878	180050	20807	CAVIN1	FALSE
chr11	790475	798281	1	1	chr11:267728-911374	643646	7806	SLC25A22	FALSE
chr1	11777077	11779619	1	1	chr1:11719371-12064492	345121	2542	LOC102724659	FALSE
chr11	799179	809753	1	1	chr11:267728-911374	643646	10574	PIDD1	FALSE
chr11	809965	812880	1	1	chr11:267728-911374	643646	2915	RPLP2	FALSE
chr11	818914	825573	1	1	chr11:267728-911374	643646	6659	PNPLA2	FALSE
chr2	231592864	231594276	1	1	chr2:231190052-231716628	526576	1412	TEX44	FALSE
chr1	11736084	11754802	1	1	chr1:11719371-12064492	345121	18718	AGTRAP	FALSE
chr7	76201896	76287288	0.808999	1	chr7:76218206-76410131	191925	69082	SRRM3	FALSE
chr11	826144	831991	1	1	chr11:267728-911374	643646	5847	CRACR2B	FALSE
chr11	832887	839831	1	1	chr11:267728-911374	643646	6944	CD151	FALSE
chr11	837356	842529	1	1	chr11:267728-911374	643646	5173	POLR2L	FALSE
chr20	325595	330224	1	1	chr20:309869-653552	343683	4629	SOX12	FALSE
chr10	73631612	73641474	1	1	chr10:73625219-73998259	373040	9862	MYOZ1	FALSE
chr11	867859	915058	0.921947	1	chr11:267728-911374	643646	43515	CHID1	FALSE
chr15	75639085	75648706	1	1	chr15:75624965-75824510	199545	9621	IMP3	FALSE
chr9	136759634	136766255	1	1	chr9:136109253-136791927	682674	6621	LCN15	FALSE
chr19	4324043	4342786	0.820039	1	chr19:4327416-4878505	551089	15370	STAP2	FALSE
chr12	50112082	50120457	1	1	chr12:50110879-50167843	56964	8375	COX14	FALSE
chr17	41848518	41865423	1	1	chr17:41728227-42020270	292043	16905	KLHL11	FALSE
chr1	9848276	9910336	1	1	chr1:9824034-10475430	651396	62060	CTNNBIP1	FALSE
chr15	74954416	74957464	1	1	chr15:74461013-74958799	497786	3048	RPP25	FALSE
chr15	74919791	74938083	1	1	chr15:74461013-74958799	497786	18292	COX5A	FALSE
chr15	74899992	74906883	1	1	chr15:74461013-74958799	497786	6891	FAM219B	FALSE
chr16	89575758	89597246	1	1	chr16:89490570-89910681	420111	21488	CPNE7	FALSE
chr15	74890005	74902219	1	1	chr15:74461013-74958799	497786	12214	MPI	FALSE
chr1	1917590	1919279	1	1	chr1:1891485-1919834	28349	1689	TMEM52	FALSE
chr17	8247618	8270491	1	1	chr17:8152152-8295848	143696	22873	PFAS	FALSE
chr17	8224815	8248056	1	1	chr17:8152152-8295848	143696	23241	CTC1	FALSE
chr17	8220642	8224043	1	1	chr17:8152152-8295848	143696	3401	LINC00324	FALSE
chr17	8204733	8210600	1	1	chr17:8152152-8295848	143696	5867	AURKB	FALSE
chr17	8172457	8176399	1	1	chr17:8152152-8295848	143696	3942	TMEM107	FALSE
chr1	155139891	155140595	1	1	chr1:154970724-156768110	1797386	704	DPM3	FALSE
chr19	12922479	12934037	1	1	chr19:12695995-13151983	455988	11558	FARSA	FALSE
chr15	74630558	74696292	1	1	chr15:74461013-74958799	497786	65734	EDC3	FALSE
chr19	38384267	38388082	1	1	chr19:38251026-38870531	619505	3815	GGN	FALSE
chr19	12938578	12944489	1	1	chr19:12695995-13151983	455988	5911	CALR	FALSE
chr19	12945855	12953642	1	1	chr19:12695995-13151983	455988	7787	RAD23A	FALSE
chr19	12953119	12957223	1	1	chr19:12695995-13151983	455988	4104	GADD45GIP1	FALSE
chr19	12965159	12974762	1	1	chr19:12695995-13151983	455988	9603	DAND5	FALSE
chr11	66291894	66296664	1	1	chr11:66289069-67354040	1064971	4770	TMEM151A	FALSE
chr15	74598500	74645414	1	1	chr15:74461013-74958799	497786	46914	CLK3	FALSE
chr15	74541177	74598131	1	1	chr15:74461013-74958799	497786	56954	ARID3B	FALSE
chr7	22725395	22727620	1	1	chr7:22356253-22727734	371481	2225	LOC541472	FALSE
chr3	50279087	50288114	1	1	chr3:49339640-50652963	1313323	9027	LSMEM2	FALSE
chr14	104800596	104804712	1	1	chr14:104665779-104844913	179134	4116	ZBTB42	FALSE
chr17	28950513	29057216	1	1	chr17:28570968-29391437	820469	106703	PIPOX	FALSE
chr19	53864763	53876435	1	1	chr19:53823857-54173467	349610	11672	MYADM	FALSE
chr19	45149750	45158737	1	1	chr19:44905408-45877313	971905	8987	NKPD1	FALSE
chr12	57253762	57431005	1	1	chr12:57078065-57476578	398513	177243	R3HDM2	FALSE
chr16	30443631	30445874	1	1	chr16:29656786-30558647	901861	2243	SEPHS2	FALSE
chr14	23095505	23100456	1	1	chr14:22929105-23163520	234415	4951	C14orf119	FALSE
chr16	30423615	30430030	1	1	chr16:29656786-30558647	901861	6415	DCTPP1	FALSE
chr16	30407414	30431108	1	1	chr16:29656786-30558647	901861	23694	ZNF771	FALSE
chr16	30378106	30400108	1	1	chr16:29656786-30558647	901861	22002	ZNF48	FALSE
chr19	55354908	55363260	1	1	chr19:55062341-55408341	346000	8352	FAM71E2	FALSE
chr19	55312801	55334048	1	1	chr19:55062341-55408341	346000	21247	TMEM150B	FALSE
chr19	55226639	55229264	1	1	chr19:55062341-55408341	346000	2625	TMEM86B	FALSE
chr16	30378133	30395991	1	1	chr16:29656786-30558647	901861	17858	SEPTIN1	FALSE
chr1	28553085	28578545	1	1	chr1:28246970-28737207	490237	25460	TRNAU1AP	FALSE
chr1	28505943	28539300	1	1	chr1:28246970-28737207	490237	33357	RCC1	FALSE
chr16	30370934	30377991	1	1	chr16:29656786-30558647	901861	7057	MYLPF	FALSE
chr11	46719180	46739506	1	1	chr11:46700309-46846510	146201	20326	F2	FALSE
chr19	1065923	1086628	1	1	chr19:530906-1445570	914664	20705	ARHGAP45	FALSE
chr10	21513475	21526368	1	1	chr10:21315084-21535402	220318	12893	SKIDA1	FALSE
chr19	10512742	10517931	1	1	chr19:10194270-11156115	961845	5189	S1PR5	FALSE
chr19	1952531	1954586	1	1	chr19:1905184-2152057	246873	2055	CSNK1G2-AS1	FALSE
chrX	153793516	153798499	1	1	chrX:153743716-153935762	192046	4983	SSR4	FALSE
chr17	57861243	57955412	0.796663	1	chr17:57849836-57936264	86428	75021	CUEDC1	FALSE
chr17	75032575	75065889	0.968662	1	chr17:75033619-75289750	256131	32270	KCTD2	FALSE
chr19	19063994	19113030	1	1	chr19:18192737-19385913	1193176	49036	SLC25A42	FALSE
chr17	16441577	16492193	0.718271	1	chr17:16353513-16477933	124420	36356	LRRC75A	FALSE
chr17	45132600	45144181	1	1	chr17:44774997-45431965	656968	11581	ACBD4	FALSE
chr1	27392622	27395814	1	1	chr1:26856344-27873507	1017163	3192	GPR3	FALSE
chr3	129249606	129277773	1	1	chr3:129249280-129306040	56760	28167	COPG1	FALSE
chr2	231508422	231514366	1	1	chr2:231190052-231716628	526576	5944	LINC00471	FALSE
chr1	36391238	36397908	1	1	chr1:36096840-36401985	305145	6670	LSM10	FALSE
chr12	56202179	56221933	1	1	chr12:55729005-56752409	1023404	19754	RNF41	FALSE
chr17	7281718	7288257	1	1	chr17:7214120-7651034	436914	6539	SLC2A4	FALSE
chr17	7259903	7263983	1	1	chr17:7214120-7651034	436914	4080	CLDN7	FALSE
chr5	134845680	134859735	1	1	chr5:134411518-134874653	463135	14055	C5orf24	FALSE
chr19	1009648	1021179	1	1	chr19:530906-1445570	914664	11531	TMEM259	FALSE
chr3	49805209	49813953	1	1	chr3:49339640-50652963	1313323	8744	UBA7	FALSE
chr12	57229573	57234935	1	1	chr12:57078065-57476578	398513	5362	SHMT2	FALSE
chr19	48740852	48746909	1	1	chr19:48320125-48955461	635336	6057	IZUMO1	FALSE
chr11	369499	382117	1	1	chr11:267728-911374	643646	12618	B4GALNT4	FALSE
chrX	15825806	15854931	1	1	chrX:15737905-16236795	498890	29125	AP1S2	FALSE
chr19	48455509	48466980	1	1	chr19:48320125-48955461	635336	11471	KCNJ14	FALSE
chr2	202073255	202205188	1	1	chr2:201972454-202376218	403764	131933	KIAA2012	FALSE
chr16	88742767	88745748	1	1	chr16:88634123-88816355	182232	2981	LOC339059	FALSE
chr12	57216794	57226449	1	1	chr12:57078065-57476578	398513	9655	NXPH4	FALSE
chr17	81556887	81648465	1	1	chr17:81537408-82077945	540537	91578	NPLOC4	FALSE
chr11	64291302	64300031	1	1	chr11:63830045-64341360	511315	8729	KCNK4	FALSE
chr19	38730187	38769904	1	1	chr19:38251026-38870531	619505	39717	CAPN12	FALSE
chr17	76081016	76121576	1	1	chr17:75763967-76135346	371379	40560	EXOC7	FALSE
chr12	53251251	53254405	1	1	chr12:52964743-53501651	536908	3154	MFSD5	FALSE
chr17	81637171	81648749	1	1	chr17:81537408-82077945	540537	11578	TSPAN10	FALSE
chr17	81833492	81835050	1	1	chr17:81537408-82077945	540537	1558	PPP1R27	FALSE
chr16	2209253	2211950	1	1	chr16:1979069-2538079	559010	2697	BRICD5	FALSE
chr17	76074781	76077537	1	1	chr17:75763967-76135346	371379	2756	GALR2	FALSE
chr11	66590176	66593063	1	1	chr11:66289069-67354040	1064971	2887	CCDC87	FALSE
chr12	55829608	55836246	1	1	chr12:55729005-56752409	1023404	6638	TMEM198B	FALSE
chrX	16167481	16171464	1	1	chrX:15737905-16236795	498890	3983	MAGEB17	FALSE
chr1	32251239	32286165	1	1	chr1:31705248-32878889	1173641	34926	LCK	FALSE
chr17	7355123	7357219	1	1	chr17:7214120-7651034	436914	2096	TMEM95	FALSE
chr15	75724041	75727688	1	1	chr15:75624965-75824510	199545	3647	ODF3L1	FALSE
chr17	44798448	44830816	1	1	chr17:44774997-45431965	656968	32368	GJC1	FALSE
chr17	81932384	81942412	1	1	chr17:81537408-82077945	540537	10028	PYCR1	FALSE
chr17	81712236	81721016	1	1	chr17:81537408-82077945	540537	8780	SLC25A10	FALSE
chr5	177511577	177516961	1	1	chr5:177086371-177517577	431206	5384	DDX41	FALSE
chr3	48620759	48621769	1	1	chr3:47370917-48664265	1293348	1010	TMEM89	FALSE
chr1	37956975	37990075	1	1	chr1:37931282-37990335	59053	33100	SF3A3	FALSE
chr16	30267553	30335374	1	1	chr16:29656786-30558647	901861	67821	SMG1P5	FALSE
chr1	32247222	32248856	1	1	chr1:31705248-32878889	1173641	1634	FAM167B	FALSE
chr3	129278828	129306186	0.994663	1	chr3:129249280-129306040	56760	27212	HMCES	FALSE
chr17	81887835	81891586	1	1	chr17:81537408-82077945	540537	3751	ALYREF	FALSE
chr3	49828601	49856574	1	1	chr3:49339640-50652963	1313323	27973	TRAIP	FALSE
chr1	156525405	156572604	1	1	chr1:154970724-156768110	1797386	47199	IQGAP3	FALSE
chr22	41433494	41446801	1	1	chr22:41196956-41597733	400777	13307	TOB2	FALSE
chr16	2009926	2020755	1	1	chr16:1979069-2538079	559010	10829	NPW	FALSE
chr17	81900745	81902905	1	1	chr17:81537408-82077945	540537	2160	NPB	FALSE
chr1	31906421	31944856	1	1	chr1:31705248-32878889	1173641	38435	PTP4A2	FALSE
chr19	19201416	19203424	1	1	chr19:18192737-19385913	1193176	2008	NR2C2AP	FALSE
chr16	2211593	2214840	1	1	chr16:1979069-2538079	559010	3247	PGP	FALSE
chrX	153776412	153785732	1	1	chrX:153743716-153935762	192046	9320	SRPK3	FALSE
chr17	45254393	45262094	1	1	chr17:44774997-45431965	656968	7701	SPATA32	FALSE
chr11	392614	404908	1	1	chr11:267728-911374	643646	12294	PKP3	FALSE
chr16	75148494	75172236	1	1	chr16:74998609-75288080	289471	23742	ZFP1	FALSE
chr11	787115	790113	1	1	chr11:267728-911374	643646	2998	CEND1	FALSE
chr17	78356778	78360077	1	1	chr17:78278103-78366784	88681	3299	SOCS3	FALSE
chr12	6618835	6635960	1	1	chr12:6335819-6971056	635237	17125	LPAR5	FALSE
chr5	139475533	139482935	1	1	chr5:139341538-139775609	434071	7402	TMEM173	FALSE
chr1	112720419	112727235	1	1	chr1:112700344-113073704	373360	6816	TAFA3	FALSE
chr16	3014712	3020071	1	1	chr16:2980205-3124895	144690	5359	CLDN6	FALSE
chr17	45221444	45247319	1	1	chr17:44774997-45431965	656968	25875	FMNL1	FALSE
chr17	43211835	43220041	1	1	chr17:42998161-43546501	548340	8206	TMEM106A	FALSE
chr14	104753147	104768494	1	1	chr14:104665779-104844913	179134	15347	SIVA1	FALSE
chr7	105565120	105600875	1	1	chr7:105521490-105656107	134617	35755	EFCAB10	FALSE
chr11	62646848	62653302	1	1	chr11:62553258-62909853	356595	6454	INTS5	FALSE
chr14	104724186	104747325	1	1	chr14:104665779-104844913	179134	23139	ADSSL1	FALSE
chr11	417933	442011	1	1	chr11:267728-911374	643646	24078	ANO9	FALSE
chr17	81939645	81947233	1	1	chr17:81537408-82077945	540537	7588	MYADML2	FALSE
chr17	32007872	32053504	1	1	chr17:32007271-32342302	335031	45632	LRRC37B	FALSE
chr11	405716	417455	1	1	chr11:267728-911374	643646	11739	SIGIRR	FALSE
chr19	685546	695498	1	1	chr19:530906-1445570	914664	9952	PRSS57	FALSE
chr11	307631	315272	1	1	chr11:267728-911374	643646	7641	IFITM2	FALSE
chr19	8389981	8404434	1	1	chr19:7943420-8526129	582709	14453	RAB11B	FALSE
chr17	4932277	4935023	1	1	chr17:4900408-4987963	87555	2746	GP1BA	FALSE
chr17	81952507	81961840	1	1	chr17:81537408-82077945	540537	9333	NOTUM	FALSE
chr17	81666737	81673904	1	1	chr17:81537408-82077945	540537	7167	CCDC137	FALSE
chr16	89680737	89696354	1	1	chr16:89490570-89910681	420111	15617	CDK10	FALSE
chr17	81683326	81703138	1	1	chr17:81537408-82077945	540537	19812	HGS	FALSE
chr19	4639516	4655568	1	1	chr19:4327416-4878505	551089	16052	TNFAIP8L1	FALSE
chr11	62787402	62790400	1	1	chr11:62553258-62909853	356595	2998	TMEM179B	FALSE
chr12	57243453	57251188	1	1	chr12:57078065-57476578	398513	7735	STAC3	FALSE
chr1	155185824	155192916	1	1	chr1:154970724-156768110	1797386	7092	MUC1	FALSE
chr17	81539885	81553961	1	1	chr17:81537408-82077945	540537	14076	FAAP100	FALSE
chr17	81650459	81663112	1	1	chr17:81537408-82077945	540537	12653	PDE6G	FALSE
chr9	124777133	124814885	1	1	chr9:124770777-125200901	430124	37752	OLFML2A	FALSE
chr12	53380176	53416446	1	1	chr12:52964743-53501651	536908	36270	SP1	FALSE
chr3	49803261	49805030	1	1	chr3:49339640-50652963	1313323	1769	INKA1	FALSE
chr16	283152	287215	1	1	chr16:53373-801410	748037	4063	PDIA2	FALSE
chr4	705748	770640	1	1	chr4:705327-782491	77164	64892	PCGF3	FALSE
chr17	81843161	81860624	1	1	chr17:81537408-82077945	540537	17463	P4HB	FALSE
chr12	57234903	57240715	1	1	chr12:57078065-57476578	398513	5812	NDUFA4L2	FALSE
chr12	55954105	55973317	1	1	chr12:55729005-56752409	1023404	19212	PMEL	FALSE
chr16	88677688	88686507	1	1	chr16:88634123-88816355	182232	8819	SNAI3	FALSE
chr11	62748319	62754160	1	1	chr11:62553258-62909853	356595	5841	ZBTB3	FALSE
chr17	4163821	4263995	1	1	chr17:4142695-4397121	254426	100174	ANKFY1	FALSE
chr19	45782947	45792845	1	1	chr19:44905408-45877313	971905	9898	DMWD	FALSE
chr17	81900965	81911464	1	1	chr17:81537408-82077945	540537	10499	PCYT2	FALSE
chr16	2513952	2520218	1	1	chr16:1979069-2538079	559010	6266	ATP6V0C	FALSE
chr11	313506	315272	1	1	chr11:267728-911374	643646	1766	IFITM1	FALSE
chr16	29742463	29745990	1	1	chr16:29656786-30558647	901861	3527	C16orf54	FALSE
chr1	205381378	205455954	1	1	chr1:205222634-205701576	478942	74576	LEMD1	FALSE
chr17	39868164	39877896	1	1	chr17:39194604-40309613	1115009	9732	ZPBP2	FALSE
chr2	27136848	27139410	1	1	chr2:27049949-27323378	273429	2562	PRR30	FALSE
chr3	10014238	10026365	1	1	chr3:9749498-10116152	366654	12127	CIDECP1	FALSE
chr17	44924709	44947773	1	1	chr17:44774997-45431965	656968	23064	KIF18B	FALSE
chr16	74999024	75110994	1	1	chr16:74998609-75288080	289471	111970	ZNRF1	FALSE
chr1	27322145	27336400	1	1	chr1:26856344-27873507	1017163	14255	TMEM222	FALSE
chr17	1711493	1717174	1	1	chr17:1399935-1770311	370376	5681	MIR22HG	FALSE
chr3	50292831	50299405	1	1	chr3:49339640-50652963	1313323	6574	HYAL3	FALSE
chr17	45148502	45152101	1	1	chr17:44774997-45431965	656968	3599	HEXIM1	FALSE
chr17	76071961	76083666	1	1	chr17:75763967-76135346	371379	11705	ZACN	FALSE
chr19	8322584	8343262	1	1	chr19:7943420-8526129	582709	20678	KANK3	FALSE
chr1	6424776	6461367	1	1	chr1:6393176-6520450	127274	36591	ESPN	FALSE
chr9	127690348	127724873	1	1	chr9:127353889-129111896	1758007	34525	PTRH1	FALSE
chr11	61392360	61398863	1	1	chr11:61361639-61719006	357367	6503	TMEM216	FALSE
chr11	65084979	65089375	1	1	chr11:64729982-65915971	1185989	4396	TMEM262	FALSE
chr3	38007496	38029762	1	1	chr3:37990414-38029958	39544	22266	PLCD1	FALSE
chr9	129887187	130043194	1	1	chr9:129835075-130713446	878371	156007	FNBP1	FALSE
chr3	9866711	9880254	1	1	chr3:9749498-10116152	366654	13543	CIDEC	FALSE
chr3	49790732	49799873	1	1	chr3:49339640-50652963	1313323	9141	CDHR4	FALSE
chr17	81911939	81921323	1	1	chr17:81537408-82077945	540537	9384	SIRT7	FALSE
chr19	13862063	13880757	1	1	chr19:13774431-14519003	744572	18694	NANOS3	FALSE
chr19	19254756	19262804	1	1	chr19:18192737-19385913	1193176	8048	HAPLN4	FALSE
chr5	142310427	142326455	1	1	chr5:141680905-142357428	676523	16028	SPRY4	FALSE
chr17	16415571	16437003	1	1	chr17:16353513-16477933	124420	21432	TRPV2	FALSE
chr9	136361903	136373681	1	1	chr9:136109253-136791927	682674	11778	CARD9	FALSE
chr8	38030534	38060365	1	1	chr8:37784491-38566402	781911	29831	EIF4EBP1	FALSE
chr1	156579727	156586770	1	1	chr1:154970724-156768110	1797386	7043	TTC24	FALSE
chr19	14053363	14062076	1	1	chr19:13774431-14519003	744572	8713	PALM3	FALSE
chr9	136738167	136743356	1	1	chr9:136109253-136791927	682674	5189	LCN10	FALSE
chr19	14081624	14085875	1	1	chr19:13774431-14519003	744572	4251	C19orf67	FALSE
chr16	67884885	67888855	1	1	chr16:67659876-67893761	233885	3970	NRN1L	FALSE
chr19	17435509	17448668	1	1	chr19:17209453-17606943	397490	13159	TMEM221	FALSE
chr1	28592200	28595443	1	1	chr1:28246970-28737207	490237	3243	RAB42	FALSE
chr10	87020294	87024730	1	1	chr10:86756118-87038977	282859	4436	FAM25A	FALSE
chr6	42101119	42142620	1	1	chr6:42043855-42178705	134850	41501	C6orf132	FALSE
chr7	100148907	100155944	1	1	chr7:100081477-100177887	96410	7037	LAMTOR4	FALSE
chr15	40769980	40772449	1	1	chr15:40754503-40953569	199066	2469	C15orf62	FALSE
chr3	50205246	50221486	1	1	chr3:49339640-50652963	1313323	16240	SLC38A3	FALSE
chr19	42302098	42310821	1	1	chr19:41884078-42402233	518155	8723	PRR19	FALSE
chr1	44805913	44806675	1	1	chr1:44739434-44827449	88015	762	TCTEX1D4	FALSE
chr11	119093854	119095467	1	1	chr11:118400873-119169571	768698	1613	H2AFX	FALSE
chr16	172876	173710	1	1	chr16:53373-801410	748037	834	HBA2	FALSE
chr15	40331452	40340967	1	1	chr15:39782413-40422242	639829	9515	CCDC9B	FALSE
chr17	43170481	43211689	1	1	chr17:42998161-43546501	548340	41208	NBR1	FALSE
chr17	75165586	75182959	1	1	chr17:75033619-75289750	256131	17373	SUMO2	FALSE
chr2	219543663	219550595	1	1	chr2:219492504-219553008	60504	6932	TMEM198	FALSE
chr19	38388421	38399587	1	1	chr19:38251026-38870531	619505	11166	SPRED3	FALSE
chr8	37962990	37966599	1	1	chr8:37784491-38566402	781911	3609	ADRB3	FALSE
[truncated: 866 more rows]
