# Supplementary material for: Early replication fragile sites are associated with cancer-related CNVs and SNVs in human embryonic stem cells
Source: Stem Cell Reports. 2026 Jun 18;21(7):102968. doi: 10.1016/j.stemcr.2026.102968 (PMC13385439; doi:10.1016/j.stemcr.2026.102968)
Supplement: Data S8. Transcribed genes whose promoter contains ERFSs [file mmc9.xlsx]

## Sheet: all_gene_exp
Gene expression in H9 cells at early S (ES) phase
Gene_id	H9_ES_R1	H9_ES_R2
A1BG	1.51956	1.83519
A1BG-AS1	0.944787	1.2298
A1CF	0.0068935	0.049973
A2M	0.0146303	0.0385765
A2M-AS1	0.35602	0.345732
A2ML1	1.08145	0.8312
A2MP1	0	0
A3GALT2	0	0
A4GALT	2.82783	3.22161
A4GNT	0.0838303	0.0276994
AA06	0	0
AAAS	11.6082	14.0447
AACS	10.2852	9.91314
AACSP1	0.0482743	0.0318734
AADAC	0	0
AADACL2	0	0
AADACL2-AS1	0	0
AADACL3	0.0647149	0.0853275
AADACL4	0	0
AADACP1	0	0
AADAT	5.29324	4.64097
AAGAB	16.5365	14.8404
AAK1	5.977	5.34065
AAMDC	9.6939	17.2424
AAMP	9.90157	14.093
AANAT	0	0.123465
AAR2	4.60114	6.32967
AARD	0.950399	0.728828
AARS1	68.7161	75.3613
AARS1P1	0	0
AARS2	5.0296	4.90451
AARSD1	8.76028	8.91996
AARSD1P1	0.102122	3.84654e-08
AASDH	1.64789	2.01158
AASDHPPT	3.60538	4.20434
AASS	36.216	40.4247
AATBC	0.70626	0.539977
AATF	17.0085	15.8734
AATK	0.723973	0.633753
ABALON	0.673536	1.08314
ABAT	2.30584	1.86625
ABCA1	1.15409	1.99586
ABCA10	0.0106221	0.0069993
ABCA11P	0.383662	0.659303
ABCA12	0.0269092	0.0205015
ABCA13	0	0.0167482
ABCA17P	0.0781121	0.0411942
ABCA2	2.23692	2.09738
ABCA3	3.85248	3.38699
ABCA3P1	0	0
ABCA4	0.0267115	0.00586376
ABCA5	0.200101	0.305506
ABCA6	0	0.00477407
ABCA7	2.48289	1.96244
ABCA8	0.0154784	0
ABCA9	0	0
ABCA9-AS1	0	0
ABCB1	0.074217	0.203786
ABCB10	3.69295	4.74813
ABCB10P1	0.0174747	0.0268847
ABCB10P3	0.12318	0.00487993
ABCB10P4	0.0344903	0.0309062
ABCB11	0.0226053	0
ABCB4	0.280983	0.188688
ABCB5	0	0
ABCB6	7.84346	7.61085
ABCB7	6.63189	7.21366
ABCB8	0.961602	1.21245
ABCB9	0.319231	0.655337
ABCC1	6.77153	5.26961
ABCC10	1.97282	2.07872
ABCC11	0.114297	0
ABCC12	0.0182173	0.0239974
ABCC13	0	0
ABCC2	0.154117	0.183193
ABCC3	0.112466	0.0555605
ABCC4	2.92868	3.59676
ABCC5	5.90956	6.57608
ABCC5-AS1	0	0
ABCC6	0.931449	0.331379
ABCC6P1	0.0501887	0.165606
ABCC6P2	0.206035	0.586592
ABCC8	0.328339	0.384101
ABCC9	0	0
ABCD1	2.3276	2.37956
ABCD1P1	0	0
ABCD1P2	0	0
ABCD1P3	0	0
ABCD1P4	0	0
ABCD1P5	0	0
ABCD2	0.0383857	0
ABCD3	3.36223	3.90572
ABCD4	4.06373	5.29653
ABCE1	12.6055	17.4196
ABCF1	0.479997	0.501721
ABCF1-DT	0	0
ABCF2	3.63231	4.32744
ABCF2-H2BK1	3.35722	3.23291
ABCF2P1	0	0
ABCF2P2	0.67326	0.111836
ABCF3	8.71975	8.85679
ABCG1	1.24451	1.88316
ABCG2	0.43027	0.454145
ABCG4	1.22859	1.11483
ABCG5	0	0
ABCG8	0.0616745	0.0928597
ABHD1	0.407861	0.159585
ABHD10	3.52417	3.67084
ABHD11	4.88849	6.00198
ABHD11-AS1	0	0
ABHD12	14.0455	14.8736
ABHD12B	46.0673	27.9352
ABHD13	0.93189	1.73853
ABHD14A	1.70098	3.60458
ABHD14A-ACY1	3.13682e-10	2.41797e-17
ABHD14B	3.16138	2.7104
ABHD15	1.14302	1.04274
ABHD16A	0.0157617	0.0234129
ABHD16B	4.91533e-27	1.42689e-23
ABHD17A	13.8563	13.3458
ABHD17AP1	0.363388	0.171824
ABHD17AP3	0.303904	0.301721
ABHD17AP4	0	0
ABHD17AP5	0	0
ABHD17AP6	0.185194	0.122608
ABHD17AP7	0	0
ABHD17AP8	0	0
ABHD17AP9	0	0
ABHD17B	5.94224	5.61874
ABHD17C	7.10558	6.31417
ABHD18	3.18734	3.72012
ABHD2	3.99503	3.70968
ABHD3	2.83353	3.66452
ABHD4	11.0771	10.1058
ABHD5	2.95872	3.50626
ABHD6	2.61109	1.83974
ABHD8	3.75474	4.23581
ABI1	9.97916	8.79171
ABI1P1	0.0866965	0.137191
ABI2	20.2044	18.8236
ABI3	3.82447	3.81813
ABI3BP	0	0.0140422
ABITRAM	3.43985	4.01652
ABITRAMP1	0	0
ABL1	19.4537	18.4935
ABL2	5.1012	6.81196
ABLIM1	8.92323	9.80186
ABLIM2	0.531988	0.468127
ABLIM3	0.244295	0.136317
ABO	0.371338	0.271082
ABR	3.00309	2.23989
ABR-AS1	0	0
ABRA	0.0248263	0.0982992
ABRACL	69.0335	89.5856
ABRAXAS1	3.14529	2.73847
ABRAXAS2	3.49883	4.7116
ABT1	5.43684	7.6302
ABT1P1	0.0846289	0.674813
ABTB1	0.294406	0.288124
ABTB2	3.99336	2.7794
ACAA1	4.86641	5.40131
ACAA2	15.7329	18.3971
ACAA2P1	0.068979	0.0457524
ACACA	7.74406	6.88933
ACACB	1.86736	1.68059
ACAD10	3.3959	2.50745
ACAD11	3.25925	3.18107
ACAD8	8.82569	6.86946
ACAD9	7.38547	7.36469
ACAD9-DT	0.15973	0.177645
ACADL	0.055058	0
ACADM	10.0242	11.9842
ACADS	2.17913	1.29768
ACADSB	0.689939	1.07312
ACADVL	28.6132	26.6607
ACAN	0.927432	0.743874
ACAP1	4.2351	4.15723
ACAP2	3.26539	4.40384
ACAP3	1.24848	0.991222
ACAT1	19.31	21.7745
ACAT2	41.0847	47.5901
ACBD3	9.77502	11.543
ACBD3-AS1	0	6.11097e-34
ACBD4	5.93059	4.66186
ACBD5	4.87187	4.85205
ACBD6	45.8376	52.7773
ACBD7	4.77475	4.40352
ACBD7-DCLRE1CP1	0	5.44464e-10
ACCS	1.15363	0.775493
ACCSL	0	0
ACD	12.8092	10.4722
ACE	0.883099	1.19616
ACE2	0	0.0296812
ACE3P	0	0
ACER1	0	0
ACER2	2.87381	2.71295
ACER2P1	0	0
ACER3	3.73058	6.94691
ACHE	2.04827	1.99864
ACIN1	18.4334	26.2837
ACKR1	0	0
ACKR2	0	0.0149313
ACKR3	0.2852	0.188443
ACKR4	0.167006	0.446675
ACKR4P1	0.0196573	0.0389813
ACLY	48.2891	51.723
ACMSD	0	0.0265436
ACNATP	0	0
ACO1	4.60653	5.41444
ACO2	16.5868	16.4527
ACOD1	0	0
ACOT1	0.565216	0.229182
ACOT11	0.998565	0.950604
ACOT12	0.173689	0.148579
ACOT13	9.06169	9.47226
ACOT2	0.0777853	0.123844
ACOT4	0.158322	0.139754
ACOT6	0.353362	0.117452
ACOT7	34.3642	34.8299
ACOT8	6.63698	7.07872
ACOT9	2.76953	3.72412
ACOX1	3.2686	3.5651
ACOX2	0.903272	1.19329
ACOX3	1.11335	1.77333
ACOXL	5.43006	8.19199
ACOXL-AS1	0.438788	0.565079
ACP1	33.8089	44.8878
ACP2	3.24914	3.30986
ACP3	0.199913	0.403692
ACP4	0	0
ACP5	4.40672	4.35106
ACP6	3.60826	3.84663
ACP7	0.14842	0.146565
ACR	0	0.036047
ACRBP	1.02935	1.08348
ACRP1	0	0
ACRV1	0.480395	0.909466
ACSBG1	0.314177	0.480896
ACSBG2	0.0557662	0
ACSF2	1.5468	1.50867
ACSF3	4.41104	4.63195
ACSL1	1.26085	1.28218
ACSL3	12.1927	14.8752
ACSL3-AS1	0.718643	0.476162
ACSL4	9.42199	12.9208
ACSL5	0	4.3154e-44
ACSL6	0.0102674	0.0135301
ACSL6-AS1	0	0
ACSM1	0.205044	0.253476
ACSM2A	0	0
ACSM2B	0	0
ACSM3	0.466717	0.13244
ACSM4	0	0
ACSM5	0	0
ACSM5P1	0	0
ACSM6	0	0.0901569
ACSS1	0.469107	0.265086
ACSS2	4.86192	3.30859
ACSS3	5.0749	5.13636
ACTA1	9.54642	9.32518
ACTA2	0.459995	0
ACTA2-AS1	0	0
ACTB	2146.44	2240.51
ACTBL2	0	0
ACTBP1	0	0
ACTBP10	0	0
ACTBP11	0	0
ACTBP12	0	0
ACTBP14	0	0
ACTBP15	0	0
ACTBP2	0	0.0270851
ACTBP3	0	0.370141
ACTBP4	0.167852	0.471691
ACTBP6	0	0
ACTBP7	0.3293	0.244933
ACTBP8	0	0
ACTBP9	0	0
ACTC1	11.0598	14.5347
ACTE1P	0	0
ACTG1	924.933	936.274
ACTG1P1	0.522206	0.419057
ACTG1P10	5.36608e-117	3.06651e-15
ACTG1P11	0	0
ACTG1P12	0.222564	0.221093
ACTG1P13	0	0
ACTG1P14	0.282033	0.327425
ACTG1P15	0	0
ACTG1P16	0	0.0780364
ACTG1P17	0.0895207	0.118423
ACTG1P18	0	0
ACTG1P19	0	0
ACTG1P2	0	0
ACTG1P20	0.285034	0.684076
ACTG1P21	0	0
ACTG1P22	0	0
ACTG1P23	0.156949	0
ACTG1P24	0	0.278016
ACTG1P25	2.02329	1.83454
ACTG1P3	0.265806	0.293004
ACTG1P4	0	0.0478762
ACTG1P9	0	0
ACTG2	1.38146	1.7611
ACTL10	0.621966	0.728096
ACTL11P	0.0497755	0.0109388
ACTL6A	13.3037	16.2728
ACTL6B	0.500156	0.660192
ACTL7A	0.0516022	0
ACTL7B	0	0.0370893
ACTL8	0.360835	0.210098
ACTL9	0	0
ACTN1	67.057	66.6891
ACTN1-DT	0	0.145987
ACTN2	0.836319	0.437435
ACTN3	23.3666	24.2105
ACTN4	44.4424	44.4878
ACTN4P1	0	0.030076
ACTN4P2	0	0
ACTP1	0	0
ACTR10	6.61139	6.47495
ACTR1A	18.8141	19.3436
ACTR1AP1	0.114335	0.0757328
ACTR1B	5.97828	5.29592
ACTR2	21.7624	29.3674
ACTR3	11.0715	12.8575
ACTR3-AS1	0	0
ACTR3B	9.0101	7.81609
ACTR3BP1	0	0
ACTR3BP2	0	0
ACTR3BP3	0	0
ACTR3BP4	0	0
ACTR3BP5	0	0
ACTR3BP6	0	0
ACTR3BP7	0	0
ACTR3C	0.615583	0.733299
ACTR3P1	0	0
ACTR3P2	0	0
ACTR3P3	0	0
ACTR5	1.79083	2.65079
ACTR6	3.85928	4.31049
ACTR6P1	0	0
ACTR8	6.82447	8.39895
ACTRT1	0	0.0356591
ACTRT1P1	0	0.107266
ACTRT2	0	0
ACTRT3	0.491999	0.917097
ACVR1	2.18147	2.59495
ACVR1B	5.67661	4.6574
ACVR1C	0.0149884	0.0383882
ACVR2A	2.36234	2.76433
ACVR2B	7.96171	8.68917
ACVR2B-AS1	0.357557	0.599151
ACVRL1	0.112732	0.0743248
ACY1	7.75664	7.29999
ACY3	0.132362	0
ACYP1	8.44209	7.5135
ACYP2	2.42559	1.70186
ADA	6.87629	9.73475
ADA2	16.88	15.1246
ADAD1	0	0
ADAD1P1	0	0
ADAD1P2	0.161114	0
ADAD2	0.071174	0.21162
ADAL	3.08023	2.81802
ADAM10	3.43454	4.73592
ADAM11	1.1949	1.281
ADAM12	0.143285	0.0887844
ADAM15	8.04232	8.06085
ADAM17	5.31976	5.56062
ADAM18	0	0
ADAM19	3.80654	4.37869
ADAM1A	4.46687e-202	1.47354e-123
ADAM1B	0.340192	0.365551
ADAM2	0	0
ADAM20	0.523629	0.617637
ADAM20P1	0.288913	0.307893
ADAM20P2	0	0
ADAM20P3	0	0
ADAM21	0.207743	0.102833
ADAM21P1	0	0.0230902
ADAM22	2.86031	2.96976
ADAM23	5.00605	4.83959
ADAM24P	0	0
ADAM28	0.180337	0.0371503
ADAM29	0	0
ADAM30	0	0
ADAM32	0	0.0303741
ADAM33	0.278453	0.285981
ADAM3A	0	0
ADAM3B	0.682213	0.259424
ADAM5	0	0
ADAM6	0	0
ADAM7	0	0
ADAM7-AS1	0	0
ADAM7-AS2	0	0
ADAM8	0.493522	0.586798
ADAM9	4.44467	5.45383
ADAMDEC1	0	0
ADAMTS1	3.26804	3.57833
ADAMTS10	0.812252	1.02562
ADAMTS12	3.32857	4.52805
ADAMTS13	0.325663	0.474727
ADAMTS14	0.583636	0.650707
ADAMTS15	0.563255	0.749189
ADAMTS16	1.5777	1.18263
ADAMTS16-DT	0.908308	1.0122
ADAMTS17	0.404864	0.558899
ADAMTS18	0.0270365	0.0577724
ADAMTS19	2.8495	3.43787
ADAMTS19-AS1	0.64832	0.86611
ADAMTS2	1.94283	1.92194
ADAMTS20	1.11465	1.18279
ADAMTS3	0.44718	0.698503
ADAMTS4	6.58716	7.37678
ADAMTS5	0.259733	0.414042
ADAMTS6	0.220788	0.440592
ADAMTS7	6.786	6.09496
ADAMTS7P1	0	0
ADAMTS7P3	0.086251	0.0568686
ADAMTS7P4	0	0
ADAMTS8	1.90133	1.71047
ADAMTS9	0.133909	0.163477
ADAMTS9-AS1	0	0
ADAMTS9-AS2	0.0950109	0
ADAMTSL1	0.0731393	0.171142
ADAMTSL2	1.33988	0.923277
ADAMTSL3	0.332457	0.40153
ADAMTSL4	1.9984	1.74719
ADAMTSL4-AS1	0.253178	0.0560758
ADAMTSL4-AS2	0	0
ADAMTSL5	0.114006	0.0843723
ADAP1	1.79142	2.23465
ADAP2	0.575382	0.394097
ADAR	59.7349	54.4599
ADARB1	2.287	2.25848
ADARB2	0.148198	0.102483
ADARB2-AS1	0.173599	0.586082
ADAT1	3.34453	3.62055
ADAT2	1.53681	1.30229
ADAT3	3.97112	3.38264
ADCK1	2.49491	2.89283
ADCK2	3.35728	3.33106
ADCK5	0.736912	1.00344
ADCY1	3.82542	4.20156
ADCY10	0.0422711	0.0312681
ADCY10P1	0.156438	0.0937359
ADCY2	7.99164	7.77062
ADCY3	3.88725	4.38095
ADCY4	0	0.0258194
ADCY5	1.63433	1.65824
ADCY6	3.55616	3.14642
ADCY6-DT	0	0
ADCY7	0.759866	1.02345
ADCY8	2.35465	1.19418
ADCY9	3.69061	3.33112
ADCYAP1	0.0654649	0.014394
ADCYAP1R1	2.2907	2.52916
ADD1	22.3417	20.5468
ADD2	26.43	27.5153
ADD3	8.95996	11.0315
ADD3-AS1	0.125887	0.0417201
ADGB	0	0
ADGB-DT	0	0
ADGRA1	0.153215	0.0748329
ADGRA1-AS1	0	0
ADGRA2	0.869388	0.813044
ADGRA3	10.169	11.1972
ADGRA3P1	0.364015	0.0601976
ADGRB1	2.00934	2.48646
ADGRB2	2.22334	2.49132
ADGRB3	0.209455	0.24149
ADGRB3-DT	0	0
ADGRD1	0.798061	0.458059
ADGRD1-AS1	0.128835	0
ADGRD2	1.25127e-86	1.02009e-28
ADGRE1	0	0
ADGRE2	1.76357	1.01168
ADGRE3	0	0
ADGRE4P	0	0
ADGRE5	1.56347	0.883886
ADGRF1	0	0
ADGRF2	0.0865709	0.0190516
ADGRF3	0.31374	0.170708
ADGRF4	0	0
ADGRF5	0.0231627	0.0305263
ADGRF5-AS1	0	0
ADGRF5P1	0	0
ADGRF5P2	0	0
ADGRG1	4.13448	2.87961
ADGRG2	5.94778	5.04358
ADGRG3	0.140524	0.211379
ADGRG4	0	0
ADGRG5	2.03855	1.86483
ADGRG6	0.367192	0.446918
ADGRG7	0	0.0399803
ADGRL1	17.6881	15.9546
ADGRL1-AS1	1.36479	1.70786
ADGRL2	10.9603	12.0932
ADGRL3	0.865868	1.03401
ADGRL3-AS1	0	0
ADGRL4	0.187721	0.210449
ADGRV1	6.32741	7.78183
ADH1A	0	0
ADH1B	0	0
ADH1C	0	0
ADH4	0.0359213	0.0474733
ADH5	26.1324	30.7635
ADH5P2	0	0.0739717
ADH5P3	0.0565787	0.224843
ADH5P4	0	0
ADH5P5	0	0
ADH6	0.0284613	0.037581
ADH7	0	0
ADHFE1	0.219468	0.314222
ADI1	6.91337	8.187
ADI1P1	0	0
ADI1P2	0.183105	0.243536
ADI1P3	0	0
ADIG	0	0
ADIPOQ	0.0142995	0
ADIPOQ-AS1	0	0
ADIPOR1	43.0734	41.8423
ADIPOR1P1	0	0
ADIPOR1P2	0	0
ADIPOR2	9.40514	11.4995
ADIRF	1.52505e-101	2.24621e-107
ADIRF-AS1	1.54452	1.15401
ADK	10.3539	11.2722
ADM	39.8287	29.1972
ADM2	5.13467	5.38878
ADM5	0.77466	0.948588
ADNP	15.9148	15.8758
ADNP-AS1	0.199912	0.793943
ADNP2	9.40811	9.58786
ADO	9.71406	11.1307
ADORA1	2.20743	1.7191
ADORA2A	4.67617e-10	2.1827e-11
ADORA2A-AS1	0.09626	0.151795
ADORA2B	3.27398	2.51749
ADORA2BP1	0.0600059	0
ADORA3	0	0
ADPGK	6.10132	6.34954
ADPGK-AS1	0.204058	0.423406
ADPRH	1.53847	1.5213
ADPRHL1	0.466606	1.21924
ADPRM	0.945716	1.20215
ADPRS	4.99392	6.75689
ADRA1A	0.590764	0.476828
ADRA1B	0.313965	0.150122
ADRA1D	0.437879	0.243287
ADRA2A	2.78452	3.16802
ADRA2B	3.29344	2.91521
ADRA2C	7.56165	6.61595
ADRB1	0.400033	0.190601
ADRB2	0.535382	0.51883
ADRB3	0.106715	0.0704373
ADRM1	58.7392	76.4673
ADSL	24.1763	30.5066
ADSS1	3.17818	2.54173
ADSS2	19.2047	26.7358
ADTRP	0.0831188	0.173845
AEBP1	7.28746	5.93803
AEBP2	6.88103	8.81709
AEN	26.7127	28.8407
AFAP1	2.25391	2.20704
AFAP1-AS1	0.167984	0.165987
AFAP1L1	1.57425	0.963991
AFAP1L2	2.01725	1.15969
AFDN	22.9507	22.4329
AFDN-DT	1.0319	0.88181
AFF1	20.4722	16.4782
AFF1-AS1	0.409043	0.319465
AFF2	3.33246	2.67449
AFF3	0.301007	0.307273
AFF4	12.9047	13.0726
AFG1L	0.894827	1.13476
AFG3L1P	2.13326	1.5568
AFG3L2	15.9774	17.4014
AFG3L2P1	0.00444912	0.00331916
AFM	0.0560303	0
AFMID	7.52718	6.61371
AFP	0.52304	0.731432
AFTPH	3.13276	3.56171
AFTPH-DT	0	0
AGA	4.53201	5.49456
AGA-DT	1.23971	1.33199
AGAP1	9.60976	7.89323
AGAP1-IT1	1.40492	0.353788
AGAP10P	0.37344	0.231515
AGAP11	0.217873	0.149144
AGAP12P	0	0.026303
AGAP13P	2.17194	0.935896
AGAP14P	0.661163	0.434714
AGAP2	0.451481	0.445723
AGAP2-AS1	0	0.165117
AGAP3	9.1382	9.74882
AGAP4	1.24464	1.46391
AGAP5	0.993733	0.32949
AGAP6	0.404406	0.726254
AGAP7P	1.45783	1.54491
AGAP9	0.949672	1.24114
AGBL1	0.0613335	0.00331062
AGBL1-AS1	0	0
AGBL2	0.259027	0.183012
AGBL3	0.974061	0.882569
AGBL4	0.470168	0.548522
AGBL4-AS1	0	0
AGBL4-IT1	0	0
AGBL5	21.6226	17.4854
AGBL5-AS1	0	0
AGER	0	0.0500164
AGFG1	6.99277	8.71778
AGFG2	1.10137	1.3965
AGGF1	3.60826	4.65634
AGGF1P1	0.0202981	0
AGGF1P10	0	0
AGGF1P2	0.0684322	0
AGGF1P3	0.0288572	0.152417
AGGF1P4	0	0
AGGF1P5	0	0
AGGF1P6	0	0
AGGF1P7	0	0
AGGF1P8	0	0
AGGF1P9	0	0
AGK	10.9658	9.36925
AGK-DT	0.080348	0.278839
AGKP1	0	0
AGKP2	0	0
AGL	2.22576	2.56293
AGMAT	1.63317	2.85145
AGMO	0.0460804	0.244838
AGO1	10.0502	10.3203
AGO2	9.7188	9.99847
AGO3	1.56622	1.59684
AGO4	2.46928	2.02257
AGPAT1	5.84289	5.1449
AGPAT2	7.49338	9.67728
AGPAT3	1.24166	1.2687
AGPAT4	2.22541	2.18813
AGPAT4-IT1	1.52139	1.36662
AGPAT5	5.63514	6.94839
AGPAT5P1	0	0
AGPS	18.3981	22.0844
AGR2	0	0
AGR3	0	0
AGRN	10.2708	10.3415
AGRP	0	0
AGT	0.302789	0.111127
AGTPBP1	10.7167	11.0882
AGTR1	0.0314495	0.270204
AGTR2	0	0.0160582
AGTRAP	15.7793	20.3792
AGXT	0.0234214	0
AGXT2	0	0
AHCTF1	7.54857	8.59468
AHCTF1P1	0.787634	0.845828
AHCY	71.9489	72.8561
AHCYL1	21.8787	19.6533
AHCYL2	3.60571	3.54021
AHCYP1	0	0
AHCYP2	0	0
AHCYP3	0	0
AHCYP4	0	0
AHCYP5	0	0
AHCYP6	0	0
AHCYP7	0	0
AHCYP8	0	0
AHDC1	3.94947	3.53392
AHI1	2.23995	2.25431
AHI1-DT	0	0
AHNAK	1.42541	0.887949
AHNAK2	1.31522	0.862934
AHR	1.16305	1.1695
AHRR	0.159971	0.150581
AHSA1	41.5722	47.8361
AHSA2P	3.06374	3.56183
AHSG	0.103286	0.136745
AHSP	2.84538	5.51068
AICDA	0.0255231	0
AIDA	15.158	16.4625
AIDAP1	0.348732	0.252173
AIDAP2	0.366659	0.308206
AIDAP3	0	0
AIF1	0.424971	0.330834
AIF1L	43.9095	44.3425
AIFM1	20.8447	21.6922
AIFM1P1	0	0
AIFM2	1.65319	2.0254
AIFM3	0.577628	0.381503
AIG1	19.5681	23.4446
AIG1P1	0	0
AIM2	0.678497	0.183691
AIMP1	4.45239	5.31825
AIMP1P1	0	0.517827
AIMP1P2	0	0
AIMP2	27.9756	28.6343
AIP	12.0091	12.0721
AIPL1	0.435462	0.418223
AIRE	0.331457	0.521634
AIRN	0.193774	0.186679
AJAP1	1.53303	1.27601
AJM1	1.91545	1.99966
AJUBA	7.0614	9.84586
AJUBA-DT	0.223567	0.295311
AK1	6.94006	7.1354
AK2	17.3504	17.2626
AK2P1	0.292599	0.881207
AK2P2	0	0
AK3	3.2127	3.98481
AK3P2	0	0
AK3P3	0.851038	1.62265
AK3P4	0	0
AK3P5	0.302122	1.20678
AK3P6	0.125978	0.0553985
AK4	9.58085	11.0572
AK4P1	2.6031	1.30672
AK4P2	0	0
AK4P3	1.33053	1.28656
AK4P4	0	0
AK4P5	0	0
AK4P6	0.149928	0.301147
AK5	1.94215	2.10709
AK6	0.670891	1.04069
AK6P1	0	0
AK6P2	0	0
AK7	1.28796	1.08446
AK8	0.143987	0.847157
AK9	0.383952	0.437034
AKAIN1	0	0.0290447
AKAP1	30.5373	29.9393
AKAP10	5.43233	4.95834
AKAP11	3.1509	3.87953
AKAP12	29.2549	27.9733
AKAP13	6.28839	6.11799
AKAP14	0.143521	0.849624
AKAP17A	3.78117	4.19179
AKAP17BP	0.175662	0.169762
AKAP3	0.0807569	0.14651
AKAP4	0	0
AKAP5	0.764288	0.839156
AKAP6	0.045441	0.0836357
AKAP7	5.22876	6.73382
AKAP8	3.82376	5.12219
AKAP8L	23.4069	19.894
AKAP8P1	0	0
AKAP9	1.29793	1.48097
AKIP1	9.8855	10.0927
AKIRIN1	58.3842	65.8166
AKIRIN1P1	0	0
AKIRIN1P2	0	0
AKIRIN2	32.4727	25.4359
AKIRIN2P1	0	0
AKNA	14.2834	14.5974
AKNAD1	0	0
AKR1A1	26.9629	30.9397
AKR1B1	16.1047	23.3428
AKR1B10	0	0
AKR1B10P1	0.137175	0.0909814
AKR1B10P2	0	0
AKR1B15	0	0.0334119
AKR1B1P1	0	0
AKR1B1P2	0	0
AKR1B1P3	0	0
AKR1B1P4	0	0
AKR1B1P5	0	0
AKR1B1P6	0	0
AKR1B1P7	0	0
AKR1B1P8	0	0
AKR1C1	0.25247	0.147129
AKR1C2	0	0.0688391
AKR1C3	0.418653	0.46285
AKR1C4	0	0
AKR1C6P	0.0561059	0
AKR1C7P	0	0
AKR1C8	0	0
AKR1D1	0	0
AKR1D1P1	0	0.0194149
AKR1E2	0.778525	1.4079
AKR7A2	14.7774	20.303
AKR7A2P1	0.601852	0.996978
AKR7A2P2	0	0
AKR7A3	0.831589	0.339921
AKR7L	0.294763	0.273552
AKT1	18.6316	21.688
AKT1S1	14.4393	14.5769
AKT2	10.3949	10.2507
AKT3	7.03829	7.53549
AKT3-IT1	0	0
AKTIP	2.35494	2.43515
ALAD	3.12246	3.07026
ALAS1	21.6882	21.2866
ALAS2	0.080084	0.0264681
ALB	0	0
ALCAM	4.80221	6.57457
ALDH16A1	6.39295	7.97081
ALDH18A1	14.4046	16.2957
ALDH1A1	0.0340241	0.0674302
ALDH1A2	0.0614045	0.148514
ALDH1A2-AS1	1.28824e-59	4.35417e-89
ALDH1A3	2.34514	2.25655
ALDH1A3-AS1	0.546187	0.581109
ALDH1B1	11.5775	13.2996
ALDH1L1	0.132136	0.281734
ALDH1L1-AS1	0	0
ALDH1L1-AS2	0.0904596	0.0199107
ALDH1L2	4.09246	3.86392
ALDH2	3.21982	3.86376
ALDH3A1	0.27868	0.382308
ALDH3A2	12.148	13.4618
ALDH3B1	0.457049	0.466265
ALDH3B2	0.232284	0.0958475
ALDH4A1	3.6853	4.14778
ALDH5A1	1.27382	1.05074
ALDH6A1	4.971	5.9083
ALDH7A1	10.5675	12.3643
ALDH7A1P1	0	0.026739
ALDH7A1P2	0	0
ALDH7A1P3	0	0
ALDH7A1P4	0	0
ALDH8A1	0.0293846	0
ALDH9A1	12.2749	15.5782
ALDOA	439.302	338.677
ALDOAP1	0	0.036544
ALDOAP2	0	0
ALDOB	0.0575496	0
ALDOC	19.1042	16.3423
ALG1	6.54555	8.11677
ALG10	1.42154	2.22951
ALG10B	0.131375	0.224929
ALG11	4.49738	5.8343
ALG12	3.515	5.16341
ALG13	11.583	11.9186
ALG14	2.63913	3.97685
ALG14-AS1	0.155735	0.103402
ALG1L	0.38487	0
ALG1L10P	0.215782	0.150956
ALG1L11P	0.223118	0.195535
ALG1L12P	0.19963	0.365571
ALG1L13P	1.45396	1.15099
ALG1L14P	0	0
ALG1L15P	0	0
ALG1L2	0	0
ALG1L3P	0	0
ALG1L5P	0	0.00781557
ALG1L6P	2.16458	2.34565
ALG1L7P	0.564736	0.561171
ALG1L8P	0.309414	0.280385
ALG1L9P	0.516849	0.346839
ALG2	4.21044	5.55949
ALG3	12.5263	12.7772
ALG3P1	0.0676659	0.179499
ALG5	4.52757	5.60879
ALG6	3.35819	4.5293
ALG8	12.2802	16.6429
ALG9	2.6071	2.6914
ALK	0.210923	0.25551
ALKAL1	0.957964	0.733552
ALKAL2	1.81795	2.63729
ALKBH1	8.22059	12.1449
ALKBH2	10.169	10.3794
ALKBH3	7.40518	6.56681
ALKBH3-AS1	0	0.0497014
ALKBH4	3.64747	4.63712
ALKBH5	20.2205	21.917
ALKBH6	15.5362	17.247
ALKBH7	10.9727	12.2469
ALKBH8	2.00046	2.41356
ALLC	0	0
ALMS1	8.19502	8.86441
ALMS1-IT1	1.5044	1.4368
ALMS1P1	0.094638	0
ALOX12	1.87724	1.41452
ALOX12-AS1	0	0
ALOX12B	0.192706	0.290763
ALOX12P1	0	0
ALOX12P2	2.81806	2.79957
ALOX15	0.813492	0.520093
ALOX15B	0.966028	0.550668
ALOX15P1	0	0
ALOX15P2	0	0
ALOX5	1.35338	0.639412
ALOX5AP	0	0
ALOXE3	0.402406	0.207237
ALOXE3P1	0.073243	0.0486046
ALPG	0.695523	0.991749
ALPI	0	0
ALPK1	0.111624	0.0490372
ALPK2	0.220756	0.380295
ALPK3	9.11881	8.90673
ALPL	44.1237	43.3928
ALPP	0.0248263	0.081916
ALS2	7.8403	8.29882
ALS2CL	0.442283	0.334121
ALX1	3.8214	3.08581
ALX3	0.665249	0.732699
ALX4	0.0223516	0.0515446
ALYREF	93.9239	100.512
AMACR	2.28854	2.07261
AMBN	0	0
AMBP	0.449024	0.680371
AMBRA1	5.16143	5.45256
AMD1	11.6957	17.6126
AMD1P1	0.248663	0.110133
AMD1P2	0	0
AMD1P3	0.282369	0.130489
AMD1P4	0	0
AMDHD1	0.412146	0.251258
AMDHD2	3.03904	3.18969
AMELX	0	0
AMELY	0	0
AMER1	3.16075	3.60724
AMER2	0.0802728	0.0910103
AMER3	0.177191	0.157941
AMFR	5.27649	4.83961
AMH	1.29862	1.7439
AMHR2	0	0
AMIGO1	0.842026	0.60435
AMIGO2	0.708998	1.10017
AMIGO3	1.26287	1.83953
AMMECR1	5.81707	7.6388
AMMECR1L	4.12045	4.98374
AMMECR1LP1	0.111484	0
AMN	0	0.0649984
AMN1	1.09975	2.08004
AMOT	1.97318	1.89965
AMOTL1	14.0111	12.7109
AMOTL2	5.57057	5.59618
AMPD1	0	0
AMPD2	4.43294	4.52589
AMPD3	2.30599	1.84651
AMPH	1.232	1.33829
AMT	8.85652	12.9928
AMTN	0	0
AMY1A	0	0.0273085
AMY1B	0	0
AMY1C	0	0.0272522
AMY2A	0	0
AMY2B	0.282964	0.316618
AMYP1	0	0
AMZ1	3.59897	4.06309
AMZ2	24.0393	25.0602
AMZ2P1	0.483884	0.459533
AMZ2P2	0	0
AMZ2P3	0	0
ANAPC1	16.9488	16.1811
ANAPC10	5.13055	4.86785
ANAPC10P1	0.243154	0.567929
ANAPC11	12.3202	29.4779
ANAPC13	11.1969	14.6401
ANAPC15	17.8962	21.185
ANAPC15P1	0	0
ANAPC15P2	0	0
ANAPC16	8.79402	11.5371
ANAPC1P1	0.0285707	0.169761
ANAPC1P2	4.19123	4.61479
ANAPC1P3	0	0
ANAPC1P4	2.15548	2.54535
ANAPC1P5	0	0
ANAPC1P6	0	0
ANAPC2	2.97608	3.0071
ANAPC4	3.68045	4.43168
ANAPC5	13.1478	15.9951
ANAPC7	9.5287	11.8498
ANCV1RP	0	0.0618307
ANG	1.78532	1.11059
ANGEL1	4.21195	4.39046
ANGEL2	13.1575	12.7052
ANGPT1	0	0.165254
ANGPT2	0.151269	0.191103
ANGPT4	0.186324	0.188459
ANGPTL1	0.273629	0.119883
ANGPTL2	4.22856	4.60258
ANGPTL3	0.0695632	0.061196
ANGPTL4	2.14142	0.849277
ANGPTL5	0	0
ANGPTL6	0.0846882	1.45125e-120
ANGPTL7	0.50779	0.188642
ANGPTL8	0	0
ANHX	0	0
ANK1	2.11926	2.25561
ANK2	4.80036	4.80986
ANK2-AS1	0.317466	0.211469
ANK3	3.62456	4.17254
ANK3-DT	0.20064	0.13512
ANKAR	0.0982744	0.232261
ANKDD1A	0.63013	0.745363
ANKDD1B	0.132785	0.0657789
ANKEF1	2.88599	3.36231
ANKFN1	0	0
ANKFY1	5.85445	5.98269
ANKH	2.37773	1.97975
ANKHD1	17.4197	17.1146
ANKHD1-EIF4EBP3	4.73736	4.83727
ANKIB1	3.37271	4.6852
ANKK1	0.0143159	0.0377436
ANKLE1	3.57237	3.41301
ANKLE2	12.0697	10.229
ANKMY1	0.640828	0.75775
ANKMY2	2.70236	2.70351
ANKRA2	2.26779	2.86154
ANKRD1	0.0822131	0.0543552
ANKRD10	37.6806	48.0499
ANKRD11	25.5945	24.104
ANKRD11P1	0	0
ANKRD11P2	1.26007	0.948466
ANKRD12	2.78028	2.84849
ANKRD13A	3.47927	3.45732
ANKRD13B	5.10514	4.32786
ANKRD13C	7.65264	10.3779
ANKRD13D	2.64833	3.78376
ANKRD16	2.40867	3.40855
ANKRD17	15.7227	15.8212
ANKRD17-DT	0.151713	0.0820169
ANKRD18A	1.63972	1.93071
ANKRD18B	1.97121	1.97541
ANKRD18CP	4.8803	4.70095
ANKRD18DP	0	0
ANKRD18EP	1.40642e-06	0.00181258
ANKRD19P	3.5014e-08	0.0767167
ANKRD2	0	0.0389377
ANKRD20A1	0	0.00371474
ANKRD20A10P	0.477009	0
ANKRD20A11P	0	0
ANKRD20A12P	0	0
ANKRD20A13P	0	0
ANKRD20A14P	0	0
ANKRD20A15P	0	0
ANKRD20A16P	0	0
ANKRD20A17P	0	0
ANKRD20A18P	0.300868	0.326069
ANKRD20A19P	0	0
ANKRD20A20P	0	0
ANKRD20A21P	0	0
ANKRD20A2P	0.0128179	0.0225665
ANKRD20A3P	0.0115086	0.110655
ANKRD20A4-ANKRD20A20P	0	0
ANKRD20A5P	0.089205	0.0823484
ANKRD20A6P	0	0
ANKRD20A7P	0.00845995	0.00575344
ANKRD20A8P	0	0.0237885
ANKRD20A9P	0	0
ANKRD22	0	0
ANKRD23	0.533808	0.546131
ANKRD24	3.1312	2.42525
ANKRD26	1.7289	1.82387
ANKRD26P1	0	0
ANKRD26P2	0	0
ANKRD26P3	0	0
ANKRD26P4	0.410754	0.0603804
ANKRD27	6.72315	6.57708
ANKRD28	6.56345	7.27665
ANKRD29	0.59959	0.588648
ANKRD30A	0	0
ANKRD30B	0.0394187	0.17217
ANKRD30BL	0	0
ANKRD30BP1	0	0
ANKRD30BP2	0	0
ANKRD30BP3	0	0
ANKRD31	0.100291	0.0426624
ANKRD33	1.8518	0.879352
ANKRD33B	3.10643	4.58471
ANKRD34A	0.992723	0.375804
ANKRD34B	0.396256	0.823861
ANKRD34C	0	0
ANKRD34C-AS1	0	0
ANKRD35	2.64055	2.96561
ANKRD36	1.97077	3.02345
ANKRD36B	3.16201	3.46041
ANKRD36BP1	3.86016e-05	1.398
ANKRD36BP2	0.128476	0.0566392
ANKRD36C	0.825308	1.09198
ANKRD36P1	0	0
ANKRD37	7.93653	3.49556
ANKRD39	3.80293	5.20701
ANKRD40	15.8846	16.4167
ANKRD40CL	0	0
ANKRD42	1.31761	1.2386
ANKRD42-DT	0	0.960397
ANKRD44	0.398752	0.24031
ANKRD44-AS1	0	0
ANKRD44-DT	0	0
ANKRD44-IT1	0	0
ANKRD45	0.363763	0.506622
ANKRD46	2.8953	3.84561
ANKRD49	1.63624	2.72059
ANKRD49P1	0.33663	0.223672
ANKRD49P2	0	0
ANKRD49P3	0	0
ANKRD49P4	0	0
ANKRD50	3.79168	4.89506
ANKRD52	5.14196	5.83291
ANKRD53	0.656985	0.296725
ANKRD54	3.3793	3.4252
ANKRD54P1	0	0
ANKRD55	0	0
ANKRD6	1.24643	1.4355
ANKRD60	0	0
ANKRD61	0.547834	0.362773
ANKRD62	0	0
ANKRD62P1	0	0
ANKRD62P1-PARP4P3	0	0
ANKRD63	0.207275	0.34608
ANKRD65	0.15843	0.157258
ANKRD65-AS1	0.269157	0
ANKRD66	0	0.0396406
ANKRD7	0	0
ANKRD9	2.03626	2.28507
ANKS1A	10.954	9.2763
ANKS1B	1.03709	1.05636
ANKS3	1.54103	1.95859
ANKS4B	0.0301911	0.0298519
ANKS6	4.73219	4.89773
ANKUB1	0	0
ANKZF1	12.3032	10.6373
ANLN	6.40544	9.0323
ANO1	3.17737	3.19653
ANO10	13.2562	11.5653
ANO2	0.305461	0.213267
ANO3	0	0.056494
ANO3-AS1	0	0
ANO4	0.137585	0.18509
ANO5	1.06351	1.28921
ANO6	10.6117	10.097
ANO7	1.09353	0.682896
ANO7L1	0.329174	0.208208
ANO8	3.46699	2.92066
ANO9	0.83037	0.861655
ANOS1	23.7905	27.3101
ANOS2P	0.0431549	0.120839
ANP32A	37.0828	45.6893
ANP32A-IT1	0.918349	1.11722
ANP32AP1	0.249005	0.441141
ANP32B	40.4747	38.4703
ANP32BP1	0	0
ANP32BP2	0	0
ANP32BP3	0	0
ANP32C	0	0.30349
ANP32D	0	0
ANP32E	15.2518	25.0192
ANPEP	0.352801	0.262066
ANTKMT	2.19724	2.05003
ANTXR1	13.4522	14.7185
ANTXR2	1.33896	1.31411
ANTXRL	0	0
ANTXRLP1	0	0
ANXA1	2.06824	2.46185
ANXA10	0	0
ANXA11	11.4191	12.0892
ANXA13	0	0
ANXA2	54.7243	59.9978
ANXA2P1	0.295337	0.273934
ANXA2P2	2.6856	3.66045
ANXA2P3	0	0
ANXA2R	0.962723	0.086157
ANXA2R-AS1	0.124592	0.123419
ANXA2R-OT1	0.290666	1.10911
ANXA3	15.9307	20.9774
ANXA4	2.02023	2.57718
ANXA5	102.261	96.0097
ANXA6	20.5515	17.2116
ANXA7	13.7763	15.3053
ANXA8	0	0.182326
ANXA8L1	0	0.0563742
ANXA9	1.88515	1.79191
AOAH	0.0501473	0.0484031
AOAH-IT1	0	0
AOC1	0.105586	0.0522516
AOC2	1.07677	0.660936
AOC3	0.301044	0.332108
AOC4P	0	0
AOPEP	2.52715	2.78472
AOX1	0.863706	0.641158
AOX2P	0	0.00301978
AOX3P	0	0.0019434
AOX3P-AOX2P	0	0
AP1AR	1.47502	2.12295
AP1B1	18.2082	17.7165
AP1B1P1	0	0
AP1B1P2	0	0
AP1G1	8.82079	9.64136
AP1G2	4.58265	4.53735
AP1G2-AS1	0.302996	0.234839
AP1M1	1.03613	1.23888
AP1M2	25.1031	27.59
AP1M2P1	0.0514266	0.170206
AP1S1	15.9623	16.0208
AP1S2	56.1312	100.22
AP1S2P1	0	0
AP1S3	1.21976	1.60833
AP2A1	20.2616	21.5268
AP2A2	5.0903	7.25793
AP2B1	27.3017	27.9806
AP2B1P1	0	0
AP2M1	80.7196	97.4495
AP2S1	31.4437	42.8621
AP3B1	8.27174	10.0743
AP3B2	2.31505	3.02651
AP3D1	28.8342	26.2323
AP3M1	10.455	13.5905
AP3M2	3.64143	3.95235
AP3S1	18.1677	26.098
AP3S2	6.58044	6.59044
AP4B1	0.97829	1.26614
AP4B1-AS1	0.18465	0.269171
AP4E1	1.39697	1.64429
AP4M1	0.863054	1.43306
AP4S1	1.15203	1.76274
AP5B1	4.28257	4.90689
AP5M1	1.00477	1.59655
AP5S1	0.685384	0.702096
AP5Z1	1.16006	1.6705
APAF1	4.61839	3.2705
APBA1	0.304972	0.397397
APBA2	6.03008	5.09791
APBA3	3.37901	4.77396
APBB1	7.52939	7.74155
APBB1IP	0.0557151	0.241525
APBB2	6.07726	6.04022
APBB3	1.13821	0.685541
APC	2.03256	2.42366
APC2	1.4789	1.54545
APCDD1	1.7795	1.06181
APCDD1L	0.991992	0.896189
APCDD1L-DT	0	0.089907
APCS	0	0
APEH	21.521	25.3645
APELA	19.8311	22.9104
APEX1	83.9115	89.6627
APEX2	5.21675	5.46118
APH1A	23.4602	26.6525
APH1B	3.48445	4.2234
API5	25.0576	29.2083
API5P1	0.0180704	0.0238313
API5P2	0	0.0244918
APIP	7.18181	10.6138
APLF	1.89752	1.17149
APLN	5.65986	1.96272
APLNR	0.261229	0.0357927
APLP1	10.9814	10.5711
APLP2	104.821	94.4981
APMAP	12.4798	14.6746
APOA1	0.301793	0.185791
APOA1-AS	0	0
APOA2	2.70298	2.91924
APOA4	0	0
APOA5	0.0386923	0.0511603
APOB	0.0656778	0.106659
APOBEC1	0	0
APOBEC2	0.230108	0.304445
APOBEC3A	0	0
APOBEC3AP1	0	0
APOBEC3A_B	0.154343	0.256174
APOBEC3B	15.7172	13.4148
APOBEC3B-AS1	0.158164	0.105998
APOBEC3C	18.2009	17.2553
APOBEC3D	4.78987	4.47792
APOBEC3F	9.3956	6.78197
APOBEC3G	1.33943	1.57071
APOBEC3H	1.11079	1.0798
APOBEC4	0.0981758	0.048589
APOBR	0	0.0344264
APOC1	64.6387	125.323
APOC1P1	0.278446	0.0930994
APOC2	0	0.0492741
APOC3	0	0
APOC4	0	0
APOC4-APOC2	0	0.0684863
APOD	0	0
APOE	698.606	795.793
APOF	0.0845127	0.055883
APOH	0	0
APOL1	0	0
APOL2	5.44365	6.62046
APOL3	0.0371061	0
APOL4	0.0227093	0.0622495
APOL5	0	0
APOL6	0.142621	0.195999
APOLD1	1.37142	0.270239
APOM	0	0
APONP	0	0
APOO	20.6425	25.7741
APOOL	1.22567	1.32694
APOOP1	0	0
APOOP2	0	0
APOOP3	0	0
APOOP4	0	0
APOOP5	0	0
APP	118.491	103.852
APPBP2	1.74293	1.94784
APPL1	3.86805	5.39799
APPL2	3.25553	2.57784
APRG1	0.6963	1.12385
APRT	47.2696	69.0904
APTR	1.93351	2.70287
APTX	12.0589	16.0037
AQP1	0.0744791	0.0179984
AQP10	0	0
AQP11	0.605688	0.798814
AQP12A	0	0
AQP12B	0	0
AQP2	0	0.0103199
AQP3	0.401506	0.701048
AQP4	0.0124902	0.205814
AQP4-AS1	0.0291636	0.0962753
AQP5	0.107035	0.496109
AQP5-AS1	0	0
AQP6	0.190193	0.017935
AQP7	0.141504	0.0159302
AQP7B	0	0
AQP7P1	0.0422569	0.0603937
AQP7P2	0.0227138	0.0493277
AQP7P3	0	0
AQP7P4	0.0160465	0.0177273
AQP7P5	0.0181476	0.013912
AQP8	0	0
AQP9	0.0261292	0
AQR	6.03497	7.20201
AR	1.83335	2.08038
ARAF	8.34565	8.37478
ARAFP1	0	0
ARAFP2	0	0
ARAFP3	0	0
ARAP1	6.7199	6.66966
ARAP1-AS2	0.1212	0.0796812
ARAP2	0.471249	0.334783
ARAP3	5.8544	5.85745
ARC	5.19533	3.67348
ARCN1	29.1732	30.4311
AREG	0.198334	0
AREL1	4.22733	4.67186
ARF1	126.91	122.111
ARF1P1	0	0
ARF1P2	0	0.0777992
ARF1P3	0	0
ARF2P	0.286945	0.319646
ARF3	53.5027	51.5419
ARF4	31.3971	37.6612
ARF4-AS1	0.528652	1.9219
ARF4P1	0	0
ARF4P2	0	0.116934
ARF4P3	0	0
ARF4P4	0	0
ARF4P5	0	0
ARF5	56.2241	61.8735
ARF6	15.2641	16.6761
ARFGAP1	5.37401	7.16041
ARFGAP2	6.35293	7.94352
ARFGAP3	2.82576	3.08898
ARFGEF1	9.86304	11.8587
ARFGEF1-DT	0.140447	0.25012
ARFGEF2	4.22485	4.59623
ARFGEF3	3.95755	3.8855
ARFIP1	4.27269	4.97659
ARFIP2	9.99199	10.9453
ARFRP1	3.49001	3.32793
ARG1	0	0.0759447
ARG2	16.2086	16.6046
ARGFX	0.0639175	0.050546
ARGFXP1	0	0
ARGFXP2	0.337574	0.402962
ARGLU1	10.7563	12.5731
ARHGAP1	12.9993	12.2929
ARHGAP10	3.00159	3.55935
ARHGAP11A	2.14908	3.36697
ARHGAP11A-DT	0	0
ARHGAP11A-SCG5	1.15779	0.962703
ARHGAP11B	2.07404	1.95511
ARHGAP11B-DT	0.780695	0.306434
ARHGAP12	4.31665	6.05578
ARHGAP15	0	0
ARHGAP15-AS1	0.0132852	0.00198774
ARHGAP16P	0	0
ARHGAP17	8.80754	7.86465
ARHGAP18	0.398521	0.447537
ARHGAP19	3.72856	3.99683
ARHGAP19-SLIT1	2.58234	1.48705
ARHGAP20	0.200106	0.100046
ARHGAP21	3.83237	4.28004
ARHGAP22	3.47211	3.97945
ARHGAP22-IT1	0.073421	0.0487237
ARHGAP23	3.44745	3.58706
ARHGAP23P1	0	0.0794689
ARHGAP24	0.145188	0.193386
ARHGAP25	0.470539	0.491028
ARHGAP26	6.11575	5.45628
ARHGAP26-AS1	0	0
ARHGAP26-IT1	0	0
ARHGAP27	0.752845	1.10495
ARHGAP27P1	0.0542296	0.179635
ARHGAP27P1-BPTFP1-KPNA2P3	0.317188	0.333589
ARHGAP27P2	0.0456738	0
ARHGAP28	2.05999	2.53773
ARHGAP28-AS1	0	1.11476
ARHGAP29	0.132824	0.0663669
ARHGAP29-AS1	0	0
ARHGAP30	0.796619	0.63306
ARHGAP31	0.725473	0.859551
ARHGAP31-AS1	1.192	0.802566
ARHGAP32	4.59779	4.31579
ARHGAP33	6.1918	5.05667
ARHGAP35	15.543	14.7767
ARHGAP36	0.242202	0.142103
ARHGAP39	3.11578	3.42156
ARHGAP4	3.99554	5.69197
ARHGAP40	0.365672	0.4222
ARHGAP42	4.33993	4.6914
ARHGAP42-AS1	0.0816563	0.157545
ARHGAP42P1	0	0
ARHGAP42P2	0	0
ARHGAP42P3	0	0
ARHGAP42P4	0	0
ARHGAP42P5	0	0
ARHGAP44	4.47899	4.22005
ARHGAP44-AS1	0.0789489	0.0387299
ARHGAP45	4.89805	4.81719
ARHGAP5	4.12769	5.52453
ARHGAP5-AS1	1.57195	1.04166
ARHGAP6	0.0667723	0.138033
ARHGAP8	16.3758	17.9864
ARHGAP9	0.998398	0.633293
ARHGDIA	43.7803	43.9977
ARHGDIB	0.133401	0.330806
ARHGDIG	0.469136	1.49791
ARHGEF1	8.12019	7.4639
ARHGEF10	3.30572	3.20417
ARHGEF10L	3.91936	4.33658
ARHGEF11	12.5529	11.63
ARHGEF12	5.58543	5.33408
ARHGEF15	0.443495	0.47831
ARHGEF16	2.10381	2.91946
ARHGEF17	0.770468	0.64019
ARHGEF17-AS1	1.10842e-07	0.0669915
ARHGEF18	6.16231	6.43473
ARHGEF19	7.30187	7.60956
ARHGEF2	27.1556	22.3888
ARHGEF2-AS1	0	0
ARHGEF2-AS2	1.43642	0.58745
ARHGEF25	2.67558	2.2304
ARHGEF26	1.41917	1.87722
ARHGEF26-AS1	0.0795792	0.0175085
ARHGEF28	0.111386	0.187179
ARHGEF3	1.8204	1.77722
ARHGEF3-AS1	0	0
ARHGEF33	0.159549	0.130702
ARHGEF34P	4.45488	3.65853
ARHGEF35	5.25868	5.48716
ARHGEF35-AS1	1.36783	0.797545
ARHGEF37	0.36295	0.294954
ARHGEF38	0	0.0531344
ARHGEF38-IT1	0	0
ARHGEF39	1.10352	1.53018
ARHGEF4	4.2099	4.49621
ARHGEF40	8.78048	7.76721
ARHGEF5	7.63315	8.26488
ARHGEF6	4.04404	4.58654
ARHGEF7	11.0488	11.1489
ARHGEF7-AS1	0	0
ARHGEF7-AS2	0	0.0435955
ARHGEF9	5.99488	5.72937
ARHGEF9-IT1	0	0
ARID1A	23.2437	21.2584
ARID1B	11.8022	10.1236
ARID2	9.0478	8.59677
ARID3A	8.42885	8.34745
ARID3B	32.7772	30.0749
ARID3BP1	0.622071	0.55024
ARID3C	0.196586	0.219298
ARID4A	1.52497	1.20645
ARID4B	5.3942	6.45511
ARID5A	3.11398	2.49038
ARID5B	0.0928465	0.0910882
ARIH1	3.47138	3.5579
ARIH2	24.9345	23.8206
ARIH2OS	0.851076	0.625655
ARIH2P1	0	0
ARL1	5.90573	7.34286
ARL10	1.87796	2.12252
ARL11	0.691773	0.530166
ARL13A	0.0496518	0
ARL13B	1.62148	1.45578
ARL14	0	0
ARL14EP	2.58477	4.90847
ARL14EP-DT	0	0
ARL14EPL	0	0
ARL14EPP1	0.116495	0
ARL15	3.00106	3.95911
ARL16	10.926	12.8033
ARL17A	1.66081	2.42127
ARL17B	0.84232	0.906542
ARL2	84.9597	97.2292
ARL2-SNX15	1.71133e-05	0.463967
ARL2BP	6.48608	8.83851
ARL2BPP1	0	0
ARL2BPP10	8.68292e-185	3.34021e-191
ARL2BPP2	0	0
ARL2BPP3	0	0
ARL2BPP4	0	0
ARL2BPP5	0	0
ARL2BPP6	0	0
ARL2BPP7	0	0
ARL2BPP8	0	0
ARL2BPP9	0.550311	0.146701
ARL3	5.139	6.25672
ARL4A	2.75655	4.17008
ARL4AP1	0.211032	0.279991
ARL4AP2	0.145779	0.24184
ARL4AP3	0	0
ARL4AP4	0.45773	1.12406
ARL4AP5	0.288814	0.757496
ARL4C	4.57145	6.01677
ARL4D	5.18764	3.68681
ARL5A	3.54718	4.19809
ARL5AP1	0	0
ARL5AP2	0	0
ARL5AP3	0	0
ARL5AP4	0.00867841	0.0172927
ARL5AP5	0	0
ARL5B	3.88149	5.27165
ARL5C	0.0550842	0
ARL6	1.46104	1.20916
ARL6IP1	22.529	27.8596
ARL6IP1P1	0	0
ARL6IP1P2	0	0
ARL6IP1P3	0	0
ARL6IP4	70.3069	62.5219
ARL6IP5	5.46307	5.83109
ARL6IP6	6.04688	9.17106
ARL8A	27.8069	26.9598
ARL8B	8.09782	10.589
ARL9	0.147846	0.173952
ARLNC1	0.031815	0
ARMC1	3.29781	5.98649
ARMC10	8.22792	11.2188
ARMC10P1	0.441568	0.478692
ARMC12	0.763027	0.365912
ARMC2	0.657613	0.788996
ARMC2-AS1	0.304385	0
ARMC3	0.0327291	0.0216178
ARMC5	0.953857	0.883044
ARMC6	8.67166	9.01322
ARMC7	3.68545	2.69977
ARMC8	6.21173	8.90348
ARMC8P1	0	0
ARMC9	6.26755	6.15125
ARMCX1	8.0346	8.24861
ARMCX2	20.7359	22.8337
ARMCX3	5.70356	5.92413
ARMCX4	2.64545	2.86423
ARMCX5	2.75157	2.76741
ARMCX5-GPRASP2	0.825754	0.494073
ARMCX6	12.203	14.606
ARMCX7P	1.28835	1.03258
ARMH1	0.354258	0.210305
ARMH2	0	0.158703
ARMH3	5.49013	4.58101
ARMH4	4.7853	5.12733
ARMS2	0	0
ARMT1	7.64104	10.8336
ARNT	10.6907	9.50245
ARNT2	2.58642	2.02473
ARNT2-DT	0.67672	0
ARNTL	2.7714	2.48733
ARNTL2	1.72569	2.23957
ARNTL2-AS1	0	0
ARPC1A	53.5713	51.1816
ARPC1B	16.0095	16.2328
ARPC1BP1	0	0
ARPC2	79.376	80.9824
ARPC3	68.5887	89.3133
ARPC3P1	0.229313	1.07034
ARPC3P2	0.562071	0.375917
ARPC3P3	0.655597	0.655317
ARPC3P4	0	0.0788795
ARPC3P5	0	0.268005
ARPC4	46.2873	48.1243
ARPC4-TTLL3	0.582847	0.886958
ARPC5	4.14947	4.9394
ARPC5L	7.10087	9.02571
ARPIN	2.76247	2.96047
ARPIN-AP3S2	1.04971	0.755231
ARPP19	18.4187	23.8952
ARPP19P1	0.0238515	0.0314331
ARPP19P2	0	0
ARPP21	0	0
ARR3	0	0
ARRB1	3.00728	2.13497
ARRB2	17.0725	16.6576
ARRDC1	7.18731	5.80955
ARRDC1-AS1	7.79194	8.47122
ARRDC2	1.42458	1.40772
ARRDC3	2.78733	1.72387
ARRDC3-AS1	0.166161	0.219375
ARRDC4	3.64148	2.3634
ARRDC5	0.0246739	0.0488614
ARSA	0.775494	0.852346
ARSB	3.16306	3.81109
ARSD	2.76756	2.03133
ARSD-AS1	1.40939e-44	7.78969e-93
ARSDP1	0	0
ARSF	0.0473178	0
ARSFP1	0	0
ARSG	2.10344	2.47084
ARSH	0	0
ARSI	0.865411	0.799241
ARSJ	0.723401	0.75772
ARSK	0.833481	1.20413
ARSL	1.61549	2.21161
ARSLP1	0	0
ART1	0.0607256	0.04024
ART2BP	0	0
ART2P	0	0
ART3	0.0615138	0.326218
ART4	0.0857233	0.0284208
ART5	2.39476	1.96969
ARTN	2.73631	3.34149
ARV1	3.20354	3.68348
ARVCF	3.34961	3.51691
ARX	0	0.0154958
AS-PTPRE	0	0
AS3MT	7.89823	6.81882
ASAH1	3.18512	5.03805
ASAH1-AS1	0.0303806	0.0200614
ASAH2	0.380168	0.467398
ASAH2B	0.984361	1.43847
ASAP1	10.6857	9.17705
ASAP1-IT1	0.281376	0.186661
ASAP1-IT2	0.4238	0.583352
ASAP2	2.14365	2.60523
ASAP3	4.10279	3.92017
ASB1	3.4	3.43035
ASB10	0	0
ASB11	0	0
ASB12	0.319038	0.296079
ASB13	3.05035	3.19943
ASB14	0.289432	0.467282
ASB15	0	0.0333566
ASB15-AS1	0	0
ASB16	0.638348	0.580875
ASB16-AS1	6.9988	7.03616
ASB17	0	0
ASB18	0.0236506	0.0468157
ASB2	0.451173	0.595905
ASB3	3.91164	4.21929
ASB4	0.0152846	0
ASB5	0	0
ASB6	2.90876	2.80863
ASB7	2.68669	3.16491
ASB8	1.47634	1.35122
ASB9	0.334219	0.796984
ASB9P1	0.185215	0.275689
ASCC1	7.89482	8.51201
ASCC2	11.7619	10.1964
ASCC3	6.53716	8.28323
ASCL1	0	0.0184595
ASCL2	0.25934	0.274681
ASCL3	0.196732	0
ASCL4	0	0
ASCL5	0.457779	0.302456
ASDURF	22.3296	26.325
ASF1A	4.18252	6.57851
ASF1B	12.7121	11.7647
ASGR1	1.83108	1.83712
ASGR2	0	0
ASH1L	8.98298	8.78552
ASH1L-AS1	1.95272	0.946643
ASH2L	13.8941	14.8472
ASH2LP1	0	0
ASH2LP2	0	0
ASH2LP3	0	9.60111e-61
ASIC1	0.626981	0.379934
ASIC2	0.576884	0.345945
ASIC3	0.284091	0.253403
ASIC4	0.0331516	0.256649
ASIC4-AS1	0	0.160747
ASIC5	0	0
ASIP	0	0
ASL	5.96311	6.30506
ASLP1	0.0661113	0.350686
ASMT	0.0598277	0
ASMTL	7.17507	9.15677
ASMTL-AS1	0.185105	0.243269
ASNS	56.8859	60.29
ASNSD1	3.36119	5.57724
ASNSP1	0	0
ASNSP2	0	0
ASNSP3	0.117446	0.0389037
ASNSP4	0	0
ASNSP6	0.163754	0.435107
ASPA	0.0236837	0.02341
ASPDH	0	0.060051
ASPG	0.09118	0.0766501
ASPH	8.85018	10.1051
ASPHD1	3.07608	2.63696
ASPHD2	3.10868	2.38245
ASPM	3.48766	4.06088
ASPN	0.189127	0.124904
ASPRV1	1.12176	0.599453
ASPSCR1	8.42236	8.92102
ASRGL1	4.67453	8.22137
ASS1	68.3923	70.1525
ASS1P1	0	0
ASS1P10	0.0183459	0.0522095
ASS1P11	0	0
ASS1P12	0.305956	0.236266
ASS1P13	0	0.0647562
ASS1P14	0	0
ASS1P2	0.364641	0.17242
ASS1P3	0	0
ASS1P4	0	0
ASS1P5	0	0
ASS1P6	0	0
ASS1P7	0	0
ASS1P8	0	0
ASS1P9	0	0.033695
ASTE1	1.08378	0.968576
ASTL	0.145677	0.230837
ASTN1	1.01072	1.25609
ASTN2	3.23982	2.18589
ASTN2-AS1	0	0
ASXL1	1.22715	1.59312
ASXL2	4.72182	5.3429
ASXL3	0.0984479	0.0360153
ASZ1	0	0
ATAD1	9.61785	11.6308
ATAD2	6.6113	7.3513
ATAD2B	4.63328	4.10174
ATAD3A	8.18735	8.3702
ATAD3B	6.75002	8.98588
ATAD3C	0.341013	0.296036
ATAD5	4.59305	5.72505
ATAT1	0.188806	0.23349
ATCAY	9.31558	7.74397
ATE1	2.78374	6.6141
ATE1-AS1	0.383041	0.127426
ATF1	4.13372	5.4685
ATF1P1	0	0
ATF2	4.96726	7.31738
ATF3	18.6793	16.7562
ATF4	125.147	141.601
ATF4P1	0	0
ATF4P2	0	0
ATF4P3	0.109666	0.302586
ATF4P4	0.275667	0.121701
ATF5	13.1982	12.9502
ATF6	8.01516	8.87733
ATF6-DT	0.0907775	0.0675005
ATF6B	1.66025	1.99415
ATF7	4.24288	5.54094
ATF7-NPFF	2.54789	1.07638e-16
ATF7IP	10.2979	9.57613
ATF7IP2	1.62093	2.0649
ATG10	2.78341	3.32179
ATG101	11.3663	13.5686
ATG12	3.97688	4.69612
ATG12P1	0.414803	0.0924502
ATG12P2	0.235737	0.272079
ATG13	6.69931	6.81991
ATG14	3.72602	4.85708
ATG16L1	4.76372	6.42262
ATG16L2	0.826078	0.743343
ATG2A	2.08152	2.13167
ATG2B	1.34106	1.62648
ATG3	21.8658	24.0492
ATG3P1	0	0
ATG4A	2.37757	2.83571
ATG4AP1	0	0
ATG4B	4.43147	6.03584
ATG4C	1.65377	2.2133
ATG4D	6.72727	9.34594
ATG5	5.20557	9.36065
ATG7	2.63259	3.37106
ATG9A	6.80317	6.38582
ATG9B	0.319092	0.324024
ATIC	45.6349	53.2424
ATL1	1.10285	1.60149
ATL2	5.31862	6.75505
ATL3	2.53509	3.01103
ATM	8.27989	8.10536
ATMIN	9.0638	9.11559
ATN1	33.0873	24.6916
ATOH1	0.0638763	0.0421873
ATOH7	0.100794	0.466982
ATOH8	0.0378974	0.29446
ATOX1	55.2595	100.362
ATOX1-AS1	0	0
ATP10A	1.30285	1.48615
ATP10A-DT	0	0
ATP10B	0.105758	0.0696691
ATP10D	0.6949	0.821474
ATP11A	15.6148	13.5109
ATP11A-AS1	0.552467	0.372184
ATP11AUN	0	0
ATP11B	1.93254	3.05117
ATP11B-DT	0	0
ATP11C	8.35656	9.8758
ATP12A	0.532368	0.409401
ATP13A1	10.505	11.8655
ATP13A2	15.8109	14.9616
ATP13A3	5.28047	7.02817
ATP13A3-DT	0.225749	0.284742
ATP13A4	0.0171358	0.0056429
ATP13A4-AS1	0	0
ATP13A5	0.0602453	0
ATP13A5-AS1	0	0
ATP1A1	51.9325	52.1106
ATP1A1-AS1	0.862727	0.941264
ATP1A2	22.1544	20.724
ATP1A3	7.60044	6.59214
ATP1A4	0.0403106	0.0265873
ATP1B1	21.7923	23.5538
ATP1B1P1	0.38632	0.489045
ATP1B2	10.6361	5.58075
ATP1B3	50.1775	52.9972
ATP1B3P1	0	0
ATP1B4	0	0.00898804
ATP23	0.499907	0.575769
ATP2A1	0.385433	0.200516
ATP2A1-AS1	30.9122	33.0708
ATP2A2	33.4177	34.41
ATP2A3	3.34533	3.62906
ATP2B1	1.81032	2.87584
ATP2B1-AS1	0.0451287	0.104206
ATP2B2	0.120696	0.0912405
ATP2B2-IT2	0	0
ATP2B3	0.181852	0.0852899
ATP2B4	10.751	8.9353
ATP2C1	11.3639	12.0996
ATP2C2	0.534232	0.548085
ATP2C2-AS1	0.338465	0.297732
ATP4A	0	0.0585777
ATP4B	0	0.0677922
ATP5F1A	23.5903	28.2188
ATP5F1AP1	0	0
ATP5F1AP10	0	0
ATP5F1AP2	0	0
ATP5F1AP3	0	0
ATP5F1AP4	0	0
ATP5F1AP7	0	0
ATP5F1AP8	0	0
ATP5F1B	157.855	194.56
ATP5F1BP1	0	0
ATP5F1C	68.7885	83.4058
ATP5F1CP1	0	0
ATP5F1D	48.2403	56.9275
ATP5F1E	1.82576	3.58163
ATP5F1EP1	0	0
ATP5F1EP2	0	0
ATP5IF1	295.551	320.553
ATP5MC1	40.9895	68.3151
ATP5MC1P1	0	0
ATP5MC1P2	0	0.329181
ATP5MC1P3	0	0
ATP5MC1P4	0	0.040967
ATP5MC1P5	0	0
ATP5MC1P6	0	0
ATP5MC1P7	0	0
ATP5MC1P8	0	0
ATP5MC2	169.811	242.957
ATP5MC2P1	0	0
ATP5MC2P2	0	0
ATP5MC2P3	0	0.134211
ATP5MC2P4	0	0
ATP5MC3	13.9151	20.1067
ATP5ME	201.041	490.036
ATP5MF	650.743	656.554
ATP5MF-PTCD1	1.2765e-42	7.11009e-22
ATP5MFP1	0	0
ATP5MFP2	0	0
ATP5MFP3	0	0
ATP5MFP4	0.621292	0
ATP5MFP5	0	0
ATP5MFP6	0	1.50538
ATP5MG	174.817	176.517
ATP5MGL	0	0.0842261
ATP5MGP1	0	0
ATP5MGP2	0	0
ATP5MGP3	0	0
ATP5MGP4	0	0
ATP5MGP5	0	0
ATP5MGP6	0	0
ATP5MGP7	0	0
ATP5MGP8	0.610112	0
ATP5MJ	46.2825	58.5936
ATP5MK	405.5	612.327
ATP5MKP1	0	1.2519
ATP5PB	19.9547	25.5057
ATP5PBP1	0.0861983	0.458301
ATP5PBP2	0	0
ATP5PBP3	0	0
ATP5PBP4	0	0
ATP5PBP5	0	0
ATP5PBP6	0	0
ATP5PBP7	0	0.233867
ATP5PD	165.061	221.096
ATP5PDP1	0	0
ATP5PDP2	0	0.439565
ATP5PDP3	0	0
ATP5PDP4	1.43293	0.584566
ATP5PF	345.27	348.07
ATP5PFP1	0	0
ATP5PO	125.789	158.906
ATP5POP1	0	0
ATP6	6299.64	6309.97
ATP6AP1	15.5423	16.8876
ATP6AP1-DT	2.82313	2.63739
ATP6AP1L	0.275916	0.195113
ATP6AP2	17.4804	25.3034
ATP6V0A1	7.67959	7.32903
ATP6V0A2	4.60099	4.51832
ATP6V0A4	0.384873	0.0896128
ATP6V0B	15.9557	22.6353
ATP6V0C	139.533	117.25
ATP6V0CP1	0	0
ATP6V0CP2	0	0
ATP6V0CP3	0	0
ATP6V0CP4	0	0
ATP6V0D1	16.1627	18.4375
ATP6V0D1-DT	0.0899203	0.377627
ATP6V0D2	0	0.0194624
ATP6V0E1	34.4742	43.3462
ATP6V0E1P1	0	0
ATP6V0E1P2	0.355673	0.730934
ATP6V0E1P3	2.00161	0.751666
ATP6V0E1P4	0	0
ATP6V0E2	11.1285	12.5716
ATP6V0E2-AS1	0.62373	0.818457
ATP6V1A	10.1399	12.7488
ATP6V1B1	0.190378	0
ATP6V1B1-AS1	0	0.128871
ATP6V1B2	11.7352	14.9521
ATP6V1C1	3.60406	5.13892
ATP6V1C2	1.42709	0.576875
ATP6V1D	18.1185	23.9125
ATP6V1E1	40.4521	44.0271
ATP6V1E1P1	0.177982	0
ATP6V1E1P2	0	0
ATP6V1E1P3	0	0.0631063
ATP6V1E2	1.86651	2.04874
ATP6V1F	68.1365	77.7474
ATP6V1FNB	0.0847986	0.145364
ATP6V1G1	41.3699	46.6122
ATP6V1G1P1	0	0
ATP6V1G1P2	0	0
ATP6V1G1P3	0	0
ATP6V1G1P4	0	1.13273
ATP6V1G1P5	0	0
ATP6V1G1P6	0	0
ATP6V1G1P7	0	0
ATP6V1G2	0.170204	0.108804
ATP6V1G2-DDX39B	4.21468e-37	8.41761e-43
ATP6V1G3	0	0
ATP6V1H	4.97983	6.47934
ATP7A	0.539799	0.506477
ATP7B	1.23018	1.12327
ATP7BP1	0	0
ATP8	25376.7	30710.4
ATP8A1	1.56114	1.65186
ATP8A2	2.8371	2.08987
ATP8A2P1	0	0.0024556
ATP8A2P2	0.667942	0.412332
ATP8A2P3	0.00765939	0.0191559
ATP8B1	0.403472	0.452264
ATP8B1-AS1	0.810603	0.99829
ATP8B2	11.5897	13.8911
ATP8B3	0.414385	0.166791
ATP8B4	0.0279489	0.0703191
ATP8B5P	0	0.0181469
ATP9A	2.48377	2.63153
ATP9B	2.3437	2.77524
ATPAF1	14.3852	18.3068
ATPAF2	8.38813	7.3806
ATPSCKMT	2.07734	2.73702
ATR	2.11545	2.78236
ATRAID	67.0753	81.4157
ATRIP	1.43131	1.46639
ATRIP-TREX1	0.580001	0.633712
ATRN	6.55992	6.8119
ATRNL1	2.59329	2.88527
ATRX	4.87018	5.60364
ATXN1	0.934763	1.09457
ATXN1-AS1	0.315728	0.217135
ATXN10	19.1092	21.2579
ATXN1L	5.08085	5.55288
ATXN2	18.356	13.6986
ATXN2-AS	0.36391	0.998038
ATXN2L	53.4482	44.8009
ATXN3	0.693732	1.06769
ATXN3L	0	0
ATXN7	4.05627	4.16656
ATXN7L1	8.98798	8.08306
ATXN7L2	1.13506	1.39414
ATXN7L3	8.39047	9.26534
ATXN7L3-AS1	0.317754	0.315556
ATXN7L3B	8.18051	8.61016
ATXN7L3P1	0	0
ATXN8OS	0	0
AUH	5.64757	7.66151
AUNIP	8.73336	9.72441
AUP1	35.1623	35.5502
[truncated: 57,235 more rows]

## Sheet: erfs_promoter_genes
Expressed genes whose promoter containing early replication fragile sites (ERFSs) in H9 cells at early S (ES) phase
Gene_id	H9_ES_R1	H9_ES_R2
AADAT	5.29324	4.64097
AARS1	68.7161	75.3613
AASS	36.216	40.4247
ABCA7	2.48289	1.96244
ABCD4	4.06373	5.29653
ABCG4	1.22859	1.11483
ABHD12	14.0455	14.8736
ABHD8	3.75474	4.23581
ABL1	19.4537	18.4935
ACADVL	28.6132	26.6607
ACAP1	4.2351	4.15723
ACAT1	19.31	21.7745
ACD	12.8092	10.4722
ACIN1	18.4334	26.2837
ACLY	48.2891	51.723
ACO2	16.5868	16.4527
ACOT7	34.3642	34.8299
ACOT8	6.63698	7.07872
ACP2	3.24914	3.30986
ACRBP	1.02935	1.08348
ACTB	2146.44	2240.51
ACTN1	67.057	66.6891
ACTN3	23.3666	24.2105
ADA2	16.88	15.1246
ADAM15	8.04232	8.06085
ADAMTSL4	1.9984	1.74719
ADAT3	3.97112	3.38264
ADD3	8.95996	11.0315
ADGRL1-AS1	1.36479	1.70786
ADGRV1	6.32741	7.78183
ADM	39.8287	29.1972
ADSL	24.1763	30.5066
ADSS1	3.17818	2.54173
AEBP2	6.88103	8.81709
AFF1	20.4722	16.4782
AGAP3	9.1382	9.74882
AGBL5	21.6226	17.4854
AGTRAP	15.7793	20.3792
AHCY	71.9489	72.8561
AJUBA	7.0614	9.84586
AKR1A1	26.9629	30.9397
ALAS1	21.6882	21.2866
ALDOC	19.1042	16.3423
ALKBH5	20.2205	21.917
AMOTL1	14.0111	12.7109
ANAPC11	12.3202	29.4779
ANK2	4.80036	4.80986
ANKLE1	3.57237	3.41301
ANKRD13D	2.64833	3.78376
ANKRD18CP	4.8803	4.70095
ANKRD40	15.8846	16.4167
ANKRD54	3.3793	3.4252
ANKS3	1.54103	1.95859
ANOS1	23.7905	27.3101
ANXA9	1.88515	1.79191
AP1G2	4.58265	4.53735
AP1S1	15.9623	16.0208
AP1S2	56.1312	100.22
AP2S1	31.4437	42.8621
AP3D1	28.8342	26.2323
APC2	1.4789	1.54545
APH1A	23.4602	26.6525
APOC1	64.6387	125.323
APOE	698.606	795.793
APRT	47.2696	69.0904
ARAP3	5.8544	5.85745
ARCN1	29.1732	30.4311
ARF3	53.5027	51.5419
ARHGAP1	12.9993	12.2929
ARHGAP23	3.44745	3.58706
ARHGAP35	15.543	14.7767
ARHGAP45	4.89805	4.81719
ARHGEF1	8.12019	7.4639
ARHGEF10	3.30572	3.20417
ARHGEF10L	3.91936	4.33658
ARHGEF19	7.30187	7.60956
ARHGEF2	27.1556	22.3888
ARHGEF39	1.10352	1.53018
ARID3A	8.42885	8.34745
ARL16	10.926	12.8033
ARMC7	3.68545	2.69977
ARMC9	6.26755	6.15125
ARMH3	5.49013	4.58101
ARPC1B	16.0095	16.2328
ARPC4	46.2873	48.1243
ARPC5L	7.10087	9.02571
ARRB1	3.00728	2.13497
ASB16-AS1	6.9988	7.03616
ASH2L	13.8941	14.8472
ATAD5	4.59305	5.72505
ATG4D	6.72727	9.34594
ATN1	33.0873	24.6916
ATP1A2	22.1544	20.724
ATP1B2	10.6361	5.58075
ATP2A2	33.4177	34.41
ATP5F1A	23.5903	28.2188
ATP5F1B	157.855	194.56
ATP5MC1	40.9895	68.3151
ATP5MF	650.743	656.554
ATP5MG	174.817	176.517
ATP5PD	165.061	221.096
ATP6V0A1	7.67959	7.32903
ATP6V1E1	40.4521	44.0271
ATP6V1F	68.1365	77.7474
ATRIP	1.43131	1.46639
ATXN2	18.356	13.6986
ATXN7L3	8.39047	9.26534
AURKAIP1	47.2234	58.3184
AURKB	20.7877	21.8232
AXIN1	9.54629	9.94886
AXL	9.5945	8.91888
AZIN1	28.3132	32.536
B4GALT3	8.9662	8.6229
B4GAT1	3.40281	4.99382
BAD	10.4895	15.5008
BAG4	8.23031	9.30188
BAG5	8.24256	9.20284
BAK1	17.1572	20.2588
BAX	57.3882	73.5078
BAZ1B	24.1491	20.8526
BAZ2A	16.1462	13.4899
BBC3	3.00691	4.24076
BCAN	3.42024	3.41219
BCAR1	10.6471	12.3217
BCAT2	4.55377	6.26484
BCL2L13	10.3726	9.39513
BCL9L	20.4115	18.7394
BICDL2	3.33337	2.7346
BLACAT1	4.48032	3.47041
BLOC1S3	2.38335	2.27451
BMF	3.58151	2.23739
BMPR1A	11.0418	11.7783
BMPR2	2.45868	2.53
BRF1	3.3651	2.78677
BRK1	53.9097	56.9084
BSCL2	9.7373	14.5446
BSDC1	7.02901	7.0879
BST2	57.3785	64.2961
BTAF1	6.35085	7.04273
C11orf98	147.963	167.009
C17orf75	2.2689	2.35161
C19orf33	92.1257	112.321
C19orf44	2.4242	2.3454
C19orf53	84.5103	98.6932
C1QTNF4	2.43252	2.70923
C1orf56	4.88445	3.99183
C2orf42	1.63649	1.65644
C6orf226	3.81605	4.82614
C8orf58	3.41746	2.64498
C9orf78	13.8059	14.328
CA14	16.007	20.2225
CACNA2D2	12.4695	9.59571
CACNB1	2.69274	1.83547
CALR	341.921	361.062
CALU	27.4132	29.6919
CAMK1	2.3652	2.69987
CAMK2G	4.53003	4.07559
CAMLG	5.44399	7.69785
CAMTA2	2.41059	1.61048
CANX	81.9748	96.4245
CAPG	16.353	13.5742
CAPNS1	80.7998	75.9701
CARHSP1	11.3643	11.62
CARM1	27.2508	26.152
CASC15	2.60995	2.91275
CASC3	29.592	25.2475
CASP8AP2	3.72747	3.96644
CAVIN1	15.3874	15.0645
CBX5	35.9653	40.7771
CCDC107	4.50017	3.81082
CCDC12	11.9774	16.5057
CCDC136	9.46251	8.25
CCDC137	7.98494	10.9629
CCDC28B	7.32295	9.30919
CCDC51	5.46303	7.86085
CCDC9	10.3371	9.6519
CCND3	8.56721	8.91447
CCT3	123.273	146.562
CD200	14.7447	13.5622
CD2BP2	5.60359	7.49936
CD320	10.4056	16.3516
CD4	2.05778	1.87891
CD63	199.311	232.465
CD72	1.62291	1.14281
CD74	37.5485	33.0421
CDC25A	16.1733	21.5296
CDC25B	7.4901	7.09899
CDC34	25.1217	28.029
CDC42EP2	4.52373	4.73485
CDH1	69.0575	64.7993
CDH24	5.71245	3.48764
CDIPT	11.3056	14.5023
CDK12	10.4314	10.7815
CDK18	16.8117	12.2382
CDK2	9.41024	10.195
CDK5RAP3	15.1569	16.2628
CDKN2AIPNL	24.0239	25.7264
CDR2	6.81833	6.88674
CEBPB	22.7033	25.3486
CELF1	18.1414	22.0706
CENPBD2P	3.02037	3.65434
CENPS	10.4821	10.4075
CENPT	9.82106	9.03777
CENPV	21.0596	24.3984
CERS4	14.2669	8.96386
CERS5	6.77751	6.5364
CHAC1	42.0813	50.3129
CHD4	43.2905	42.1359
CHD8	15.8401	15.8212
CHID1	4.56312	6.19523
CHPF	11.5588	9.27651
CHRNB1	3.72274	3.49897
CHST12	3.2613	3.24317
CHTF8	6.20839	7.43602
CHTOP	14.9389	17.2975
CIART	8.24759	7.58141
CIC	6.54534	5.90767
CIZ1	26.002	20.6008
CKAP5	16.5283	16.2988
CKS1B	118.16	153.495
CLDN9	2.48786	1.5195
CLIC1	3.21723	3.77241
CLIC4	50.2641	64.2565
CLK2	8.54697	9.69789
CLK3	10.2615	6.35342
CLN6	12.5079	16.9386
CLP1	2.76416	3.49667
CLPTM1	31.2675	29.4734
CLSTN1	16.4741	15.4595
CLYBL	5.43219	3.95048
CNIH4	89.5822	93.0666
CNN2	149.485	159.973
CNOT3	3.11507	1.8648
CNOT8	8.17344	9.91365
CNP	8.63945	7.96885
CNPY2	43.3911	53.3366
CNPY3	15.6377	17.4087
CNPY4	1.93072	4.00709
COASY	15.4405	15.549
COG8	10.0896	10.0364
COL1A1	41.6138	36.9899
COL26A1	11.1833	10.981
COMMD7	9.95384	12.5961
COPA	24.9401	25.4942
COPG1	20.7303	21.948
COPS7A	10.9102	10.3606
COPZ1	23.0854	26.1682
COQ10A	5.3124	6.7224
COQ4	11.4091	10.2856
COX14	10.5687	20.6338
COX5A	95.8095	102.718
COX6A1	573.467	725.422
CPNE1	6.80549	9.08307
CRAT	4.80252	3.99748
CREB3L1	8.81238	6.29097
CREB3L4	5.58734	6.53561
CRK	5.02959	6.22524
CRLF3	3.87355	4.95074
CRYBG2	1.3663	1.28163
CS	40.5875	37.4447
CSE1L	38.9972	47.7442
CTDNEP1	20.9308	22.8547
CTNNBIP1	6.70996	7.72979
CTPS2	17.8357	20.105
CTSA	8.31878	9.32026
CTSV	7.18877	8.56989
CUEDC2	13.9056	15.593
CUL7	3.42583	3.11208
CYB561A3	1.39722	2.30387
CYB561D2	2.21038	2.4407
CYB5D2	3.30636	2.78581
CYBA	90.648	124.93
CYTH2	5.53304	5.57294
CZIB	16.1141	15.15
DAG1	28.9273	25.7334
DAGLA	3.37593	3.02039
DBP	3.03518	2.67742
DCAF8	14.9459	15.3299
DCAKD	16.0732	14.5276
DCP1A	3.49514	3.5639
DCST1-AS1	2.26246	2.05887
DCXR	25.6689	22.7175
DDB2	63.6212	64.1644
DDHD2	2.36256	2.78106
DDIT4	83.4684	56.3441
DDR1	4.38007	4.09501
DDX39A	16.4847	19.8884
DDX41	21.7166	18.7006
DDX46	23.4256	23.9729
DEAF1	13.71	12.2984
DEDD	12.192	12.9412
DEGS1	13.3894	18.5962
DELE1	10.7858	13.4177
DENND4B	9.04969	8.16252
DFFA	20.9032	20.0781
DGCR2	8.55898	9.84859
DGKA	3.12333	2.40219
DGKZ	10.1053	10.5391
DHDDS	7.80963	7.62157
DHRS13	3.49266	5.38587
DHX30	14.2971	13.9786
DLL3	1.25569	1.08952
DMC1	8.73046	27.546
DMPK	5.28566	3.9546
DNA2	3.0696	4.75768
DNAJA3	6.68619	6.61231
DNAJB1	23.5862	20.6
DNAJC17	9.27662	9.32314
DNAJC18	3.15912	3.36839
DNAJC7	24.5309	27.1121
DNASE2	16.059	18.0171
DNM1L	9.98371	11.7779
DNM2	32.1017	29.2359
DNMT1	24.8799	26.0506
DNMT3A	22.0795	22.3974
DNMT3B	202.346	198.196
DOC2A	1.40861	1.37318
DOLK	4.34081	5.30303
DOLPP1	7.61465	11.2587
DPAGT1	9.19736	9.72236
DPF2	46.1291	38.477
DPP3	18.7862	17.2308
DPP8	3.1478	3.19517
DPY19L4	1.35693	1.54744
DPYSL3	94.0761	86.6337
DST	6.47503	7.39738
DSTN	20.502	24.5978
DUSP14	4.29369	5.06133
DYNC2I2	9.32733	10.0211
DYNLL1	167.98	214.436
DYSF	2.00518	1.61012
E4F1	3.3545	3.84299
ECHS1	18.5634	22.2233
ECSCR	3.73938	2.69194
EEF1A1	1199.96	1392.41
EEF1G	487.964	465.728
EEF2K	3.91013	4.03761
EFCAB10	8.22799	9.7534
EGR1	24.3897	4.48563
EHD2	9.9764	7.09195
EIF2AK2	13.7105	13.6124
EIF2AK4	16.9482	17.2031
EIF3I	60.8269	67.573
EIF3K	175.741	209.03
EIF4G1	73.6811	71.2213
EIF4H	74.9396	80.9988
EIF5A	254.12	318.242
ELAVL1	10.299	10.1647
ELK4	8.1133	5.65777
ELL	3.90271	3.23129
ELL3	1.87193	1.74241
ELP6	9.02485	9.72284
EMC3	9.70675	9.40592
EMC9	8.00173	10.0145
EMG1	8.10744	10.4868
EML3	2.39063	1.57131
ENDOG	4.98908	3.86126
ENO2	41.0403	33.5249
ENO3	3.74348	3.82961
ENSA	227.415	237.75
EPCAM	74.314	86.2179
EPHX1	31.0303	33.5969
EPS15L1	11.8346	10.33
EPS8L1	2.25366	2.25342
EPS8L2	10.4127	10.3437
ERAL1	17.103	16.3088
ERBB2	37.6945	37.7831
ERBB3	8.21583	7.79695
ERCC2	8.77634	8.02379
ESPN	4.90111	3.04148
ESRP2	5.15358	5.44069
ESRRA	5.27933	6.17691
ESYT1	13.1465	15.1132
ETF1	21.9169	26.244
ETV4	20.4397	19.3282
EVA1B	4.67319	3.96392
EWSR1	175.629	175.776
EXOC7	12.1334	14.25
EXOSC10	16.7827	18.0796
EXOSC2	13.0807	16.0606
FABP6	3.64773	3.49192
FAM124A	15.6937	14.8426
FAM169A	3.56638	4.42929
FAM174C	15.399	16.9615
FAM189A2	6.05231	5.58009
FAM189B	4.91387	4.05493
FAM193A	8.66526	7.29181
FAM219B	3.42858	4.73064
FAM222B	23.6493	19.5874
FAM83G	6.26939	6.65556
FAM98C	1.33874	1.04842
FAXC	3.16214	3.56862
FBXL18	4.0701	4.91749
FBXO42	7.41322	8.8517
FBXO46	10.2127	8.80315
FBXW11	10.3318	11.5185
FBXW9	1.88967	2.22973
FCGRT	2.65939	2.71806
FDPS	110.142	102.305
FGD4	10.8996	15.4751
FGFBP3	24.2737	29.1515
FGFR3	5.34535	5.45111
FGFR4	8.81427	9.75998
FHDC1	5.45801	5.80649
FIBP	14.9401	15.7561
FIS1	23.7302	36.8639
FKBP10	29.6873	32.4669
FKBP1B	12.2649	14.3825
FKBP2	64.1009	79.9468
FKBP8	66.9457	72.1922
FLAD1	25.6171	31.7521
FLII	25.278	25.2311
FLNA	105.389	110.673
FLNB	21.9886	21.547
FLNC	11.4887	8.56316
FLT1	17.9191	17.8937
FLT3LG	2.11025	2.31214
FLVCR1	13.8885	14.6364
FMC1	2.85548	5.0022
FNBP1	20.2549	18.7713
FNBP4	15.9986	13.8205
FNTB	1.94573	2.59739
FOXA3	6.55911	5.92929
FOXRED1	9.69338	11.4033
FPGS	9.15784	9.45979
FSCN1	89.9051	88.0202
FUOM	6.30972	10.1142
FXR2	8.76841	9.4622
FZD7	31.9344	32.2116
GALK1	6.50828	7.89383
GANAB	41.2265	41.9908
GARRE1	3.73873	3.42677
GATAD2A	29.8756	30.3406
GATAD2B	4.96132	3.97086
GATC	4.169	4.78119
GBA	3.8808	4.08246
GCAT	6.95232	10.1487
GCN1	13.3164	15.1242
GDF11	6.24511	5.19397
GDPD2	5.98049	5.959
GEMIN8	5.00364	4.97412
GEMIN8P4	1.13682	1.33017
GET3	31.2569	34.328
GFOD2	4.65165	4.76769
GGA1	6.73356	4.97625
GGA3	7.80846	7.63668
GINS1	12.219	16.1208
GIPC1	16.9369	19.2428
GLG1	18.8372	15.9925
GLI1	2.2338	2.18041
GLMP	31.9283	29.6885
GLRX2	10.8481	10.5554
GMPPA	9.29325	9.53067
GNA12	12.6798	12.7756
GNA14	5.3201	5.7973
GNAI2	60.6416	52.7955
GOLGA2	7.92569	7.47998
GPATCH4	26.051	28.3394
GPC4	60.6946	55.6797
GPI	74.5754	66.8061
GPM6B	25.0289	32.1042
GPN2	2.16955	2.3832
GPR137	7.82743	6.69623
GPR143	14.43	15.9481
GPR3	5.42079	4.89878
GPX1	105.546	139.651
GPX4	329.933	306.112
GRB7	9.94828	7.83028
GRHPR	40.8972	43.1954
GRID2	10.7943	14.0579
GRIN2D	3.86882	3.21904
GRM4	2.29776	1.93361
GSK3A	13.6821	13.7721
GSR	18.7555	20.8406
GTPBP2	7.72749	7.47578
GYG2	15.3925	15.543
H2AX	78.7611	75.8202
HACD3	36.2813	37.222
HAPLN4	2.67432	2.93145
HAUS1	15.128	21.9204
HAUS4	11.33	14.8007
HDAC1	20.3663	21.2571
HDAC5	9.66588	7.95406
HDGF	140.974	144.063
HDGFL2	35.8001	31.1404
HEXIM1	14.2064	13.9856
HEXIM2	5.12753	4.79903
HILPDA	15.8589	9.85232
HINFP	2.35506	3.57418
HMBS	12.4632	14.5977
HMCES	10.9749	10.6819
HMGN2	50.2655	70.114
HMOX1	21.6193	23.1368
HNRNPAB	175.018	184.211
HNRNPUL2	13.467	12.7379
HOMER3	13.8943	11.945
HOOK2	6.93977	5.87538
HPRT1	31.8712	29.9749
HPS6	2.75597	4.42922
HROB	4.62148	4.75533
HS3ST5	4.57845	5.06424
HSD11B1L	1.59438	1.59566
HSD17B1-AS1	5.93348	5.51596
HSD17B14	8.09143	9.0224
HSP90AA1	184.727	247.923
HSP90AB1	498.284	535.881
HSPA1A	7.95429	7.43734
HSPA1B	5.02596	4.90063
HSPD1	226.889	270.072
HYAL1	4.7905	4.09235
HYAL2	7.90629	10.1064
HYOU1	46.7786	48.6963
ICAM3	2.81925	5.14215
IDI1	10.4773	11.9866
IER2	30.5173	24.5303
IFITM1	612.43	542.594
IFITM3	593.77	557.32
IFRD2	6.11745	8.81777
IFT22	3.03408	3.83524
IGDCC3	4.00997	4.6349
IGDCC4	3.71168	4.26234
IGF2BP1	54.482	52.963
IGSF8	19.3657	18.3927
IKZF4	2.58499	2.09107
ILF2	121.898	131.641
ILF3	142.403	125.214
IMP3	20.4643	23.9539
INA	13.339	12.1843
INAFM1	3.56774	5.33634
INAVA	8.58957	8.4081
ING4	2.09324	1.88066
INO80E	19.6138	22.6012
INPP5B	6.01459	6.01552
INPP5K	1.78407	1.87846
INTS3	6.90519	7.39505
IRF9	2.96946	2.45994
ISG20L2	12.7487	13.7629
ITGB5	10.07	9.24938
IVD	6.14778	8.87886
JADE2	2.94112	3.8969
JARID2	65.8806	62.217
JPT1	51.0031	62.498
JTB	21.7165	27.725
JUND	30.0819	29.039
JUP	28.1765	25.2836
KANSL2	4.20899	4.90705
KBTBD4	1.22328	1.80723
KCND1	2.85788	2.5872
KCNG3	3.98992	4.35937
KCTD7	2.03837	1.87841
KDF1	5.64061	6.69175
KDM4A	15.0682	16.9729
KHDRBS1	47.37	55.0385
KHK	3.35951	5.29113
KIAA1522	11.8694	11.0694
KIF1B	13.718	14.3681
KIF22	28.5897	26.5205
KIF2C	9.46635	12.3601
KLC3	2.3564	2.22892
KLC4	3.42259	3.73594
KLHDC3	23.5374	28.2502
KLHL11	3.27192	3.75475
KLHL26	2.09008	2.2073
KMT2A	8.16379	7.86181
KMT5C	4.81579	5.43325
KPNA6	14.894	16.0421
KPNB1	53.4977	54.7763
KRTCAP2	147.88	211.926
L1TD1	55.2538	62.8721
LAGE3	11.5806	21.9906
LAMTOR2	36.4162	38.9821
LAMTOR4	34.7625	41.2201
LARGE2	16.1524	18.5259
LARP1	61.1813	58.194
LARP7	6.2407	6.76301
LARS1	33.4726	39.547
LAS1L	15.7989	17.3741
LCK	17.13	17.9271
LDB1	21.9216	17.3965
LEFTY2	8.11078	3.76549
LETM1	6.56726	8.05036
LGALS1	32.1107	31.4799
LGR4	7.39105	8.76351
LIMK1	15.9083	16.7296
LIN28A	243.624	235.084
LINC01011	3.27671	2.00874
LINC01356	14.1625	8.81805
LINC01770	1.73105	1.49981
LINC01816	3.89747	4.75945
LINC02560	2.27527	3.64602
LLGL1	10.3495	9.35659
LMNA	23.8761	28.853
LOC101928391	1.98907	1.73387
LOC101929494	2.42964	2.38909
LOC105372281	3.35583	2.69504
LOC105373247	1.37374	1.5258
LOC105375683	2.98533	4.31192
LOC107985388	1.48904	1.62093
LOC107986473	1.26444	1.48457
LOC124902686	2.61794	2.68048
LOC124903029	1.6767	1.2398
LOC124903475	2.51435	1.44507
LOC124903510	2.21126	2.80803
LOC124903527	1.08379	1.01317
LOC124904086	1.37591	1.30476
LOC124909484	1.06374	1.21885
LRIG2	3.09947	3.33368
LRP1	16.4301	14.4159
LRRC51	1.18501	1.6293
LSM2	1.93177	2.65038
LSM4	33.8371	38.0524
LTBR	2.35584	2.75032
LUC7L2	17.3711	16.7038
LUC7L3	20.4451	23.6801
LURAP1	1.65986	2.42955
LYN	6.11685	5.5134
LYSMD1	3.44397	4.1045
LYSMD3	1.34578	2.00368
LZIC	6.39928	7.97263
LZTS2	16.9752	17.4968
MAD2L1BP	5.98527	7.48102
MADD	6.91923	6.34637
MAGOH	21.6826	27.1778
MALAT1	232.045	258.265
MAML1	8.68898	8.44624
MAMSTR	1.80726	1.6261
MANBAL	22.9439	23.5478
MAP1A	2.39971	2.17445
MAP3K12	2.72484	1.73823
MAP3K14-AS1	1.11335	1.24746
MAP3K6	1.32114	1.11249
MAP4	41.816	37.2826
MAP7D1	15.0857	15.7601
MAPKAPK5	11.947	10.2886
MAPRE1	38.1151	48.2588
MARCHF2	5.1757	4.63926
MARCKSL1	185.845	164.235
MARK2	12.0622	11.505
MAST1	2.14623	1.75708
MAVS	9.93236	10.0281
MAZ	56.682	51.2873
MCM5	40.8851	45.3042
MDK	349.742	347.233
MDM4	6.20703	6.52074
MED1	11.5488	10.4588
MED29	9.831	10.0655
MEF2D	11.0437	8.36182
MEGF8	5.29729	4.99157
METTL2B	4.77205	5.38322
METTL3	8.03558	12.902
MFAP4	4.67299	3.9176
MFN2	10.3363	11.0033
MFSD13A	2.74136	3.49312
MFSD5	3.14067	4.40393
MGAT3	1.78642	2.03952
MIAT	11.4156	11.0133
MIDN	34.2994	32.3238
MIEN1	8.915	10.7389
MIF	445.136	540.762
MIF4GD	6.00685	6.24518
MIGA2	1.9288	2.20319
MIIP	12.5475	13.9836
MINDY1	4.14188	3.89165
MIR9-1HG	2.78757	1.95584
MKRN1	18.2354	16.7866
MLF2	86.1539	86.1828
MLLT10	13.4244	12.3742
MMP25	4.86297	5.38821
MOB1A	7.24996	10.2318
MOB4	5.52507	7.42437
MON1A	1.88711	2.45874
MORF4L2	145.736	156.75
MORN4	4.54778	4.63159
MPI	5.00302	5.29906
MPND	3.92688	4.59992
MPV17	35.1943	36.7673
MPV17L2	8.21376	9.70966
MRPL11	25.199	33.0421
MRPL24	13.0819	19.2121
MRPL34	54.2294	58.8007
MRPL38	13.0981	13.3432
MRPL4	40.2271	39.0684
MRPS23	4.06164	4.99107
MRTFA	7.48019	6.54451
MSH2	20.8319	28.1796
MSTO1	6.43189	6.91593
MSTO2P	1.82679	2.26268
MTA2	14.3825	14.8569
MTA3	57.8774	55.1728
MTHFD2	35.3409	44.3799
MTX1	6.85629	7.22943
MUS81	5.87357	5.55455
MUTYH	11.9339	10.7709
MVB12A	7.86184	11.6036
MVD	6.93295	8.22684
MYADM	23.2934	15.0751
MYC	8.70742	5.96362
MYDGF	18.1275	21.5877
MYH9	70.5965	59.0113
MYL6	311.518	495.176
MYMX	4.64317	4.69339
NAA10	13.9425	15.5646
NAA40	5.15512	5.43312
NAB2	6.1328	6.66394
NABP2	15.0047	13.8341
NACA	221.812	300.775
NAGLU	3.1734	4.60888
NAIF1	1.9553	2.18637
NAP1L4	23.2315	36.6704
NASP	90.1823	85.4371
NAXE	82.4769	92.4482
NBEAL2	5.2282	6.18194
NDST2	2.8205	4.73449
NDUFA7	91.3162	113.279
NDUFS5	273.517	366.724
NDUFS8	90.7538	90.0734
NDUFV3	7.52569	7.21652
NEMP1	8.68293	9.24858
NEURL4	2.64711	3.20357
NFE2	1.47159	1.04712
NFKB2	12.3643	9.33707
NFKBIE	4.50814	5.30287
NFS1	3.34958	3.46294
NIBAN2	7.07379	7.35886
NKAIN1	10.3809	9.8371
NLGN2	12.2265	10.0199
NLRX1	3.44824	3.68321
NOB1	29.457	28.5668
NOL12	1.99819	2.19224
NOP53	103.347	93.652
NOP58	15.4256	22.9217
NOS1AP	5.43681	6.13779
NPAS1	4.08472	5.13839
NPR1	1.84364	1.95354
NQO1	17.0039	20.1713
NQO2	33.9108	37.54
NR1D1	3.0606	2.19269
NR1H3	3.88859	5.24031
NR2F6	16.0807	19.2233
NRM	1.7072	1.40749
NRSN2	12.5007	14.2645
NRSN2-AS1	1.8004	1.49053
NSD1	17.9034	18.4231
NSD2	21.0213	20.1963
NT5C	17.9386	26.9578
NT5C2	9.20265	12.2117
NTHL1	7.69701	11.787
NUAK2	3.71899	4.21253
NUP85	11.3122	12.6598
NUP98	17.0388	15.978
NVL	14.698	15.514
NXF1	7.48661	9.20966
NXN	17.8036	19.3371
OCEL1	7.55093	6.92418
OGG1	13.4886	11.7949
OLFML2A	5.93185	5.47893
OLMALINC	22.5236	20.6305
ORAI1	8.33995	7.14599
ORAI3	5.6129	4.8934
OST4	1065.46	1003.53
OTUB1	28.0069	30.6643
OVOL3	8.10283	5.0656
P3H2	13.7431	9.39782
PACSIN3	16.7613	19.4469
PAFAH1B3	23.6773	27.4836
PAIP2	52.4367	58.659
PALD1	4.67103	5.85158
PCDH1	20.9021	19.8986
PCGF3	6.36136	5.69715
PCLAF	6.33044	11.1068
PCYOX1	7.8379	8.98871
PCYT1B	7.70801	7.39696
PCYT2	1.35696	2.17629
PDF	2.21446	3.12293
PDIA4	73.1063	79.1791
PECR	7.38707	10.3331
PEDS1-UBE2V1	5.63706	3.65475
PELI3	2.02776	2.63025
PER1	4.81368	4.3612
PEX19	15.0882	16.7281
PFKFB4	4.07644	1.71498
PGAP2	6.47088	9.72275
PGD	86.8905	88.8858
PHLDA1	9.68053	8.34981
PHLDB1	8.36407	8.52349
PHYHD1	3.40255	4.66608
PI4KB	9.0504	10.7548
PIAS4	11.0677	11.6082
PIDD1	1.25855	1.48888
PIF1	1.53151	3.25776
PIK3C2B	4.07882	3.84288
PIM1	12.7802	10.5429
PIPOX	22.1576	18.9741
PKD2	5.31269	5.68558
PKLR	2.08471	1.55131
PKMYT1	12.675	12.6006
PKN3	4.69992	5.14986
PKNOX1	1.7744	1.5485
PLAU	8.33108	6.94613
PLCB2	2.72101	3.17807
PLCD1	7.24478	7.30418
PLEKHA4	5.25599	4.05194
PLEKHA6	4.16121	3.57389
PLEKHG2	4.78249	4.86362
PLEKHG5	3.61985	3.31254
PLIN2	18.214	12.7782
PLIN3	17.8581	17.4615
PLOD1	16.4379	14.681
PLOD3	10.4256	9.58711
PLPP1	36.7481	38.446
PLPP5	16.2985	20.4115
PLSCR3	9.59436	8.12034
PLTP	28.8405	29.9102
PLXNA3	2.209	1.35571
PLXNB1	3.66876	4.36796
PMF1	66.012	70.7583
PMM1	2.75258	3.52465
PNPLA2	9.8021	7.68968
POLA2	19.7036	17.8508
POLD4	3.42244	3.46717
POLR1E	8.62113	10.6984
POLR1G	4.17813	7.12329
POLR2A	39.5914	29.7604
POLR2G	20.7826	29.1305
POLR3E	9.13879	11.926
POLR3H	3.37567	2.97322
POLR3K	6.31831	7.87584
PPIB	209.526	232.791
PPL	8.50736	7.74892
PPM1J	3.12103	3.32534
PPOX	3.04362	5.05059
PPP1R14A	19.4726	21.8672
PPP1R3B	5.47735	4.59315
PPP1R9B	6.10175	5.2454
PPP6R3	22.1103	26.0425
PPRC1	13.2249	13.2457
PRDX2	174.482	176.611
PRDX4	103.843	125.528
PRIM1	9.20362	15.4602
PRKCG	2.12656	1.33745
PRMT1	106.533	109.801
PRMT5	25.7876	27.4319
PROCA1	5.39321	4.91746
PRPF3	24.9563	25.0638
PRPF40B	2.67354	2.81142
PRPF8	22.2097	22.3861
PRR12	11.4764	11.2071
PRR13	65.2531	69.2927
PRR7	7.81466	5.54116
PRRC2B	24.3611	20.85
PSD	1.09493	1.28059
PSEN1	4.53265	5.56817
PSKH1	7.28476	8.19081
PSMB5	54.8224	75.8738
PTBP1	92.3956	97.2414
PTGES3	110.783	110.871
PTK2	22.2574	20.2361
PTMA	945.577	939.101
PTMS	160.931	149.195
PTPN11	21.8157	23.1655
PTPN6	6.40659	5.84919
PTRH1	2.00567	2.60185
PUS7	13.4746	13.9297
PVT1	5.11016	5.16098
PXN	20.5921	18.0356
PXN-AS1	2.04593	2.00593
PYCR2	23.0757	20.8013
PYGM	4.98418	4.50158
QPCTL	8.51198	4.58256
QPRT	68.1685	58.6982
QTRT1	5.59943	6.76546
R3HDM4	19.3654	21.6769
RAB11B	33.3772	31.6698
RAB13	90.7051	92.633
RAB19	1.78589	2.87272
RAB25	30.3289	28.9309
RAB2B	6.10426	5.67044
RAB34	25.4009	31.3502
RAB35	9.39184	10.8606
RAB3A	9.14615	5.20385
RAB3B	10.621	10.9587
RAB40C	3.17553	3.56034
RAB42	1.84368	2.05837
RAB4B	9.49657	7.20401
RAB5B	12.7875	11.5844
RAB5IF	15.1853	23.3771
RABAC1	15.738	21.8972
RABGEF1P1	4.48415	5.08302
RAD23A	30.4797	24.904
RAD51D	1.43628	1.41843
RAD54B	4.24685	6.58297
RAI1	1.70403	1.31776
RANGAP1	7.61342	9.50416
RANGRF	10.3523	18.6351
RAP1GAP2	10.4459	11.4317
RAPGEF5	4.71895	6.27619
RAPGEFL1	2.23122	2.47021
RARA	5.38044	4.30986
RARG	5.08523	6.17489
RAVER1	17.3564	16.208
RBBP4	16.5432	20.1505
RBCK1	20.1905	16.8438
RBM14	12.0926	9.78882
RBM27	9.79296	10.6239
RBM34	19.5199	22.0321
RBM39	46.7556	50.1378
RBM47	9.27358	10.1119
RBM4B	4.43908	5.01275
RBM5	10.8177	12.8518
RBM6	21.0783	20.094
RBPMS2	47.4257	46.8518
RC3H2	6.06703	6.39511
RCC1	13.2228	15.7827
RCE1	4.13299	5.7859
RCN3	9.34701	8.25571
REEP2	10.6622	11.0303
RELB	3.38316	3.35139
RERE	21.9485	17.8604
REX1BD	19.7872	28.5097
RFC2	15.5953	21.6884
RFX5	10.7241	11.2427
RGS14	6.54729	6.54774
RHBDL3	1.61308	2.23255
RHOC	14.9017	15.633
RINT1	4.26309	5.61005
RIT1	3.93664	4.108
RMDN3	8.5141	8.85299
RND2	34.3614	40.5694
RNF14	2.52837	3.03258
RNF24	2.19103	1.9854
RNF44	13.6883	13.086
RNU4-2	2328.21	2705.21
ROR1	19.2615	19.095
RPAP1	8.02312	7.95541
RPL27	1137.26	1523.94
RPL27A	166.602	147.335
RPL28	579.796	577.564
RPL36	796.189	916.534
RPL37A	108.258	154.493
RPP25	8.96755	10.6855
RPRD2	13.7375	11.644
RPS14	77.8092	112.607
RPS26	247.204	300.145
RRM2B	3.5755	5.81169
RRP12	7.18776	7.92716
RRP36	28.1827	33.6536
RTEL1	3.09223	2.91942
RTF1	13.0093	12.5342
S1PR5	2.30777	3.17134
SAE1	34.5796	34.2082
SALL2	56.0102	54.5293
SAR1B	1.62844	1.80508
SAT2	20.0935	19.9622
SCAF1	17.5003	18.0669
SCAI	1.83558	2.41998
SCAMP2	10.3926	11.6992
SCYL1	13.3691	11.492
SEC11A	67.3852	79.1351
SEC14L5	1.46012	1.71582
SEC22C	4.8148	6.21467
SEC24A	7.64258	7.83872
SEC24D	9.69681	9.61878
SELENOH	46.6668	56.1855
SELENOW	62.8371	88.6386
SEMA4A	7.7578	5.17577
SEMA6C	3.43185	4.01259
SERF2	24.3409	38.8025
SERINC5	15.1911	14.3649
SERPINB1	4.98743	5.35345
SERPINB6	15.7212	19.4028
SERPINB9	119.421	115.871
SERPINF1	13.8075	11.8725
SESN2	7.79841	7.8764
SEZ6	1.4659	1.62602
SF1	58.033	58.1619
SF3A3	33.6695	34.4973
SFI1	2.04186	1.64903
SFN	3.79191	5.2283
SGSM2	5.20556	5.12747
SGSM3	5.47197	5.18315
SH2B1	5.94429	5.71893
SH2B3	7.53298	6.58621
SH2D3C	2.4547	2.11894
SH3GLB2	8.23817	8.38864
SHISA4	4.7953	4.12483
SHISA5	71.4332	62.9895
SIPA1L3	11.2482	9.49367
SIVA1	27.829	34.18
SIX5	4.43614	5.17952
SKIDA1	1.87599	1.42152
SLC12A8	1.66613	1.78153
SLC16A1	38.4144	51.652
SLC16A5	5.02053	6.48144
SLC22A20P	1.49819	1.29953
SLC25A16	1.79694	2.19533
SLC25A19	5.49642	7.68433
SLC25A35	2.25454	1.69133
SLC25A44	10.6104	10.9957
SLC26A6	2.48144	3.05508
SLC27A3	2.98947	4.7256
SLC27A4	3.22015	3.4842
SLC29A2	5.32673	5.56405
SLC2A1	44.6894	26.8009
SLC2A14	3.00618	2.54945
SLC2A8	3.95354	4.49727
SLC30A3	1.80173	1.41854
SLC35B2	8.46433	9.29099
SLC37A4	3.60199	4.30846
SLC39A13	4.56414	4.19295
SLC3A2	46.2209	54.1547
SLC43A1	4.141	5.55163
SLC4A2	11.8979	12.3752
SLC7A5P2	6.70059	7.48774
SMARCC1	43.7402	40.3821
SMARCC2	13.8101	12.0852
SMG5	15.143	17.9832
SMG6	10.2399	10.0183
SMO	6.98956	7.59302
SMS	216.892	197.513
SNAI3	3.82985	3.26415
SNAPIN	20.1705	16.5827
SNCG	12.4333	10.8774
SNHG12	19.2137	14.5844
SNHG5	48.9362	87.5972
SNTB2	1.91199	1.94071
SNUPN	5.8432	6.83521
SNX21	3.74709	4.45443
SNX22	1.45631	1.78984
SOCS3	2.70347	3.45257
SOCS7	1.81698	1.84373
SORBS3	24.3991	19.1823
SOX15	15.2878	15.0549
SPAG5	12.6951	12.2579
SPATA24	2.91004	4.13309
SPATA2L	2.67387	4.23671
SPC24	14.8224	15.5881
SPG21	16.3542	19.0638
SPINT1	20.6056	20.0657
SPINT2	57.1597	65.6969
SPIRE2	1.18833	1.69873
SPRY4-AS1	1.1137	1.50379
SPSB2	5.32033	4.71485
SPTBN2	8.17418	9.03801
SREBF1	10.2612	9.25482
SRP14	176.243	181.89
SRP9	63.7724	88.9423
SRSF4	22.5006	24.9577
SSC4D	2.10439	1.71829
SSH3	4.6898	4.26138
ST3GAL2	3.91986	4.24183
ST6GALNAC4	3.9238	2.82563
STARD10	3.54746	3.11
STARD3	9.38955	12.7179
STAT3	18.0559	15.8524
STK11	7.56104	9.48254
STRN	2.79747	3.51583
STX5	13.2824	13.7686
STXBP1	11.8324	9.5277
SUMO1	44.8262	55.1319
SUMO2	37.6662	44.8728
SUOX	5.33982	5.10784
SUPT5H	20.227	19.7188
SWAP70	11.916	12.5693
SYAP1	9.94626	10.6849
SYNGR3	5.80891	6.90381
SYT2	3.92422	4.62065
SYTL1	2.27927	2.43232
SZRD1	21.0029	22.363
TAF12	18.523	15.4049
TAF6L	3.00813	2.93052
TARS2	11.1859	11.1247
TBC1D20	4.7686	4.29028
TBKBP1	4.80431	4.42495
TBX6	1.95394	1.47097
TCF7L1	50.8495	40.2125
TENT5B	17.7296	23.1992
TET1	18.4097	17.7281
TFE3	37.0419	32.2663
TFIP11	3.6634	3.6721
THBS3-AS1	1.5926	1.95033
THEMIS2	3.77565	3.67097
TIA1	13.1358	18.4693
TIAM1	4.56264	4.66405
TIMM10	48.5971	65.8073
TIMM29	5.58955	6.0419
TIMM44	21.7226	27.4209
TIMM50	5.06659	5.74775
TIPIN	7.87002	10.4956
TIRAP	3.71508	3.20578
TMCC2	5.27452	4.2351
TMEM107	2.01216	2.4241
TMEM141	11.6424	20.3695
TMEM151B	2.16348	2.36781
TMEM160	19.1145	25.8066
TMEM161A	5.67042	5.46535
TMEM216	5.60194	8.01835
TMEM25	2.29608	2.55969
TMEM39B	4.61492	5.26312
TMEM41B	10.0427	14.0065
TMEM52	3.98471	2.98769
TMEM64	7.5605	10.553
TMSB4X	2123.9	2777.83
TNFRSF1A	13.7501	13.4175
TNFRSF8	5.37584	6.59891
TNK1	2.85345	2.82614
TNNT1	30.4659	32.8114
TPM1	221.121	231.721
TPM2	57.8396	65.0658
TRAF4	11.0243	10.8834
TRAFD1	8.27439	9.86905
TRAIP	3.28585	2.96572
TRIB3	10.341	11.6964
TRIM47	3.77816	3.57721
TRIM54	6.6396	6.141
TRIM56	5.14694	5.63969
TRIOBP	17.7145	11.845
TRNAU1AP	4.96405	6.2164
TRNP1	16.2168	16.9162
TRPT1	8.60391	8.3395
TSPAN4	11.5964	11.742
TUBB2B	194.814	190.37
TUT1	3.24305	3.3776
TXLNA	10.4603	10.9882
TXN2	23.5976	23.5398
TXNDC15	4.6041	5.12502
TYRO3	5.36689	5.52826
UBALD1	13.1038	11.5528
UBE2D2	22.1917	24.9784
UBE2J2	5.85398	6.92067
UBE2V1	58.6531	57.1436
UBL7	18.1372	18.6447
UBXN1	52.5635	49.8194
UBXN11	2.38921	4.28282
UBXN2A	8.98114	7.11535
ULK1	6.73499	6.61679
ULK3	2.67092	3.5187
UQCRC1	54.289	67.7463
URM1	4.33552	5.35998
USP10	35.9208	38.3187
USP21	3.98179	4.81777
USP4	7.42853	6.76036
USP54	9.89533	8.53084
VAMP2	6.22337	5.66666
VANGL2	23.7948	24.6098
VASH2	12.8492	15.9927
VCL	53.9738	55.0338
VDAC2	60.0613	63.1502
VILL	1.3761	1.8659
VPS18	7.39408	8.56218
VPS72	37.7803	38.7191
VRTN	13.9914	15.8611
WASF2	18.1783	16.4206
WBP2	29.5095	23.0567
WDR4	7.28776	10.3748
WDR6	12.1176	15.4933
WDR82	13.1937	15.484
WDR86	1.51635	2.01196
WEE1	12.2876	11.5832
WFIKKN1	2.8097	2.26656
XPNPEP1	16.9787	16.2754
YBX2	12.2302	8.86897
YIF1A	31.3838	30.3623
YPEL4	3.43466	2.66846
YTHDF2	18.4971	22.1062
YWHAE	142.882	152.28
YWHAG	52.3228	54.5469
ZBTB3	6.91874	7.09302
ZBTB45	3.28409	4.08401
ZBTB46	3.58366	3.37164
ZBTB5	3.37874	3.77511
ZBTB7B	9.90749	10.6061
ZC3H10	1.14618	1.10095
ZC3H4	13.7817	13.0567
ZDHHC12	16.9238	16.5528
ZDHHC5	9.34818	9.82506
ZFPL1	17.4678	12.3236
ZIC2	53.6369	48.3602
ZIC5	8.6094	9.95637
ZMYND19	13.3583	16.3543
ZNF281	14.0699	17.2903
ZNF282	7.36491	7.49731
ZNF3	6.88474	7.93627
ZNF384	7.53906	7.57796
ZNF385A	5.84371	4.6346
ZNF414	9.5497	7.19892
ZNF48	5.85661	6.36492
ZNF500	1.45801	1.8347
ZNF574	7.46106	7.73524
ZNF592	6.84706	6.28307
ZNF687	12.058	11.5345
ZNF70	2.13457	1.32887
ZNF764	1.2198	1.26242
ZNF771	1.45107	1.59776
ZNF775	5.78156	5.31189
ZNF786	3.22112	3.52507
ZNF789	2.33865	3.29629
ZNF79	2.37022	2.52658
ZNRD2	13.5919	13.7936
ZNRF1	9.65444	10.5469
ZP3	2.90728	2.46015
ZRSR2	7.74765	7.49242
ZSWIM4	5.09651	4.46665

## Sheet: erfs_genes
Expressed genes containing early replication fragile sites (ERFSs) in H9 cells at early S (ES) phase
Gene_id	H9_ES_R1	H9_ES_R2
AADAT	5.29324	4.64097
AARS1	68.7161	75.3613
AASS	36.216	40.4247
ABCA7	2.48289	1.96244
ABCB8	0.961602	1.21245
ABCD4	4.06373	5.29653
ABCG4	1.22859	1.11483
ABHD12	14.0455	14.8736
ABHD8	3.75474	4.23581
ABL1	19.4537	18.4935
ACADVL	28.6132	26.6607
ACAP1	4.2351	4.15723
ACAT1	19.31	21.7745
ACD	12.8092	10.4722
ACIN1	18.4334	26.2837
ACLY	48.2891	51.723
ACO2	16.5868	16.4527
ACOT7	34.3642	34.8299
ACOT8	6.63698	7.07872
ACP2	3.24914	3.30986
ACRBP	1.02935	1.08348
ACTB	2146.44	2240.51
ACTN1	67.057	66.6891
ACTN3	23.3666	24.2105
ADA2	16.88	15.1246
ADAM11	1.1949	1.281
ADAM15	8.04232	8.06085
ADAMTSL4	1.9984	1.74719
ADAT3	3.97112	3.38264
ADCK5	0.736912	1.00344
ADD3	8.95996	11.0315
ADGRL1-AS1	1.36479	1.70786
ADGRV1	6.32741	7.78183
ADM	39.8287	29.1972
ADPRS	4.99392	6.75689
ADSL	24.1763	30.5066
ADSS1	3.17818	2.54173
AEBP2	6.88103	8.81709
AFF1	20.4722	16.4782
AGAP3	9.1382	9.74882
AGBL5	21.6226	17.4854
AGPAT2	7.49338	9.67728
AGTRAP	15.7793	20.3792
AHCY	71.9489	72.8561
AHDC1	3.94947	3.53392
AHNAK	1.42541	0.887949
AJUBA	7.0614	9.84586
AKR1A1	26.9629	30.9397
AKR7A2P1	0.601852	0.996978
ALAS1	21.6882	21.2866
ALDOC	19.1042	16.3423
ALKBH5	20.2205	21.917
ALPK3	9.11881	8.90673
AMOTL1	14.0111	12.7109
ANAPC11	12.3202	29.4779
ANGPTL4	2.14142	0.849277
ANK2	4.80036	4.80986
ANKDD1A	0.63013	0.745363
ANKLE1	3.57237	3.41301
ANKRD13D	2.64833	3.78376
ANKRD18CP	4.8803	4.70095
ANKRD33	1.8518	0.879352
ANKRD40	15.8846	16.4167
ANKRD54	3.3793	3.4252
ANKS3	1.54103	1.95859
ANO8	3.46699	2.92066
ANOS1	23.7905	27.3101
ANXA5	102.261	96.0097
ANXA9	1.88515	1.79191
AP1G2	4.58265	4.53735
AP1S1	15.9623	16.0208
AP1S2	56.1312	100.22
AP2S1	31.4437	42.8621
AP3D1	28.8342	26.2323
AP4M1	0.863054	1.43306
APC2	1.4789	1.54545
APH1A	23.4602	26.6525
APOC1	64.6387	125.323
APOE	698.606	795.793
APRT	47.2696	69.0904
ARAP1	6.7199	6.66966
ARAP3	5.8544	5.85745
ARCN1	29.1732	30.4311
ARF3	53.5027	51.5419
ARHGAP1	12.9993	12.2929
ARHGAP23	3.44745	3.58706
ARHGAP27	0.752845	1.10495
ARHGAP35	15.543	14.7767
ARHGAP45	4.89805	4.81719
ARHGAP8	16.3758	17.9864
ARHGAP9	0.998398	0.633293
ARHGEF1	8.12019	7.4639
ARHGEF10	3.30572	3.20417
ARHGEF10L	3.91936	4.33658
ARHGEF19	7.30187	7.60956
ARHGEF2	27.1556	22.3888
ARHGEF39	1.10352	1.53018
ARID3A	8.42885	8.34745
ARL16	10.926	12.8033
ARMC7	3.68545	2.69977
ARMC9	6.26755	6.15125
ARMH3	5.49013	4.58101
ARPC1B	16.0095	16.2328
ARPC4	46.2873	48.1243
ARPC5L	7.10087	9.02571
ARRB1	3.00728	2.13497
ASB16	0.638348	0.580875
ASB16-AS1	6.9988	7.03616
ASH2L	13.8941	14.8472
ASPRV1	1.12176	0.599453
ATAD3A	8.18735	8.3702
ATAD5	4.59305	5.72505
ATG4D	6.72727	9.34594
ATN1	33.0873	24.6916
ATP1A2	22.1544	20.724
ATP1B2	10.6361	5.58075
ATP2A2	33.4177	34.41
ATP5F1A	23.5903	28.2188
ATP5F1B	157.855	194.56
ATP5IF1	295.551	320.553
ATP5MC1	40.9895	68.3151
ATP5MF	650.743	656.554
ATP5MG	174.817	176.517
ATP5PD	165.061	221.096
ATP6V0A1	7.67959	7.32903
ATP6V0C	139.533	117.25
ATP6V1E1	40.4521	44.0271
ATP6V1F	68.1365	77.7474
ATRIP	1.43131	1.46639
ATXN2	18.356	13.6986
ATXN3	0.693732	1.06769
ATXN7L1	8.98798	8.08306
ATXN7L3	8.39047	9.26534
AURKAIP1	47.2234	58.3184
AURKB	20.7877	21.8232
AXIN1	9.54629	9.94886
AXL	9.5945	8.91888
AZIN1	28.3132	32.536
B4GALNT4	4.27695	4.78492
B4GALT3	8.9662	8.6229
B4GAT1	3.40281	4.99382
BAD	10.4895	15.5008
BAG4	8.23031	9.30188
BAG5	8.24256	9.20284
BAHD1	8.18717	9.51861
BAK1	17.1572	20.2588
BAX	57.3882	73.5078
BAZ1B	24.1491	20.8526
BAZ2A	16.1462	13.4899
BBC3	3.00691	4.24076
BCAN	3.42024	3.41219
BCAR1	10.6471	12.3217
BCAT2	4.55377	6.26484
BCL2L13	10.3726	9.39513
BCL9L	20.4115	18.7394
BCYRN1	2840.54	4798.51
BDNF-AS	0.630408	0.880791
BEST2	1.10777	0.897225
BEST4	0.50729	0.580308
BICDL2	3.33337	2.7346
BICRA	4.42482	4.29282
BLACAT1	4.48032	3.47041
BLOC1S3	2.38335	2.27451
BMF	3.58151	2.23739
BMPR1A	11.0418	11.7783
BMPR2	2.45868	2.53
BOK	4.81824	5.65968
BRF1	3.3651	2.78677
BRICD5	0.791609	1.14684
BRK1	53.9097	56.9084
BRSK1	4.85384	3.31026
BSCL2	9.7373	14.5446
BSDC1	7.02901	7.0879
BST2	57.3785	64.2961
BTAF1	6.35085	7.04273
C11orf68	7.02291	7.48485
C11orf98	147.963	167.009
C12orf57	172.582	238.446
C14orf93	1.24268	2.32545
C17orf75	2.2689	2.35161
C18orf25	3.96935	3.8613
C19orf33	92.1257	112.321
C19orf44	2.4242	2.3454
C19orf53	84.5103	98.6932
C1QTNF4	2.43252	2.70923
C1orf56	4.88445	3.99183
C2CD2L	0.765812	0.961064
C2orf42	1.63649	1.65644
C6orf226	3.81605	4.82614
C6orf47	0.592806	0.744534
C8orf58	3.41746	2.64498
C9orf78	13.8059	14.328
CA14	16.007	20.2225
CA5B	0.851639	0.708434
CABLES1	2.10639	2.30266
CACNA2D2	12.4695	9.59571
CACNB1	2.69274	1.83547
CACNG6	1.51854	0.823038
CACNG7	15.9813	13.2745
CACNG8	1.94814	1.42761
CALR	341.921	361.062
CALU	27.4132	29.6919
CAMK1	2.3652	2.69987
CAMK2G	4.53003	4.07559
CAMLG	5.44399	7.69785
CAMTA2	2.41059	1.61048
CANX	81.9748	96.4245
CAPG	16.353	13.5742
CAPNS1	80.7998	75.9701
CARHSP1	11.3643	11.62
CARM1	27.2508	26.152
CASC15	2.60995	2.91275
CASC3	29.592	25.2475
CASP8AP2	3.72747	3.96644
CAVIN1	15.3874	15.0645
CBX5	35.9653	40.7771
CCDC107	4.50017	3.81082
CCDC12	11.9774	16.5057
CCDC136	9.46251	8.25
CCDC137	7.98494	10.9629
CCDC163	0.537834	0.507487
CCDC28B	7.32295	9.30919
CCDC51	5.46303	7.86085
CCDC9	10.3371	9.6519
CCND3	8.56721	8.91447
CCT3	123.273	146.562
CD200	14.7447	13.5622
CD248	1.54386	0.947562
CD2BP2	5.60359	7.49936
CD320	10.4056	16.3516
CD4	2.05778	1.87891
CD63	199.311	232.465
CD68	1.06779	0.923325
CD72	1.62291	1.14281
CD74	37.5485	33.0421
CDC25A	16.1733	21.5296
CDC25B	7.4901	7.09899
CDC34	25.1217	28.029
CDC42EP1	15.9662	14.3237
CDC42EP2	4.52373	4.73485
CDH1	69.0575	64.7993
CDH24	5.71245	3.48764
CDIPT	11.3056	14.5023
CDK12	10.4314	10.7815
CDK18	16.8117	12.2382
CDK2	9.41024	10.195
CDK5RAP3	15.1569	16.2628
CDKN2AIPNL	24.0239	25.7264
CDKN2D	0.602068	0.679563
CDR2	6.81833	6.88674
CEBPB	22.7033	25.3486
CELF1	18.1414	22.0706
CELSR3	2.68499	2.43939
CENPBD2P	3.02037	3.65434
CENPS	10.4821	10.4075
CENPT	9.82106	9.03777
CENPV	21.0596	24.3984
CERCAM	1.59152	1.10886
CERS4	14.2669	8.96386
CERS5	6.77751	6.5364
CH507-145C22.1	0.952496	1.05473
CHAC1	42.0813	50.3129
CHD4	43.2905	42.1359
CHD8	15.8401	15.8212
CHID1	4.56312	6.19523
CHPF	11.5588	9.27651
CHRNA9	0.711998	0.735947
CHRNB1	3.72274	3.49897
CHST12	3.2613	3.24317
CHTF8	6.20839	7.43602
CHTOP	14.9389	17.2975
CIART	8.24759	7.58141
CIC	6.54534	5.90767
CIZ1	26.002	20.6008
CKAP5	16.5283	16.2988
CKS1B	118.16	153.495
CLDN15	1.68125	0.860545
CLDN9	2.48786	1.5195
CLIC1	3.21723	3.77241
CLIC4	50.2641	64.2565
CLK2	8.54697	9.69789
CLK3	10.2615	6.35342
CLN6	12.5079	16.9386
CLP1	2.76416	3.49667
CLPTM1	31.2675	29.4734
CLSTN1	16.4741	15.4595
CLYBL	5.43219	3.95048
CNFN	62.1775	50.4114
CNIH4	89.5822	93.0666
CNN2	149.485	159.973
CNOT3	3.11507	1.8648
CNOT8	8.17344	9.91365
CNP	8.63945	7.96885
CNPY2	43.3911	53.3366
CNPY3	15.6377	17.4087
CNPY4	1.93072	4.00709
COASY	15.4405	15.549
COG8	10.0896	10.0364
COL16A1	1.02931	0.824288
COL1A1	41.6138	36.9899
COL26A1	11.1833	10.981
COLGALT1	9.24797	9.77894
COMMD7	9.95384	12.5961
COPA	24.9401	25.4942
COPG1	20.7303	21.948
COPS7A	10.9102	10.3606
COPZ1	23.0854	26.1682
COQ10A	5.3124	6.7224
COQ4	11.4091	10.2856
CORO7	1.02229	0.99248
COTL1	66.2629	70.6993
COX14	10.5687	20.6338
COX5A	95.8095	102.718
COX6A1	573.467	725.422
COX6A1P2	1.66504	3.3929
COX6B2	1.04544	0.687542
CPNE1	6.80549	9.08307
CRAT	4.80252	3.99748
CREB3L1	8.81238	6.29097
CREB3L4	5.58734	6.53561
CRK	5.02959	6.22524
CRLF3	3.87355	4.95074
CRYBG2	1.3663	1.28163
CS	40.5875	37.4447
CSDC2	0.902305	1.28148
CSE1L	38.9972	47.7442
CSK	7.13883	8.90132
CSNK1E	28.6523	26.6949
CSTB	166.662	152.854
CTDNEP1	20.9308	22.8547
CTNNBIP1	6.70996	7.72979
CTPS2	17.8357	20.105
CTSA	8.31878	9.32026
CTSV	7.18877	8.56989
CUEDC1	2.30698	2.57792
CUEDC2	13.9056	15.593
CUL7	3.42583	3.11208
CWC25	1.47934	0.992657
CYB561A3	1.39722	2.30387
CYB561D2	2.21038	2.4407
CYB5D2	3.30636	2.78581
CYBA	90.648	124.93
CYTH2	5.53304	5.57294
CZIB	16.1141	15.15
DAG1	28.9273	25.7334
DAGLA	3.37593	3.02039
DAZAP1	69.6909	69.7777
DBP	3.03518	2.67742
DCAF8	14.9459	15.3299
DCAKD	16.0732	14.5276
DCP1A	3.49514	3.5639
DCST1-AS1	2.26246	2.05887
DCXR	25.6689	22.7175
DDB2	63.6212	64.1644
DDHD2	2.36256	2.78106
DDIT4	83.4684	56.3441
DDR1	4.38007	4.09501
DDX17	49.2052	55.0165
DDX19A	12.0826	13.0182
DDX39A	16.4847	19.8884
DDX41	21.7166	18.7006
DDX46	23.4256	23.9729
DEAF1	13.71	12.2984
DEDD	12.192	12.9412
DEGS1	13.3894	18.5962
DELE1	10.7858	13.4177
DENND4B	9.04969	8.16252
DFFA	20.9032	20.0781
DGCR2	8.55898	9.84859
DGKA	3.12333	2.40219
DGKZ	10.1053	10.5391
DHDDS	7.80963	7.62157
DHRS13	3.49266	5.38587
DHX30	14.2971	13.9786
DHX34	9.47282	8.48042
DLGAP1-AS2	2.70557	6.00351
DLGAP4-AS1	0.681236	0.587347
DLL3	1.25569	1.08952
DMC1	8.73046	27.546
DMPK	5.28566	3.9546
DMWD	5.06495	5.53939
DNA2	3.0696	4.75768
DNAJA3	6.68619	6.61231
DNAJB1	23.5862	20.6
DNAJC17	9.27662	9.32314
DNAJC18	3.15912	3.36839
DNAJC7	24.5309	27.1121
DNASE1	2.27456	2.3163
DNASE2	16.059	18.0171
DNM1L	9.98371	11.7779
DNM2	32.1017	29.2359
DNMT1	24.8799	26.0506
DNMT3A	22.0795	22.3974
DNMT3B	202.346	198.196
DOC2A	1.40861	1.37318
DOLK	4.34081	5.30303
DOLPP1	7.61465	11.2587
DPAGT1	9.19736	9.72236
DPEP1	0.773197	1.43309
DPF2	46.1291	38.477
DPP3	18.7862	17.2308
DPP8	3.1478	3.19517
DPY19L4	1.35693	1.54744
DPYSL3	94.0761	86.6337
DST	6.47503	7.39738
DSTN	20.502	24.5978
DUS1L	17.8534	19.7816
DUSP14	4.29369	5.06133
DYNC2I2	9.32733	10.0211
DYNLL1	167.98	214.436
DYSF	2.00518	1.61012
E4F1	3.3545	3.84299
ECHS1	18.5634	22.2233
ECSCR	3.73938	2.69194
EEF1A1	1199.96	1392.41
EEF1G	487.964	465.728
EEF2K	3.91013	4.03761
EFCAB10	8.22799	9.7534
EFEMP2	2.80867	2.19199
EGR1	24.3897	4.48563
EHD2	9.9764	7.09195
EIF2AK2	13.7105	13.6124
EIF2AK4	16.9482	17.2031
EIF3I	60.8269	67.573
EIF3K	175.741	209.03
EIF4G1	73.6811	71.2213
EIF4H	74.9396	80.9988
EIF5A	254.12	318.242
ELAVL1	10.299	10.1647
ELK4	8.1133	5.65777
ELL	3.90271	3.23129
ELL3	1.87193	1.74241
ELP6	9.02485	9.72284
EMC3	9.70675	9.40592
EMC9	8.00173	10.0145
EMG1	8.10744	10.4868
EML3	2.39063	1.57131
EMP3	48.8396	52.3914
ENDOG	4.98908	3.86126
ENO2	41.0403	33.5249
ENO3	3.74348	3.82961
ENSA	227.415	237.75
EP300-AS1	0.571135	0.605286
EPCAM	74.314	86.2179
EPHA2	5.75823	5.98697
EPHX1	31.0303	33.5969
EPS15L1	11.8346	10.33
EPS8L1	2.25366	2.25342
EPS8L2	10.4127	10.3437
ERAL1	17.103	16.3088
ERBB2	37.6945	37.7831
ERBB3	8.21583	7.79695
ERCC2	8.77634	8.02379
ESPN	4.90111	3.04148
ESRP2	5.15358	5.44069
ESRRA	5.27933	6.17691
ESYT1	13.1465	15.1132
ETF1	21.9169	26.244
ETV2	0.606328	0.579599
ETV4	20.4397	19.3282
EVA1B	4.67319	3.96392
EWSR1	175.629	175.776
EXOC7	12.1334	14.25
EXOSC10	16.7827	18.0796
EXOSC2	13.0807	16.0606
FABP6	3.64773	3.49192
FAM124A	15.6937	14.8426
FAM167B	0.578226	0.705364
FAM169A	3.56638	4.42929
FAM174C	15.399	16.9615
FAM189A2	6.05231	5.58009
FAM189B	4.91387	4.05493
FAM193A	8.66526	7.29181
FAM219B	3.42858	4.73064
FAM222B	23.6493	19.5874
FAM229A	0.583812	0.647505
FAM83E	0.893288	0.9875
FAM83G	6.26939	6.65556
FAM98C	1.33874	1.04842
FAXC	3.16214	3.56862
FBXL18	4.0701	4.91749
FBXO42	7.41322	8.8517
FBXO46	10.2127	8.80315
FBXW11	10.3318	11.5185
FBXW9	1.88967	2.22973
FCGRT	2.65939	2.71806
FDPS	110.142	102.305
FGD4	10.8996	15.4751
FGFBP3	24.2737	29.1515
FGFR3	5.34535	5.45111
FGFR4	8.81427	9.75998
FHDC1	5.45801	5.80649
FIBP	14.9401	15.7561
FIGNL2	3.52248	3.44626
FIS1	23.7302	36.8639
FKBP10	29.6873	32.4669
FKBP1B	12.2649	14.3825
FKBP2	64.1009	79.9468
FKBP5	15.9082	16.1523
FKBP8	66.9457	72.1922
FLAD1	25.6171	31.7521
FLII	25.278	25.2311
FLNA	105.389	110.673
FLNB	21.9886	21.547
FLNC	11.4887	8.56316
FLOT2	23.8612	28.0582
FLRT1	1.13372	1.13531
FLT1	17.9191	17.8937
FLT3LG	2.11025	2.31214
FLVCR1	13.8885	14.6364
FMC1	2.85548	5.0022
FMNL1	1.71711	1.47028
FNBP1	20.2549	18.7713
FNBP4	15.9986	13.8205
FNTB	1.94573	2.59739
FOXA3	6.55911	5.92929
FOXRED1	9.69338	11.4033
FPGS	9.15784	9.45979
FSCN1	89.9051	88.0202
FUOM	6.30972	10.1142
FXR2	8.76841	9.4622
FZD5	9.44324	9.89932
FZD7	31.9344	32.2116
G6PC3	34.6484	34.0723
GABBR1	0.837371	0.680571
GAL3ST4	1.30418	0.765384
GALK1	6.50828	7.89383
GANAB	41.2265	41.9908
GARRE1	3.73873	3.42677
GATAD2A	29.8756	30.3406
GATAD2B	4.96132	3.97086
GATC	4.169	4.78119
GATD1	6.5516	8.54409
GBA	3.8808	4.08246
GBAP1	0.874475	0.746445
GCAT	6.95232	10.1487
GCN1	13.3164	15.1242
GDF11	6.24511	5.19397
GDPD2	5.98049	5.959
GEMIN8	5.00364	4.97412
GEMIN8P4	1.13682	1.33017
GET3	31.2569	34.328
GFAP	0.752158	0.668649
GFOD2	4.65165	4.76769
GGA1	6.73356	4.97625
GGA3	7.80846	7.63668
GINS1	12.219	16.1208
GIP	2.44123	1.07296
GIPC1	16.9369	19.2428
GLG1	18.8372	15.9925
GLI1	2.2338	2.18041
GLIS2	2.88113	2.12629
GLMP	31.9283	29.6885
GLRX2	10.8481	10.5554
GMPPA	9.29325	9.53067
GNA12	12.6798	12.7756
GNA14	5.3201	5.7973
GNAI2	60.6416	52.7955
GOLGA2	7.92569	7.47998
GPATCH4	26.051	28.3394
GPC4	60.6946	55.6797
GPI	74.5754	66.8061
GPM6B	25.0289	32.1042
GPN2	2.16955	2.3832
GPR137	7.82743	6.69623
GPR143	14.43	15.9481
GPR3	5.42079	4.89878
GPX1	105.546	139.651
GPX4	329.933	306.112
GRB7	9.94828	7.83028
GRHPR	40.8972	43.1954
GRID2	10.7943	14.0579
GRIN2D	3.86882	3.21904
GRM4	2.29776	1.93361
GSK3A	13.6821	13.7721
GSR	18.7555	20.8406
GTF2IRD1	10.9895	10.5216
GTPBP2	7.72749	7.47578
GTPBP3	7.75997	7.73115
GUCA1A	4.92963	3.70017
GYG2	15.3925	15.543
H2AX	78.7611	75.8202
HACD3	36.2813	37.222
HAP1	1.03966	0.836294
HAPLN4	2.67432	2.93145
HAS3	5.80083	6.2865
HAUS1	15.128	21.9204
HAUS4	11.33	14.8007
HDAC1	20.3663	21.2571
HDAC5	9.66588	7.95406
HDGF	140.974	144.063
HDGFL2	35.8001	31.1404
HDHD5	13.7341	14.5051
HEXIM1	14.2064	13.9856
HEXIM2	5.12753	4.79903
HILPDA	15.8589	9.85232
HINFP	2.35506	3.57418
HMBS	12.4632	14.5977
HMCES	10.9749	10.6819
HMGN2	50.2655	70.114
HMOX1	21.6193	23.1368
HNRNPAB	175.018	184.211
HNRNPUL2	13.467	12.7379
HOMER3	13.8943	11.945
HOOK2	6.93977	5.87538
HPRT1	31.8712	29.9749
HPS6	2.75597	4.42922
HROB	4.62148	4.75533
HS3ST5	4.57845	5.06424
HSD11B1L	1.59438	1.59566
HSD17B1-AS1	5.93348	5.51596
HSD17B14	8.09143	9.0224
HSP90AA1	184.727	247.923
HSP90AB1	498.284	535.881
HSPA1A	7.95429	7.43734
HSPA1B	5.02596	4.90063
HSPB1	221.729	218.899
HSPD1	226.889	270.072
HSPG2	6.90953	5.88155
HYAL1	4.7905	4.09235
HYAL2	7.90629	10.1064
HYOU1	46.7786	48.6963
ICAM3	2.81925	5.14215
ID3	25.6085	29.8974
IDI1	10.4773	11.9866
IER2	30.5173	24.5303
IFITM1	612.43	542.594
IFITM3	593.77	557.32
IFRD2	6.11745	8.81777
IFT22	3.03408	3.83524
IGDCC3	4.00997	4.6349
IGDCC4	3.71168	4.26234
IGF2BP1	54.482	52.963
IGSF8	19.3657	18.3927
IKZF4	2.58499	2.09107
IL17RD	6.13042	6.74553
IL23A	0.674199	0.615965
IL34	1.64167	0.928078
ILF2	121.898	131.641
ILF3	142.403	125.214
ILF3-DT	3.85931	4.50974
IMP3	20.4643	23.9539
INA	13.339	12.1843
INAFM1	3.56774	5.33634
INAVA	8.58957	8.4081
ING4	2.09324	1.88066
INO80E	19.6138	22.6012
INPP5B	6.01459	6.01552
INPP5K	1.78407	1.87846
INTS3	6.90519	7.39505
IPO7	32.1636	34.4238
IRF2BP1	7.17811	7.51277
IRF9	2.96946	2.45994
ISCA2P1	0.545855	1.10046
ISG20L2	12.7487	13.7629
ITGB5	10.07	9.24938
ITPR3	9.79672	8.94608
IVD	6.14778	8.87886
JADE1	15.0604	16.7964
JADE2	2.94112	3.8969
JARID2	65.8806	62.217
JPT1	51.0031	62.498
JTB	21.7165	27.725
JUND	30.0819	29.039
JUP	28.1765	25.2836
KANK3	1.00649	0.508483
KANSL2	4.20899	4.90705
KBTBD4	1.22328	1.80723
KCND1	2.85788	2.5872
KCNG3	3.98992	4.35937
KCTD7	2.03837	1.87841
KDELR3	9.64841	8.07472
KDF1	5.64061	6.69175
KDM4A	15.0682	16.9729
KHDRBS1	47.37	55.0385
KHK	3.35951	5.29113
KIAA1522	11.8694	11.0694
KIF1B	13.718	14.3681
KIF22	28.5897	26.5205
KIF2C	9.46635	12.3601
KLC3	2.3564	2.22892
KLC4	3.42259	3.73594
KLHDC3	23.5374	28.2502
KLHDC8A	1.69782	0.830427
KLHL11	3.27192	3.75475
KLHL26	2.09008	2.2073
KMT2A	8.16379	7.86181
KMT5C	4.81579	5.43325
KPNA6	14.894	16.0421
KPNB1	53.4977	54.7763
KRT8	113.032	129.742
KRTCAP2	147.88	211.926
L1TD1	55.2538	62.8721
LAGE3	11.5806	21.9906
LAMTOR2	36.4162	38.9821
LAMTOR4	34.7625	41.2201
LARGE2	16.1524	18.5259
LARP1	61.1813	58.194
LARP7	6.2407	6.76301
LARS1	33.4726	39.547
LAS1L	15.7989	17.3741
LCK	17.13	17.9271
LDB1	21.9216	17.3965
LEFTY2	8.11078	3.76549
LEMD1	0.698403	1.16175
LEMD2	11.8222	15.7799
LETM1	6.56726	8.05036
LGALS1	32.1107	31.4799
LGR4	7.39105	8.76351
LIMK1	15.9083	16.7296
LIN28A	243.624	235.084
LINC00638	0.632313	0.526286
LINC01011	3.27671	2.00874
LINC01273	1.25546	0.946418
LINC01356	14.1625	8.81805
LINC01703	0.860131	0.501428
LINC01770	1.73105	1.49981
LINC01816	3.89747	4.75945
LINC01969	0.872077	0.602519
LINC02323	0.518075	0.560884
LINC02560	2.27527	3.64602
LLGL1	10.3495	9.35659
LMF2	7.32949	6.91112
LMNA	23.8761	28.853
LOC100134368	0.966049	0.57531
LOC100420549	1.52407	1.72858
LOC101928391	1.98907	1.73387
LOC101929494	2.42964	2.38909
LOC101929937	0.83283	0.734605
LOC102723870	1.76426	0.522049
LOC105369344	0.947395	1.10438
LOC105371592	3.79225	1.31516
LOC105372266	0.920684	0.855688
LOC105372281	3.35583	2.69504
LOC105373247	1.37374	1.5258
LOC105374945	0.682721	0.610696
LOC105375683	2.98533	4.31192
LOC107985388	1.48904	1.62093
LOC107986473	1.26444	1.48457
LOC107986890	0.964942	1.39738
LOC112268170	0.530337	0.610108
LOC112268239	2.65005	1.81082
LOC124900372	1.10871	0.913121
LOC124900387	0.526859	0.643033
LOC124900773	0.678262	1.14012
LOC124901935	0.547915	0.671596
LOC124902683	1.49361	0.814085
LOC124902686	2.61794	2.68048
LOC124903029	1.6767	1.2398
LOC124903475	2.51435	1.44507
LOC124903510	2.21126	2.80803
LOC124903527	1.08379	1.01317
LOC124904001	0.971457	0.517162
LOC124904012	0.642691	0.683573
LOC124904086	1.37591	1.30476
LOC124904144	1030.64	3423.82
LOC124904507	0.798591	1.00534
LOC124904730	0.568174	0.577179
LOC124904731	0.877302	0.876968
LOC124909484	1.06374	1.21885
LOC644656	1.61526	0.779579
LPAR5	0.639306	0.776337
LRIG2	3.09947	3.33368
LRIG2-DT	1.13159	1.19528
LRP1	16.4301	14.4159
LRRC2	0.93881	0.810419
LRRC23	1.28314	0.625605
LRRC51	1.18501	1.6293
LRRC75A	5.18311	4.72512
LRRFIP1	11.1827	11.98
LSM2	1.93177	2.65038
LSM4	33.8371	38.0524
LTBP3	1.16383	0.934896
LTBR	2.35584	2.75032
LUC7L2	17.3711	16.7038
LUC7L3	20.4451	23.6801
LURAP1	1.65986	2.42955
LYN	6.11685	5.5134
LYSMD1	3.44397	4.1045
LYSMD3	1.34578	2.00368
LZIC	6.39928	7.97263
LZTS2	16.9752	17.4968
MACF1	38.1281	36.4018
MAD2L1BP	5.98527	7.48102
MADD	6.91923	6.34637
MAGEB17	1.3579	1.02698
MAGOH	21.6826	27.1778
MALAT1	232.045	258.265
MAML1	8.68898	8.44624
MAMSTR	1.80726	1.6261
MANBAL	22.9439	23.5478
MAP1A	2.39971	2.17445
MAP3K11	6.90894	7.31327
MAP3K12	2.72484	1.73823
MAP3K14	1.26985	0.749355
MAP3K14-AS1	1.11335	1.24746
MAP3K6	1.32114	1.11249
MAP4	41.816	37.2826
MAP7D1	15.0857	15.7601
MAPKAPK5	11.947	10.2886
MAPKAPK5-AS1	13.127	16.1336
MAPRE1	38.1151	48.2588
MARCHF2	5.1757	4.63926
MARCKSL1	185.845	164.235
MARK2	12.0622	11.505
MASP2	0.877395	0.747402
MAST1	2.14623	1.75708
MAVS	9.93236	10.0281
MAZ	56.682	51.2873
MCM5	40.8851	45.3042
MDK	349.742	347.233
MDM4	6.20703	6.52074
MED1	11.5488	10.4588
MED29	9.831	10.0655
MEF2D	11.0437	8.36182
MEGF8	5.29729	4.99157
MEIS3	9.48303	9.61433
METTL2B	4.77205	5.38322
METTL3	8.03558	12.902
MFAP4	4.67299	3.9176
MFN2	10.3363	11.0033
MFSD13A	2.74136	3.49312
MFSD5	3.14067	4.40393
MGAT3	1.78642	2.03952
MIAT	11.4156	11.0133
MIDN	34.2994	32.3238
MIEF2	0.879701	0.82761
MIEN1	8.915	10.7389
MIF	445.136	540.762
MIF4GD	6.00685	6.24518
MIGA2	1.9288	2.20319
MIIP	12.5475	13.9836
MINDY1	4.14188	3.89165
MIR9-1HG	2.78757	1.95584
MKNK2	20.2942	23.3379
MKRN1	18.2354	16.7866
MLF2	86.1539	86.1828
MLLT10	13.4244	12.3742
MMACHC	2.17969	2.31329
MMP25	4.86297	5.38821
MMP9	0.539527	0.692712
MOB1A	7.24996	10.2318
MOB4	5.52507	7.42437
MON1A	1.88711	2.45874
MORF4L2	145.736	156.75
MORN4	4.54778	4.63159
MPI	5.00302	5.29906
MPND	3.92688	4.59992
MPV17	35.1943	36.7673
MPV17L2	8.21376	9.70966
MRPL11	25.199	33.0421
MRPL24	13.0819	19.2121
MRPL34	54.2294	58.8007
MRPL38	13.0981	13.3432
MRPL4	40.2271	39.0684
MRPS18B	0.863646	1.0811
MRPS23	4.06164	4.99107
MRTFA	7.48019	6.54451
MSH2	20.8319	28.1796
MST1R	0.792295	0.934108
MSTO1	6.43189	6.91593
MSTO2P	1.82679	2.26268
MTA2	14.3825	14.8569
MTA3	57.8774	55.1728
MTHFD2	35.3409	44.3799
MTMR9LP	0.633217	1.03938
MTSS2	9.92739	10.8061
MTX1	6.85629	7.22943
MUS81	5.87357	5.55455
MUTYH	11.9339	10.7709
MVB12A	7.86184	11.6036
MVD	6.93295	8.22684
MVP	1.13392	0.939546
MYADM	23.2934	15.0751
MYC	8.70742	5.96362
MYDGF	18.1275	21.5877
MYH9	70.5965	59.0113
MYL11	0.537768	1.08383
MYL6	311.518	495.176
MYMX	4.64317	4.69339
NAA10	13.9425	15.5646
NAA40	5.15512	5.43312
NAALADL1	1.01742	0.943481
NAB2	6.1328	6.66394
NABP2	15.0047	13.8341
NACA	221.812	300.775
NAGLU	3.1734	4.60888
NAIF1	1.9553	2.18637
NAP1L4	23.2315	36.6704
NASP	90.1823	85.4371
NAXE	82.4769	92.4482
NBEAL2	5.2282	6.18194
NCS1	6.86111	8.60694
NDST2	2.8205	4.73449
NDUFA7	91.3162	113.279
NDUFS5	273.517	366.724
NDUFS8	90.7538	90.0734
NDUFV3	7.52569	7.21652
NEAT1	4.92039	3.78352
NEK8	0.891643	1.34746
NEMP1	8.68293	9.24858
NES	91.5665	92.1657
NEU1	0.721223	0.641244
NEURL4	2.64711	3.20357
NFE2	1.47159	1.04712
NFKB2	12.3643	9.33707
NFKBIE	4.50814	5.30287
NFS1	3.34958	3.46294
NIBAN2	7.07379	7.35886
NKAIN1	10.3809	9.8371
NLGN2	12.2265	10.0199
NLRP12	0.769069	0.612212
NLRX1	3.44824	3.68321
NMNAT1P3	9.88229	21.151
NOB1	29.457	28.5668
NOL12	1.99819	2.19224
NOP53	103.347	93.652
NOP58	15.4256	22.9217
NOS1AP	5.43681	6.13779
NOSIP	18.1076	21.5884
NOXO1	0.64271	1.04482
NPAS1	4.08472	5.13839
NPR1	1.84364	1.95354
NPW	11.6359	12.5635
NQO1	17.0039	20.1713
NQO2	33.9108	37.54
NR1D1	3.0606	2.19269
NR1H3	3.88859	5.24031
NR2F6	16.0807	19.2233
NRADDP	0.611235	0.986683
NRM	1.7072	1.40749
NRSN2	12.5007	14.2645
NRSN2-AS1	1.8004	1.49053
NRXN2	3.5532	2.06115
NSD1	17.9034	18.4231
NSD2	21.0213	20.1963
NT5C	17.9386	26.9578
NT5C2	9.20265	12.2117
NTHL1	7.69701	11.787
NUAK2	3.71899	4.21253
NUP85	11.3122	12.6598
NUP98	17.0388	15.978
NVL	14.698	15.514
NXF1	7.48661	9.20966
NXN	17.8036	19.3371
OCEL1	7.55093	6.92418
OGG1	13.4886	11.7949
OLFML2A	5.93185	5.47893
OLMALINC	22.5236	20.6305
ORAI1	8.33995	7.14599
ORAI3	5.6129	4.8934
OST4	1065.46	1003.53
OTUB1	28.0069	30.6643
OVOL3	8.10283	5.0656
P3H2	13.7431	9.39782
P3H4	5.97728	5.81769
PACSIN3	16.7613	19.4469
PAFAH1B3	23.6773	27.4836
PAIP2	52.4367	58.659
PALD1	4.67103	5.85158
PAPLN	1.86231	2.0212
PCDH1	20.9021	19.8986
PCGF3	6.36136	5.69715
PCLAF	6.33044	11.1068
PCYOX1	7.8379	8.98871
PCYT1B	7.70801	7.39696
PCYT2	1.35696	2.17629
PDF	2.21446	3.12293
PDGFB	1.24515	1.15503
PDIA4	73.1063	79.1791
PDLIM2	7.77775	6.66983
PECR	7.38707	10.3331
PEDS1-UBE2V1	5.63706	3.65475
PELI3	2.02776	2.63025
PER1	4.81368	4.3612
PEX19	15.0882	16.7281
PFKFB4	4.07644	1.71498
PGAP2	6.47088	9.72275
PGD	86.8905	88.8858
PHF21B	4.15709	4.12009
PHLDA1	9.68053	8.34981
PHLDB1	8.36407	8.52349
PHYHD1	3.40255	4.66608
PI4KB	9.0504	10.7548
PIAS4	11.0677	11.6082
PIDD1	1.25855	1.48888
PIF1	1.53151	3.25776
PIK3C2B	4.07882	3.84288
PIM1	12.7802	10.5429
PIPOX	22.1576	18.9741
PKD2	5.31269	5.68558
PKLR	2.08471	1.55131
PKMYT1	12.675	12.6006
PKN1	30.6345	32.6678
PKN3	4.69992	5.14986
PKNOX1	1.7744	1.5485
PLAU	8.33108	6.94613
PLCB2	2.72101	3.17807
PLCD1	7.24478	7.30418
PLCG2	1.3829	1.17301
PLEKHA4	5.25599	4.05194
PLEKHA6	4.16121	3.57389
PLEKHG2	4.78249	4.86362
PLEKHG5	3.61985	3.31254
PLIN2	18.214	12.7782
PLIN3	17.8581	17.4615
PLK3	0.710986	1.04952
PLOD1	16.4379	14.681
PLOD3	10.4256	9.58711
PLPP1	36.7481	38.446
PLPP5	16.2985	20.4115
PLSCR3	9.59436	8.12034
PLTP	28.8405	29.9102
PLXNA3	2.209	1.35571
PLXNB1	3.66876	4.36796
PMF1	66.012	70.7583
PMM1	2.75258	3.52465
PNPLA2	9.8021	7.68968
PODXL	208.227	177.106
POLA2	19.7036	17.8508
POLD4	3.42244	3.46717
POLR1E	8.62113	10.6984
POLR1G	4.17813	7.12329
POLR2A	39.5914	29.7604
POLR2G	20.7826	29.1305
POLR3E	9.13879	11.926
POLR3H	3.37567	2.97322
POLR3K	6.31831	7.87584
POU2F2	1.7113	1.47273
PPIB	209.526	232.791
PPL	8.50736	7.74892
PPM1J	3.12103	3.32534
PPM1M	0.9969	0.966217
PPOX	3.04362	5.05059
PPP1R14A	19.4726	21.8672
PPP1R15A	15.0621	9.29672
PPP1R3B	5.47735	4.59315
PPP1R9B	6.10175	5.2454
PPP6R3	22.1103	26.0425
PPRC1	13.2249	13.2457
PRDM14	10.7584	11.1279
PRDX2	174.482	176.611
PRDX4	103.843	125.528
PRIM1	9.20362	15.4602
PRKCG	2.12656	1.33745
PRMT1	106.533	109.801
PRMT5	25.7876	27.4319
PROB1	0.836972	1.34365
PROCA1	5.39321	4.91746
PRPF3	24.9563	25.0638
PRPF40B	2.67354	2.81142
PRPF8	22.2097	22.3861
PRR12	11.4764	11.2071
PRR13	65.2531	69.2927
PRR7	7.81466	5.54116
PRRC2B	24.3611	20.85
PSD	1.09493	1.28059
PSEN1	4.53265	5.56817
PSKH1	7.28476	8.19081
PSMB5	54.8224	75.8738
PTBP1	92.3956	97.2414
PTGES3	110.783	110.871
PTK2	22.2574	20.2361
PTMA	945.577	939.101
PTMS	160.931	149.195
PTPN11	21.8157	23.1655
PTPN23	9.63639	8.55416
PTPN6	6.40659	5.84919
PTRH1	2.00567	2.60185
PUS7	13.4746	13.9297
PVT1	5.11016	5.16098
PXN	20.5921	18.0356
PXN-AS1	2.04593	2.00593
PYCR2	23.0757	20.8013
PYGM	4.98418	4.50158
QPCTL	8.51198	4.58256
QPRT	68.1685	58.6982
QTRT1	5.59943	6.76546
R3HDM4	19.3654	21.6769
RAB11B	33.3772	31.6698
RAB13	90.7051	92.633
RAB19	1.78589	2.87272
RAB25	30.3289	28.9309
RAB2B	6.10426	5.67044
RAB34	25.4009	31.3502
RAB35	9.39184	10.8606
RAB3A	9.14615	5.20385
RAB3B	10.621	10.9587
RAB40C	3.17553	3.56034
RAB42	1.84368	2.05837
RAB4B	9.49657	7.20401
RAB5B	12.7875	11.5844
RAB5IF	15.1853	23.3771
RABAC1	15.738	21.8972
RABGEF1P1	4.48415	5.08302
RAD23A	30.4797	24.904
RAD51D	1.43628	1.41843
RAD54B	4.24685	6.58297
RAI1	1.70403	1.31776
RANGAP1	7.61342	9.50416
RANGRF	10.3523	18.6351
RAP1GAP2	10.4459	11.4317
RAPGEF5	4.71895	6.27619
RAPGEFL1	2.23122	2.47021
RARA	5.38044	4.30986
RARG	5.08523	6.17489
RASGRP4	0.595686	0.64712
RAVER1	17.3564	16.208
RBBP4	16.5432	20.1505
RBCK1	20.1905	16.8438
RBM14	12.0926	9.78882
RBM27	9.79296	10.6239
RBM34	19.5199	22.0321
RBM39	46.7556	50.1378
RBM47	9.27358	10.1119
RBM4B	4.43908	5.01275
RBM5	10.8177	12.8518
RBM6	21.0783	20.094
RBPMS2	47.4257	46.8518
RC3H2	6.06703	6.39511
RCC1	13.2228	15.7827
RCE1	4.13299	5.7859
RCN3	9.34701	8.25571
RCOR2	19.9452	15.5272
REEP2	10.6622	11.0303
RELB	3.38316	3.35139
RELT	1.93027	1.39558
RERE	21.9485	17.8604
REX1BD	19.7872	28.5097
RFC2	15.5953	21.6884
RFX5	10.7241	11.2427
RGS14	6.54729	6.54774
RHBDL3	1.61308	2.23255
RHOC	14.9017	15.633
RHOD	14.4365	15.2483
RINL	1.88801	2.21813
RINT1	4.26309	5.61005
RIT1	3.93664	4.108
RMDN3	8.5141	8.85299
RND2	34.3614	40.5694
RNF14	2.52837	3.03258
RNF24	2.19103	1.9854
RNF44	13.6883	13.086
RNU4-2	2328.21	2705.21
RNU5E-1	3042.12	3069.55
ROR1	19.2615	19.095
RPAP1	8.02312	7.95541
RPL23AP43	0.828764	1.50095
RPL27	1137.26	1523.94
RPL27A	166.602	147.335
RPL28	579.796	577.564
RPL36	796.189	916.534
RPL37A	108.258	154.493
RPP25	8.96755	10.6855
RPRD2	13.7375	11.644
RPS14	77.8092	112.607
RPS26	247.204	300.145
RRAS2	24.6171	35.0031
RRM2B	3.5755	5.81169
RRP12	7.18776	7.92716
RRP36	28.1827	33.6536
RTEL1	3.09223	2.91942
RTF1	13.0093	12.5342
RYR1	0.991828	1.04688
S1PR5	2.30777	3.17134
SAE1	34.5796	34.2082
SALL2	56.0102	54.5293
SAR1B	1.62844	1.80508
SAT2	20.0935	19.9622
SBNO2	4.49419	3.13017
SCAF1	17.5003	18.0669
SCAI	1.83558	2.41998
SCAMP2	10.3926	11.6992
SCYL1	13.3691	11.492
SDC1	8.62214	11.6496
SEC11A	67.3852	79.1351
SEC14L5	1.46012	1.71582
SEC22C	4.8148	6.21467
SEC24A	7.64258	7.83872
SEC24D	9.69681	9.61878
SELENOH	46.6668	56.1855
SELENOV	2.32014	3.45833
SELENOW	62.8371	88.6386
SEMA4A	7.7578	5.17577
SEMA4G	1.49907	0.957265
SEMA6B	11.4304	11.9363
SEMA6C	3.43185	4.01259
SERF2	24.3409	38.8025
SERINC5	15.1911	14.3649
SERPINB1	4.98743	5.35345
SERPINB6	15.7212	19.4028
SERPINB9	119.421	115.871
SERPINF1	13.8075	11.8725
SERPINF2	1.09582	0.930826
SERPINH1	94.4084	91.4897
SESN2	7.79841	7.8764
SEZ6	1.4659	1.62602
SF1	58.033	58.1619
SF3A3	33.6695	34.4973
SFI1	2.04186	1.64903
SFN	3.79191	5.2283
SGSM2	5.20556	5.12747
SGSM3	5.47197	5.18315
SH2B1	5.94429	5.71893
SH2B3	7.53298	6.58621
SH2D3C	2.4547	2.11894
SH3BP2	2.92822	3.42682
SH3GLB2	8.23817	8.38864
SHISA4	4.7953	4.12483
SHISA5	71.4332	62.9895
SIPA1L3	11.2482	9.49367
SIVA1	27.829	34.18
SIX5	4.43614	5.17952
SKIDA1	1.87599	1.42152
SLC12A8	1.66613	1.78153
SLC12A9	3.12343	3.69041
SLC16A1	38.4144	51.652
SLC16A5	5.02053	6.48144
SLC22A20P	1.49819	1.29953
SLC25A16	1.79694	2.19533
SLC25A19	5.49642	7.68433
SLC25A35	2.25454	1.69133
SLC25A44	10.6104	10.9957
SLC26A6	2.48144	3.05508
SLC27A3	2.98947	4.7256
SLC27A4	3.22015	3.4842
SLC29A1	35.8909	38.0654
SLC29A2	5.32673	5.56405
SLC2A1	44.6894	26.8009
SLC2A14	3.00618	2.54945
SLC2A4	0.810973	0.678361
SLC2A8	3.95354	4.49727
SLC30A3	1.80173	1.41854
SLC35B2	8.46433	9.29099
SLC37A4	3.60199	4.30846
SLC38A3	0.849287	0.546134
SLC39A13	4.56414	4.19295
SLC3A2	46.2209	54.1547
SLC41A2	1.07933	1.3396
SLC43A1	4.141	5.55163
SLC48A1	5.59259	5.9228
SLC4A2	11.8979	12.3752
SLC7A5P2	6.70059	7.48774
SLC8A2	2.33165	1.70829
SMAD7	3.40138	2.78459
SMARCC1	43.7402	40.3821
SMARCC2	13.8101	12.0852
SMG5	15.143	17.9832
SMG6	10.2399	10.0183
SMO	6.98956	7.59302
SMS	216.892	197.513
SNAI3	3.82985	3.26415
SNAPIN	20.1705	16.5827
SNCG	12.4333	10.8774
SNHG12	19.2137	14.5844
SNHG5	48.9362	87.5972
SNTB2	1.91199	1.94071
SNUPN	5.8432	6.83521
SNX21	3.74709	4.45443
SNX22	1.45631	1.78984
SNX33	4.56153	4.60191
SOCS3	2.70347	3.45257
SOCS7	1.81698	1.84373
SORBS2	14.8162	16.7831
SORBS3	24.3991	19.1823
SOX15	15.2878	15.0549
SPAG5	12.6951	12.2579
SPATA24	2.91004	4.13309
SPATA2L	2.67387	4.23671
SPC24	14.8224	15.5881
SPG21	16.3542	19.0638
SPHK2	6.20474	7.4871
SPINT1	20.6056	20.0657
SPINT1-AS1	10.2065	9.88834
SPINT2	57.1597	65.6969
SPIRE2	1.18833	1.69873
SPRY4-AS1	1.1137	1.50379
SPSB2	5.32033	4.71485
SPTBN2	8.17418	9.03801
SREBF1	10.2612	9.25482
SRP14	176.243	181.89
SRP14-DT	4.21619	2.89441
SRP9	63.7724	88.9423
SRRM3	2.56526	2.51892
SRSF4	22.5006	24.9577
SSC4D	2.10439	1.71829
SSH3	4.6898	4.26138
ST3GAL2	3.91986	4.24183
ST6GALNAC4	3.9238	2.82563
STAC2	1.61998	0.965228
STAP2	2.78052	2.44391
STARD10	3.54746	3.11
STARD3	9.38955	12.7179
STAT3	18.0559	15.8524
STEAP1B	3.52286	3.53368
STK11	7.56104	9.48254
STK40	6.0294	6.41885
STRIT1	0.522016	1.13335
STRN	2.79747	3.51583
STX1B	2.76879	2.34168
STX4	10.5149	11.4739
STX5	13.2824	13.7686
STXBP1	11.8324	9.5277
SUMO1	44.8262	55.1319
SUMO2	37.6662	44.8728
SUOX	5.33982	5.10784
SUPT5H	20.227	19.7188
SWAP70	11.916	12.5693
SYAP1	9.94626	10.6849
SYNGR3	5.80891	6.90381
SYT2	3.92422	4.62065
SYT6	8.13166	6.90498
SYTL1	2.27927	2.43232
SZRD1	21.0029	22.363
TAF12	18.523	15.4049
TAF6L	3.00813	2.93052
TALAM1	0.740709	2.29712
TARS2	11.1859	11.1247
TBC1D20	4.7686	4.29028
TBKBP1	4.80431	4.42495
TBX6	1.95394	1.47097
TCF7L1	50.8495	40.2125
TEAD3	9.3459	9.11434
TEF	1.1391	1.25311
TENT5B	17.7296	23.1992
TET1	18.4097	17.7281
TFAP4	9.10597	9.5097
TFE3	37.0419	32.2663
TFIP11	3.6634	3.6721
THBS3-AS1	1.5926	1.95033
THEMIS2	3.77565	3.67097
THRA	2.76666	2.5992
TIA1	13.1358	18.4693
TIAM1	4.56264	4.66405
TIMM10	48.5971	65.8073
TIMM29	5.58955	6.0419
TIMM44	21.7226	27.4209
TIMM50	5.06659	5.74775
TIPIN	7.87002	10.4956
TIRAP	3.71508	3.20578
TKT	183.063	172.155
TMCC2	5.27452	4.2351
TMEM107	2.01216	2.4241
TMEM141	11.6424	20.3695
TMEM151B	2.16348	2.36781
TMEM160	19.1145	25.8066
TMEM161A	5.67042	5.46535
TMEM184B	16.0969	16.3081
TMEM216	5.60194	8.01835
TMEM25	2.29608	2.55969
TMEM39B	4.61492	5.26312
TMEM41B	10.0427	14.0065
TMEM52	3.98471	2.98769
TMEM64	7.5605	10.553
TMSB4X	2123.9	2777.83
TNFAIP8L1	0.969858	0.774966
TNFRSF1A	13.7501	13.4175
TNFRSF8	5.37584	6.59891
TNIP2	15.3653	12.0958
TNK1	2.85345	2.82614
TNNT1	30.4659	32.8114
TNS2	1.06675	0.598398
TOB2	11.5548	14.717
TOM1L2	0.758848	1.10954
TOR2A	7.96678	7.61711
TPM1	221.121	231.721
TPM1-AS	4.59246	5.9878
TPM2	57.8396	65.0658
TRAF3	1.56848	2.9143
TRAF4	11.0243	10.8834
TRAF7	18.2436	19.743
TRAFD1	8.27439	9.86905
TRAIP	3.28585	2.96572
TRIB3	10.341	11.6964
TRIM47	3.77816	3.57721
TRIM54	6.6396	6.141
TRIM56	5.14694	5.63969
TRIM8	7.82903	7.24224
TRIOBP	17.7145	11.845
TRNAU1AP	4.96405	6.2164
TRNP1	16.2168	16.9162
TRPT1	8.60391	8.3395
TSPAN4	11.5964	11.742
TUBB2B	194.814	190.37
TUT1	3.24305	3.3776
TXLNA	10.4603	10.9882
TXN2	23.5976	23.5398
TXNDC15	4.6041	5.12502
TYRO3	5.36689	5.52826
UBALD1	13.1038	11.5528
UBE2D2	22.1917	24.9784
UBE2G1	25.4177	27.6695
UBE2J2	5.85398	6.92067
UBE2Q2	5.02094	3.94764
UBE2V1	58.6531	57.1436
UBL7	18.1372	18.6447
UBXN1	52.5635	49.8194
UBXN11	2.38921	4.28282
UBXN2A	8.98114	7.11535
ULK1	6.73499	6.61679
ULK3	2.67092	3.5187
UNC13D	0.626775	1.08068
UQCRC1	54.289	67.7463
URM1	4.33552	5.35998
USE1	5.40938	4.68163
USHBP1	1.54907	1.31357
USP10	35.9208	38.3187
USP21	3.98179	4.81777
USP4	7.42853	6.76036
USP54	9.89533	8.53084
USP7	21.0035	21.3262
VAMP2	6.22337	5.66666
VANGL2	23.7948	24.6098
VARS1	0.632787	0.782997
VASH2	12.8492	15.9927
VASN	2.04571	1.69336
VCL	53.9738	55.0338
VDAC2	60.0613	63.1502
VILL	1.3761	1.8659
VPS18	7.39408	8.56218
VPS72	37.7803	38.7191
VRTN	13.9914	15.8611
WASF2	18.1783	16.4206
WBP2	29.5095	23.0567
WDR24	3.46961	3.32424
WDR4	7.28776	10.3748
WDR6	12.1176	15.4933
WDR82	13.1937	15.484
WDR86	1.51635	2.01196
WEE1	12.2876	11.5832
WFIKKN1	2.8097	2.26656
XPNPEP1	16.9787	16.2754
YBX2	12.2302	8.86897
YIF1A	31.3838	30.3623
YPEL4	3.43466	2.66846
YTHDF2	18.4971	22.1062
YWHAE	142.882	152.28
YWHAG	52.3228	54.5469
ZBTB3	6.91874	7.09302
ZBTB45	3.28409	4.08401
ZBTB46	3.58366	3.37164
ZBTB5	3.37874	3.77511
ZBTB7B	9.90749	10.6061
ZC3H10	1.14618	1.10095
ZC3H4	13.7817	13.0567
ZCCHC3	13.2681	15.5605
ZDHHC12	16.9238	16.5528
ZDHHC5	9.34818	9.82506
ZFHX2	5.83244	4.77711
ZFP36L2	15.0845	13.7976
ZFPL1	17.4678	12.3236
ZIC2	53.6369	48.3602
ZIC5	8.6094	9.95637
ZMYND19	13.3583	16.3543
ZNF281	14.0699	17.2903
ZNF282	7.36491	7.49731
ZNF3	6.88474	7.93627
ZNF384	7.53906	7.57796
ZNF385A	5.84371	4.6346
ZNF414	9.5497	7.19892
ZNF48	5.85661	6.36492
ZNF497	0.993454	1.27137
ZNF500	1.45801	1.8347
ZNF532	44.0478	38.2892
ZNF574	7.46106	7.73524
ZNF592	6.84706	6.28307
ZNF687	12.058	11.5345
ZNF70	2.13457	1.32887
ZNF764	1.2198	1.26242
ZNF771	1.45107	1.59776
ZNF775	5.78156	5.31189
ZNF786	3.22112	3.52507
ZNF789	2.33865	3.29629
ZNF79	2.37022	2.52658
ZNF837	1.76208	0.912629
ZNRD2	13.5919	13.7936
ZNRF1	9.65444	10.5469
ZP3	2.90728	2.46015
ZRSR2	7.74765	7.49242
ZSCAN2	3.87022	5.06389
ZSWIM4	5.09651	4.46665
